# Supplementary material for: Intrapartum caesarean delivery and childhood BMI trajectories in relation to the infant gut microbiome in the VDAART prospective birth cohort
Source: eBioMedicine. 2026 Jun 26;129:106347. doi: 10.1016/j.ebiom.2026.106347 (PMC13324843; doi:10.1016/j.ebiom.2026.106347)
Supplement: Supplementary Table S1 [file mmc1.xlsx]

## Sheet: GMPT pairwise Wilcoxon test
Body weight status at year of (2-8)		Year 2																								Year 2
Microbiome data used for comparison		Month3-6												Year 1												Month3-6												Year 1
Delivery mode		CD						VD						CD						VD						CD						VD						CD						VD
Taxa name	Taxonomic level	Underweight_vs_Normalweight	Underweight_vs_Overweight	Underweight_vs_Obesity	Normalweight_vs_Overweight	Normalweight_vs_Obesity	Overweight_vs_Obesity	Underweight_vs_Normalweight	Underweight_vs_Overweight	Underweight_vs_Obesity	Normalweight_vs_Overweight	Normalweight_vs_Obesity	Overweight_vs_Obesity	Underweight_vs_Normalweight	Underweight_vs_Overweight	Underweight_vs_Obesity	Normalweight_vs_Overweight	Normalweight_vs_Obesity	Overweight_vs_Obesity	Underweight_vs_Normalweight	Underweight_vs_Overweight	Underweight_vs_Obesity	Normalweight_vs_Overweight	Normalweight_vs_Obesity	Overweight_vs_Obesity	Underweight_vs_Normalweight	Underweight_vs_Overweight	Underweight_vs_Obesity	Normalweight_vs_Overweight	Normalweight_vs_Obesity	Overweight_vs_Obesity	Underweight_vs_Normalweight	Underweight_vs_Overweight	Underweight_vs_Obesity	Normalweight_vs_Overweight	Normalweight_vs_Obesity	Overweight_vs_Obesity	Underweight_vs_Normalweight	Underweight_vs_Overweight	Underweight_vs_Obesity	Normalweight_vs_Overweight	Normalweight_vs_Obesity	Overweight_vs_Obesity	Underweight_vs_Normalweight	Underweight_vs_Overweight	Underweight_vs_Obesity	Normalweight_vs_Overweight	Normalweight_vs_Obesity	Overweight_vs_Obesity
Actinobacteriota	Phylum	0.202015	1	0.785714	0.277545	0.168268	0.481818	0.0794656	0.692949	0.83624	0.162918	0.0856206	0.935198	0.274739	0.121254	0.315417	0.242633	0.854103	0.562933	0.486635	0.579104	0.526176	0.916821	0.82844	0.933976	0.599672	0.863636	0.571429	0.158066	0.0481223	0.297702	0.674413	0.774754	0.43228	0.810428	0.542129	0.474583	0.205978	0.421053	0.767647	0.46532	0.0140786	0.223711	0.0801267	0.376763	0.583884	0.248001	0.211006	0.756918
Bacteroidota	Phylum	0.726283	0.669271	1	0.656348	0.697627	0.553775	0.602916	0.338294	0.59027	0.0325903	0.128686	0.739905	0.139808	0.425517	0.13072	0.946811	0.279604	0.576643	0.458078	0.234238	0.587846	0.475949	0.976152	0.543675	0.309173	0.302577	1	0.492495	0.322439	0.183873	0.625622	0.731282	1	0.87067	0.739405	0.721694	0.205251	0.614728	0.0117647	0.404403	0.140805	0.0482885	0.390657	0.309109	0.435143	0.821026	0.725635	0.612051
Campilobacterota	Phylum	0.571121	NA	NA	0.437404	0.671808	NA	0.136351	0.177038	0.177038	0.534971	0.534971	NA	0.499468	0.286538	0.433848	0.210841	0.599133	0.750689	0.936986	0.580779	0.24176	0.256318	0.235065	0.0979984	0.671808	NA	NA	0.437404	0.571121	NA	0.214461	0.214327	0.281804	0.521322	0.575493	NA	0.0581621	0.172831	0.0448623	0.972835	0.361262	0.385066	0.880135	1	0.828272	0.889745	0.856059	0.808721
Cyanobacteria	Phylum	0.815848	NA	NA	0.728463	0.880505	NA	0.66817	0.332373	NA	0.0688033	0.534971	0.162098	0.417646	1	0.314305	0.17159	0.448107	0.228276	0.145334	NA	0.251559	0.063237	0.650296	0.139779	0.880505	NA	NA	0.728463	0.815848	NA	0.545324	0.477968	NA	0.709822	0.486633	0.408044	0.688276	0.77283	0.757621	0.918631	0.817567	0.923436	0.704665	0.0385057	0.670489	0.0574352	0.828951	0.0886014
Dependentiae	Phylum	NA	NA	NA	NA	NA	NA	NA	NA	NA	NA	NA	NA	NA	NA	NA	NA	NA	NA	0.773029	NA	NA	0.706675	0.721559	NA	NA	NA	NA	NA	NA	NA	NA	NA	NA	NA	NA	NA	NA	NA	NA	NA	NA	NA	0.758887	NA	NA	0.64241	0.704489	NA
Desulfobacterota	Phylum	0.34728	0.233038	0.605577	0.378969	0.626764	NA	0.872655	0.88714	0.250814	0.75981	0.172152	0.193939	0.687846	0.734467	0.122194	0.904655	0.144492	0.124612	0.928096	0.217655	0.843928	0.0520063	0.839991	0.283459	0.626764	0.700311	NA	0.768555	0.518888	0.550985	0.173455	0.834579	0.439232	0.0844369	0.911145	0.351777	0.479044	0.312675	0.448647	0.149032	0.655192	0.521647	0.188065	0.810431	0.563665	0.211654	0.573426	0.745623
Elusimicrobiota	Phylum	NA	NA	NA	NA	NA	NA	NA	NA	NA	NA	NA	NA	NA	NA	NA	NA	NA	NA	NA	NA	NA	NA	NA	NA	NA	NA	NA	NA	NA	NA	NA	NA	NA	NA	NA	NA	NA	NA	NA	NA	NA	NA	NA	NA	NA	NA	NA	NA
Firmicutes	Phylum	0.860988	0.606394	1	0.703907	1	0.863636	0.642412	0.204202	0.692949	0.0845368	0.711819	0.202974	0.402262	0.645201	0.14571	0.131897	0.215068	0.0882939	0.472836	0.274507	0.838451	0.375447	0.953521	0.455275	0.843961	0.863636	1	0.180496	0.153884	0.606394	0.467584	0.853133	0.36267	0.465796	0.792239	0.376569	0.764994	0.55934	0.858824	0.61877	0.109225	0.0925399	0.851273	0.962323	0.675458	0.842053	0.557911	0.675324
Fusobacteriota	Phylum	0.518888	0.324872	NA	0.216719	0.626764	0.477289	0.0582171	0.193091	0.250814	0.973008	0.973008	1	0.349092	0.492457	0.222376	0.828546	0.457221	0.49119	0.195625	0.884191	0.817939	0.141932	0.187251	0.958335	0.58676	0.700311	NA	1	0.473204	0.550985	0.550559	0.702608	0.747856	0.908786	0.172248	0.425614	0.595939	0.600074	0.757621	0.712957	0.762619	0.660627	0.311329	0.183469	0.57559	0.393719	0.63174	0.318707
Patescibacteria	Phylum	0.0347159	1	0.329114	0.0339865	0.58676	0.331652	0.0169176	0.0640084	0.780007	0.734167	0.0138531	0.0834377	0.982104	1	0.870756	0.925554	0.659366	0.671827	0.888869	0.873399	0.967694	0.645432	0.926378	0.828817	0.550519	0.700311	0.329114	0.897062	0.0751456	0.194047	0.796197	0.643091	0.687806	0.641936	0.77802	1	0.396431	0.333027	0.507354	0.854158	0.897898	0.915971	0.99082	0.84273	0.638167	0.724681	0.501979	0.735713
Planctomycetota	Phylum	NA	NA	NA	NA	NA	NA	NA	NA	NA	NA	NA	NA	NA	NA	NA	NA	NA	NA	NA	NA	NA	NA	NA	NA	NA	NA	NA	NA	NA	NA	NA	NA	NA	NA	NA	NA	NA	NA	NA	NA	NA	NA	NA	NA	NA	NA	NA	NA
Proteobacteria	Phylum	0.354652	0.23976	0.142857	0.842206	0.066202	0.0363636	0.982016	0.534435	0.86571	0.0735921	0.614431	0.0982735	0.962589	0.336272	0.359934	0.10984	0.189879	0.0358441	0.711342	0.535484	0.675458	0.172738	0.488949	0.837624	0.843963	1	0.785714	0.650954	0.499396	0.363636	0.786147	0.749075	0.385078	0.930257	0.39928	0.510051	0.504872	0.4871	1	0.399943	0.248162	0.333774	0.469696	0.639215	0.889068	0.697171	0.582971	0.747699
Spirochaetota	Phylum	NA	NA	NA	NA	NA	NA	NA	NA	NA	NA	NA	NA	NA	NA	NA	NA	NA	NA	NA	NA	NA	NA	NA	NA	NA	NA	NA	NA	NA	NA	NA	NA	NA	NA	NA	NA	NA	NA	NA	NA	NA	NA	NA	NA	NA	NA	NA	NA
Synergistota	Phylum	NA	NA	NA	NA	NA	NA	NA	NA	NA	NA	NA	NA	NA	NA	NA	NA	NA	NA	0.674376	NA	NA	0.587664	0.606952	NA	NA	NA	NA	NA	NA	NA	NA	NA	NA	NA	NA	NA	NA	NA	NA	NA	NA	NA	0.0531017	0.151815	0.24176	0.64241	0.704489	NA
Verrucomicrobiota	Phylum	0.862715	0.351162	1	0.146553	0.788058	0.680069	0.245168	0.560962	0.165395	0.433193	0.556744	0.274815	0.58538	0.481165	0.407032	0.776722	0.413813	0.717878	0.531735	0.175018	0.365245	0.173351	0.58837	0.532791	0.895783	1	1	1	0.479363	0.676292	0.552906	0.423829	0.40467	0.607897	0.542717	0.892592	0.871568	1	0.84475	0.66513	0.144896	0.288053	0.807326	0.325407	0.914775	0.159283	0.943251	0.341253
Actinobacteria	Phylum	0.27102	1	0.571429	0.302279	0.279009	0.481818	0.0651137	0.611489	0.665353	0.12907	0.0780544	0.972203	0.263116	0.0756008	0.459756	0.124181	0.919674	0.256879	0.503002	0.889811	0.707151	0.751895	0.984499	0.898121	0.669774	0.863636	0.571429	0.218461	0.0378614	0.146853	0.72625	0.906231	0.385078	0.850852	0.456193	0.407798	0.167679	0.359133	0.591176	0.635246	0.0206297	0.15357	0.160897	0.479462	0.739349	0.331663	0.268544	0.775457
Coriobacteriia	Phylum	0.0823348	0.297702	1	0.172371	0.120471	0.481818	0.632497	0.604467	0.347192	0.340469	0.273654	0.759969	0.672036	0.536849	0.396167	0.0586878	0.297938	0.0433251	0.657434	0.203465	0.366651	0.0378682	0.0951905	0.642313	0.468874	0.852283	1	0.970971	0.393464	0.687853	0.38529	0.438532	0.459697	0.781838	0.864854	1	0.712259	0.777949	1	0.848363	0.346756	0.601902	0.0661495	0.175449	0.452959	0.581828	0.227479	0.465311
Bacteroidia	Phylum	0.726283	0.669271	1	0.656348	0.697627	0.553775	0.602916	0.338294	0.59027	0.0325903	0.128686	0.739905	0.139808	0.425517	0.13072	0.946811	0.279604	0.576643	0.458078	0.234238	0.587846	0.475949	0.976152	0.543675	0.309173	0.302577	1	0.492495	0.322439	0.183873	0.625622	0.731282	1	0.87067	0.739405	0.721694	0.205251	0.614728	0.0117647	0.404403	0.140805	0.0482885	0.392961	0.309109	0.435143	0.821026	0.725635	0.612051
Campylobacteria	Phylum	0.571121	NA	NA	0.437404	0.671808	NA	0.136351	0.177038	0.177038	0.534971	0.534971	NA	0.499468	0.286538	0.433848	0.210841	0.599133	0.750689	0.936986	0.580779	0.24176	0.256318	0.235065	0.0979984	0.671808	NA	NA	0.437404	0.571121	NA	0.214461	0.214327	0.281804	0.521322	0.575493	NA	0.0581621	0.172831	0.0448623	0.972835	0.361262	0.385066	0.880135	1	0.828272	0.889745	0.856059	0.808721
Cyanobacteriia	Phylum	0.815848	NA	NA	0.728463	0.880505	NA	0.773745	0.520338	NA	0.214653	0.669463	0.339808	0.111279	1	0.314305	0.0226545	0.647056	0.228276	0.30406	NA	0.435156	0.188939	0.705055	0.308551	0.880505	NA	NA	0.728463	0.815848	NA	0.742959	0.477968	NA	0.238709	0.702191	0.408044	0.82379	0.77283	0.757621	0.393177	0.326769	1	0.324141	NA	0.251559	0.147048	0.63626	0.0886014
Vampirivibrionia	Phylum	NA	NA	NA	NA	NA	NA	0.773745	0.520338	NA	0.204181	0.669463	0.339808	0.610959	0.492457	NA	0.450426	0.566259	0.429906	0.30406	NA	0.435156	0.188939	0.71086	0.308551	NA	NA	NA	NA	NA	NA	0.627539	NA	NA	0.521322	0.575493	NA	0.76985	NA	0.757621	0.45737	0.507789	0.316233	0.182211	0.0385057	0.0883134	0.20337	0.293549	NA
Babeliae	Class	NA	NA	NA	NA	NA	NA	NA	NA	NA	NA	NA	NA	NA	NA	NA	NA	NA	NA	0.773029	NA	NA	0.706675	0.721559	NA	NA	NA	NA	NA	NA	NA	NA	NA	NA	NA	NA	NA	NA	NA	NA	NA	NA	NA	0.758887	NA	NA	0.64241	0.704489	NA
Desulfovibrionia	Class	0.34728	0.233038	0.605577	0.378969	0.626764	NA	0.872655	0.88714	0.250814	0.75981	0.172152	0.193939	0.687846	0.734467	0.122194	0.904655	0.144492	0.124612	0.928096	0.217655	0.843928	0.0520063	0.839991	0.283459	0.626764	0.700311	NA	0.768555	0.518888	0.550985	0.173455	0.834579	0.439232	0.0844369	0.911145	0.351777	0.479044	0.312675	0.448647	0.149032	0.655192	0.521647	0.188065	0.810431	0.563665	0.211654	0.573426	0.745623
Elusimicrobia	Class	NA	NA	NA	NA	NA	NA	NA	NA	NA	NA	NA	NA	NA	NA	NA	NA	NA	NA	NA	NA	NA	NA	NA	NA	NA	NA	NA	NA	NA	NA	NA	NA	NA	NA	NA	NA	NA	NA	NA	NA	NA	NA	NA	NA	NA	NA	NA	NA
Bacilli	Class	0.239667	0.0829171	0.25	0.254209	1	0.6	0.155573	0.375236	0.165841	0.36776	0.333121	0.0723177	0.292795	0.645201	0.359934	0.652008	0.699816	0.522375	0.234903	0.606552	0.184331	0.408214	0.591593	0.345402	0.818369	0.281818	1	0.133058	0.783169	0.146853	0.56351	0.271327	0.535769	0.298095	0.898196	0.474583	0.981655	0.957688	0.858824	0.706409	0.612072	0.758724	0.228537	0.614074	0.116711	0.400818	0.526759	0.207437
Clostridia	Class	0.239667	0.0829171	0.571429	0.405117	0.947686	1	0.0665135	0.00499805	0.0188316	0.034886	0.411487	0.248017	0.568976	0.546631	0.14571	0.207425	0.11324	0.0255178	0.54149	0.232878	0.583884	0.268517	0.723191	0.603057	0.973829	0.6	0.571429	0.198802	0.293382	0.797203	0.786147	0.578151	0.804693	0.48179	0.350706	0.231655	0.926715	0.957688	0.361765	0.665387	0.230135	0.110323	0.970087	0.912229	0.755622	0.754762	0.695656	0.57226
Incertae_Sedis	Class	NA	NA	NA	NA	NA	NA	NA	NA	NA	NA	NA	NA	NA	NA	NA	NA	NA	NA	NA	NA	NA	NA	NA	NA	NA	NA	NA	NA	NA	NA	NA	NA	NA	NA	NA	NA	NA	NA	NA	NA	NA	NA	NA	NA	NA	NA	NA	NA
Negativicutes	Class	0.0751544	0.297702	0.392857	0.676591	0.0814624	0.281818	0.532638	0.206247	0.702303	0.249184	0.594156	0.187378	0.417352	0.696997	0.14571	0.109713	0.310229	0.0544784	0.7671	0.857231	0.598749	0.471398	0.21078	0.721289	0.532244	0.354383	0.571429	0.716648	0.146031	0.0826981	0.0905967	0.468242	0.785361	0.00212074	0.0700384	0.640208	0.178405	0.421053	0.569803	0.727211	0.17989	0.46688	0.105337	0.0575298	0.862182	0.50156	0.0517688	0.0253216
Fusobacteriia	Class	0.518888	0.324872	NA	0.216719	0.626764	0.477289	0.0582171	0.193091	0.250814	0.973008	0.973008	1	0.349092	0.492457	0.222376	0.828546	0.457221	0.49119	0.195625	0.884191	0.817939	0.141932	0.187251	0.958335	0.58676	0.700311	NA	1	0.473204	0.550985	0.550559	0.702608	0.747856	0.908786	0.172248	0.425614	0.595939	0.600074	0.757621	0.712957	0.762619	0.660627	0.311329	0.183469	0.57559	0.393719	0.63174	0.318707
Saccharimonadia	Class	0.0347159	1	0.329114	0.0339865	0.58676	0.331652	0.0169176	0.0640084	0.780007	0.734167	0.0138531	0.0834377	0.982104	1	0.870756	0.925554	0.659366	0.671827	0.888869	0.873399	0.967694	0.645432	0.926378	0.828817	0.550519	0.700311	0.329114	0.897062	0.0751456	0.194047	0.796197	0.643091	0.687806	0.641936	0.77802	1	0.396431	0.333027	0.507354	0.854158	0.897898	0.915971	0.99082	0.84273	0.638167	0.724681	0.501979	0.735713
Planctomycetes	Class	NA	NA	NA	NA	NA	NA	NA	NA	NA	NA	NA	NA	NA	NA	NA	NA	NA	NA	NA	NA	NA	NA	NA	NA	NA	NA	NA	NA	NA	NA	NA	NA	NA	NA	NA	NA	NA	NA	NA	NA	NA	NA	NA	NA	NA	NA	NA	NA
Alphaproteobacteria	Class	0.632583	NA	0.3017	0.508501	0.0541341	0.123658	0.66817	0.520338	0.520338	0.456248	0.442077	1	0.71193	1	0.314305	0.561379	0.325962	0.228276	0.242559	0.276167	0.251559	0.981914	0.980962	0.958335	0.0541341	0.123658	0.3017	0.508501	0.632583	NA	0.545324	0.477968	0.419547	0.725714	0.545172	0.853066	0.569725	NA	0.757621	0.178418	0.736835	0.316233	0.957947	1	0.224385	0.882544	0.0212366	0.093122
Gammaproteobacteria	Class	0.354652	0.23976	0.142857	0.842206	0.066202	0.0363636	0.974825	0.534435	0.86571	0.0786438	0.605875	0.0982735	0.994654	0.336272	0.359934	0.119254	0.185902	0.0358441	0.744688	0.484169	0.675458	0.15686	0.517533	0.744139	0.843963	1	0.785714	0.650954	0.499396	0.363636	0.772718	0.723664	0.341071	0.930257	0.390914	0.510051	0.534696	0.4871	1	0.359598	0.269326	0.333774	0.435832	0.622256	0.870843	0.711165	0.569221	0.738516
Brachyspirae	Class	NA	NA	NA	NA	NA	NA	NA	NA	NA	NA	NA	NA	NA	NA	NA	NA	NA	NA	NA	NA	NA	NA	NA	NA	NA	NA	NA	NA	NA	NA	NA	NA	NA	NA	NA	NA	NA	NA	NA	NA	NA	NA	NA	NA	NA	NA	NA	NA
Synergistia	Class	NA	NA	NA	NA	NA	NA	NA	NA	NA	NA	NA	NA	NA	NA	NA	NA	NA	NA	0.674376	NA	NA	0.587664	0.606952	NA	NA	NA	NA	NA	NA	NA	NA	NA	NA	NA	NA	NA	NA	NA	NA	NA	NA	NA	0.0531017	0.151815	0.24176	0.64241	0.704489	NA
Lentisphaeria	Class	NA	NA	NA	NA	NA	NA	NA	NA	NA	NA	NA	NA	NA	NA	NA	NA	NA	NA	NA	NA	NA	NA	NA	NA	NA	NA	NA	NA	NA	NA	NA	NA	NA	NA	NA	NA	NA	NA	NA	NA	NA	NA	NA	NA	NA	NA	NA	NA
Verrucomicrobiae	Class	0.862715	0.351162	1	0.146553	0.788058	0.680069	0.245168	0.560962	0.165395	0.433193	0.556744	0.274815	0.58538	0.481165	0.407032	0.776722	0.413813	0.717878	0.531735	0.175018	0.365245	0.173351	0.58837	0.532791	0.895783	1	1	1	0.479363	0.676292	0.552906	0.423829	0.40467	0.607897	0.542717	0.892592	0.871568	1	0.84475	0.66513	0.144896	0.288053	0.807326	0.325407	0.914775	0.159283	0.943251	0.341253
Methanobacteriales	Order	NA	NA	NA	NA	NA	NA	NA	NA	NA	NA	NA	NA	0.790752	NA	NA	0.721226	0.760268	NA	0.773029	0.276167	0.435156	0.00597265	0.101668	0.604235	NA	NA	NA	NA	NA	NA	NA	NA	NA	NA	NA	NA	NA	NA	0.757621	NA	0.0148902	0.316233	0.0531017	1	0.24176	0.0312112	0.704489	0.247584
Methanomicrobiales	Order	NA	NA	NA	NA	NA	NA	NA	NA	NA	NA	NA	NA	NA	NA	NA	NA	NA	NA	NA	NA	NA	NA	NA	NA	NA	NA	NA	NA	NA	NA	NA	NA	NA	NA	NA	NA	NA	NA	NA	NA	NA	NA	NA	NA	NA	NA	NA	NA
Methanomassiliicoccales	Order	NA	NA	NA	NA	NA	NA	NA	NA	NA	NA	NA	NA	NA	NA	NA	NA	NA	NA	NA	NA	NA	NA	NA	NA	NA	NA	NA	NA	NA	NA	NA	NA	NA	NA	NA	NA	NA	NA	NA	NA	NA	NA	NA	NA	NA	NA	NA	NA
Actinomycetales	Order	0.256072	0.254677	0.494525	0.909988	0.810537	0.777691	0.273802	0.520848	0.174183	0.47728	0.507624	0.24498	0.462751	0.730005	0.0473601	0.656402	0.105648	0.0672651	0.990542	0.529104	0.495568	0.27981	0.215612	0.943219	0.958816	0.847957	0.759982	0.717813	0.874771	0.889626	0.599317	0.538893	0.554739	0.122477	0.134658	0.811717	0.0349714	0.112614	0.268883	0.973344	0.328884	0.556054	0.734027	1	0.776337	0.598578	0.945068	0.68273
Bifidobacteriales	Order	0.27091	1	0.571429	0.370185	0.250784	0.481818	0.0790008	0.63819	0.778	0.130156	0.0787317	0.962556	0.268859	0.0646997	0.459756	0.126657	0.957421	0.251132	0.53415	0.905474	0.772001	0.76801	0.960664	0.874327	0.622426	0.863636	0.571429	0.232058	0.0401063	0.146853	0.617629	0.758074	0.345827	0.919914	0.469829	0.478691	0.160679	0.341733	0.591176	0.631889	0.019549	0.176634	0.183105	0.504473	0.745048	0.326979	0.260625	0.783347
Corynebacteriales	Order	0.473204	0.324872	NA	0.264489	0.58676	0.477289	0.851917	0.761833	0.443445	0.754762	0.1734	0.507306	0.455098	NA	0.433848	0.337726	0.750989	0.292584	0.355248	0.458283	0.251559	0.758594	0.491906	0.485341	0.626764	0.700311	0.605577	0.740608	0.428666	0.826824	0.293177	0.274055	0.439232	0.641782	0.958213	0.767387	0.0654971	0.333027	0.0448623	0.369302	0.361262	0.194481	0.740378	0.825488	0.828272	0.329991	0.971796	0.556312
Micrococcales	Order	1	0.826824	0.605577	0.663006	0.4306	0.700311	0.646384	0.0797251	0.813646	0.00246157	0.769035	0.0206806	0.686084	0.492457	NA	0.314516	0.647056	0.429906	0.454751	0.276167	NA	0.319794	0.363014	0.183066	0.405156	0.700311	NA	0.444401	0.278474	0.550985	0.183625	0.593897	0.366444	0.460852	0.990749	0.560598	0.76985	NA	NA	0.45737	0.488176	NA	0.519383	0.518981	NA	0.941535	0.432311	0.425521
Propionibacteriales	Order	0.000733102	0.826824	0.605577	0.0118364	NA	0.700311	0.410184	0.177038	0.177038	0.37109	0.37109	NA	0.790752	NA	NA	0.721226	0.760268	NA	NA	NA	NA	NA	NA	NA	0.788764	NA	NA	0.59921	0.708811	NA	0.426092	NA	0.419547	0.298025	0.857667	0.27753	1.43833e-07	0.0303828	0.0448623	NA	NA	NA	NA	NA	NA	NA	NA	NA
Streptomycetales	Order	NA	NA	NA	NA	NA	NA	NA	NA	NA	NA	NA	NA	NA	NA	NA	NA	NA	NA	NA	NA	NA	NA	NA	NA	NA	NA	NA	NA	NA	NA	NA	NA	NA	NA	NA	NA	NA	NA	NA	NA	NA	NA	NA	NA	NA	NA	NA	NA
Streptosporangiales	Order	NA	NA	NA	NA	NA	NA	NA	NA	NA	NA	NA	NA	NA	NA	NA	NA	NA	NA	NA	NA	NA	NA	NA	NA	NA	NA	NA	NA	NA	NA	NA	NA	NA	NA	NA	NA	NA	NA	NA	NA	NA	NA	NA	NA	NA	NA	NA	NA
Coriobacteriales	Order	0.0823348	0.297702	1	0.172371	0.120471	0.481818	0.632497	0.604467	0.347192	0.340469	0.273654	0.759969	0.672036	0.536849	0.396167	0.0586878	0.297938	0.0433251	0.657434	0.203465	0.366651	0.0381307	0.0957866	0.642313	0.468874	0.852283	1	0.970971	0.393464	0.687853	0.38529	0.438532	0.459697	0.781838	0.864854	1	0.712259	0.777949	1	0.848363	0.346756	0.601902	0.0661495	0.175449	0.452959	0.581828	0.228778	0.465311
Bacteroidales	Order	0.726283	0.669271	1	0.656348	0.697627	0.553775	0.61224	0.338294	0.564003	0.0337689	0.120195	0.775986	0.139808	0.425517	0.13072	0.954984	0.279604	0.576643	0.458078	0.234238	0.587846	0.475949	0.976152	0.543675	0.309173	0.302577	1	0.492495	0.322439	0.183873	0.609931	0.731282	1	0.904053	0.72787	0.700466	0.205251	0.614728	0.0117647	0.404403	0.140805	0.0482885	0.392961	0.309109	0.435143	0.821026	0.725635	0.612051
Flavobacteriales	Order	NA	NA	NA	NA	NA	NA	0.773745	NA	0.520338	0.669463	0.204181	0.339808	0.00111482	0.239317	0.314305	NA	NA	NA	NA	NA	NA	NA	NA	NA	NA	NA	NA	NA	NA	NA	0.742959	0.477968	NA	0.227029	0.702191	0.408044	NA	NA	NA	NA	NA	NA	NA	NA	NA	NA	NA	NA
Campylobacterales	Order	0.571121	NA	NA	0.437404	0.671808	NA	0.136351	0.177038	0.177038	0.534971	0.534971	NA	0.499468	0.286538	0.433848	0.210841	0.599133	0.750689	0.936986	0.580779	0.24176	0.256318	0.235065	0.0979984	0.671808	NA	NA	0.437404	0.571121	NA	0.214461	0.214327	0.281804	0.521322	0.575493	NA	0.0581621	0.172831	0.0448623	0.972835	0.361262	0.385066	0.880135	1	0.828272	0.889745	0.856059	0.808721
Chloroplast	Order	0.815848	NA	NA	0.728463	0.880505	NA	0.773745	0.520338	NA	0.214653	0.669463	0.339808	0.111279	1	0.314305	0.0226545	0.647056	0.228276	0.30406	NA	0.435156	0.188939	0.705055	0.308551	0.880505	NA	NA	0.728463	0.815848	NA	0.742959	0.477968	NA	0.238709	0.702191	0.408044	0.82379	0.77283	0.757621	0.393177	0.326769	1	0.324141	NA	0.251559	0.147048	0.63626	0.0886014
Gastranaerophilales	Order	NA	NA	NA	NA	NA	NA	0.773745	0.520338	NA	0.204181	0.669463	0.339808	0.610959	0.492457	NA	0.450426	0.566259	0.429906	0.30406	NA	0.435156	0.188939	0.71086	0.308551	NA	NA	NA	NA	NA	NA	0.627539	NA	NA	0.521322	0.575493	NA	0.76985	NA	0.757621	0.45737	0.507789	0.316233	0.182211	0.0385057	0.0883134	0.20337	0.293549	NA
Babeliales	Order	NA	NA	NA	NA	NA	NA	NA	NA	NA	NA	NA	NA	NA	NA	NA	NA	NA	NA	0.773029	NA	NA	0.706675	0.721559	NA	NA	NA	NA	NA	NA	NA	NA	NA	NA	NA	NA	NA	NA	NA	NA	NA	NA	NA	0.758887	NA	NA	0.64241	0.704489	NA
Desulfovibrionales	Order	0.34728	0.233038	0.605577	0.378969	0.626764	NA	0.872655	0.88714	0.250814	0.75981	0.172152	0.193939	0.687846	0.734467	0.122194	0.904655	0.144492	0.124612	0.928096	0.217655	0.843928	0.0520063	0.839991	0.283459	0.626764	0.700311	NA	0.768555	0.518888	0.550985	0.173455	0.834579	0.439232	0.0844369	0.911145	0.351777	0.479044	0.312675	0.448647	0.149032	0.655192	0.521647	0.188065	0.810431	0.563665	0.211654	0.573426	0.745623
Elusimicrobiales	Order	NA	NA	NA	NA	NA	NA	NA	NA	NA	NA	NA	NA	NA	NA	NA	NA	NA	NA	NA	NA	NA	NA	NA	NA	NA	NA	NA	NA	NA	NA	NA	NA	NA	NA	NA	NA	NA	NA	NA	NA	NA	NA	NA	NA	NA	NA	NA	NA
Acholeplasmatales	Order	NA	NA	NA	NA	NA	NA	NA	NA	NA	NA	NA	NA	NA	NA	NA	NA	NA	NA	NA	NA	NA	NA	NA	NA	NA	NA	NA	NA	NA	NA	NA	NA	NA	NA	NA	NA	NA	NA	NA	NA	NA	NA	NA	NA	NA	NA	NA	NA
Bacillales	Order	0.708811	NA	NA	0.59921	0.788764	NA	NA	NA	NA	NA	NA	NA	NA	NA	NA	NA	NA	NA	0.773029	NA	0.435156	0.706675	0.0978176	0.308551	0.788764	NA	NA	0.59921	0.708811	NA	NA	NA	NA	NA	NA	NA	NA	NA	NA	NA	NA	NA	0.758887	NA	NA	0.64241	0.704489	NA
Erysipelotrichales	Order	0.678189	0.204776	0.652783	0.206491	0.381931	0.228606	0.470525	0.0860283	0.172145	0.0465155	0.77709	0.0586404	0.682718	0.645201	0.459756	0.950962	0.549084	0.604913	0.0193425	0.327354	0.4677	0.215742	0.0780266	0.732624	0.508762	0.372727	0.571429	0.0364004	0.94974	0.111888	0.561303	1	0.348184	0.317958	0.63341	0.235897	0.612939	0.77976	0.508824	0.6995	0.0583699	0.176634	0.6953	0.987318	0.126399	0.913145	0.0110176	0.120392
Izemoplasmatales	Order	NA	NA	NA	NA	NA	NA	NA	NA	NA	NA	NA	NA	NA	NA	NA	NA	NA	NA	NA	NA	NA	NA	NA	NA	NA	NA	NA	NA	NA	NA	NA	NA	NA	NA	NA	NA	NA	NA	NA	NA	NA	NA	NA	NA	NA	NA	NA	NA
Lactobacillales	Order	0.499347	0.518482	0.142857	0.703883	0.533045	0.863636	0.152932	0.298676	0.133008	0.555664	0.818869	0.492464	0.205352	0.500211	0.459756	0.821598	0.947974	0.975772	0.656971	0.779612	0.349187	0.941487	0.0648986	0.174262	0.947683	0.481818	1	0.365486	0.880674	0.606394	0.854174	0.335381	0.804693	0.249836	0.71791	0.42396	0.76499	0.957688	0.767647	0.678954	0.118397	0.727721	0.127229	0.497753	0.334575	0.384383	0.794638	0.664398
Paenibacillales	Order	0.101176	0.66171	0.605577	0.333879	0.788764	0.700311	NA	NA	NA	NA	NA	NA	NA	NA	NA	NA	NA	NA	NA	NA	NA	NA	NA	NA	0.671808	NA	NA	0.437404	0.571121	NA	NA	NA	NA	NA	NA	NA	NA	NA	NA	NA	NA	NA	NA	NA	NA	NA	NA	NA
RF39	Order	NA	NA	NA	NA	NA	NA	NA	NA	NA	NA	NA	NA	NA	0.492457	NA	0.0105514	NA	0.429906	0.602801	NA	NA	0.503408	0.525279	NA	NA	NA	NA	NA	NA	NA	NA	NA	NA	NA	NA	NA	0.90033	NA	NA	0.684196	0.706284	NA	0.579509	NA	NA	0.411445	0.498806	NA
Staphylococcales	Order	0.66888	1	0.69627	0.848994	0.765298	0.808239	0.594753	0.0679707	0.0756457	0.0480692	0.073641	0.986079	0.0688308	0.492371	0.122194	0.256208	0.448107	0.228276	0.261345	0.173995	0.093052	0.480187	0.126512	0.636228	0.145343	0.53621	0.305507	0.516713	0.830902	0.504105	0.780152	0.275461	0.197866	0.0297313	0.0228995	0.635807	0.624098	0.77283	0.757621	0.74314	0.957638	0.923436	0.92741	0.619003	0.57559	0.421077	0.323187	0.83375
Thermoactinomycetales	Order	NA	NA	NA	NA	NA	NA	NA	NA	NA	NA	NA	NA	NA	NA	NA	NA	NA	NA	NA	NA	NA	NA	NA	NA	NA	NA	NA	NA	NA	NA	NA	NA	NA	NA	NA	NA	NA	NA	NA	NA	NA	NA	NA	NA	NA	NA	NA	NA
Christensenellales	Order	0.632583	NA	NA	0.508501	0.724181	NA	0.275013	0.611627	0.177038	0.680901	0.442077	0.339808	0.21418	0.711624	0.122194	0.558587	0.294233	0.228276	0.875207	0.61926	0.506084	0.473399	0.378399	0.935218	0.724181	NA	NA	0.508501	0.632583	NA	0.517848	0.214327	0.281804	0.355006	0.417529	NA	0.279877	0.172831	0.311441	0.513407	0.645425	0.923436	0.28949	0.384458	0.344697	0.921897	0.789868	0.886394
Clostridia.1	Order	NA	NA	NA	NA	NA	NA	NA	NA	NA	NA	NA	NA	NA	NA	NA	NA	NA	NA	NA	NA	NA	NA	NA	NA	NA	NA	NA	NA	NA	NA	NA	NA	NA	NA	NA	NA	NA	NA	NA	NA	NA	NA	NA	NA	NA	NA	NA	NA
Clostridia_UCG_014	Order	0.815848	NA	NA	0.728463	0.880505	NA	7.81031e-06	0.854324	0.220601	9.9931e-05	0.0267093	0.300504	0.40025	0.372391	0.122194	0.636816	0.240233	0.429906	0.860057	0.122611	0.670489	0.00937401	0.439088	0.026214	0.880505	NA	NA	0.728463	0.815848	NA	0.390739	0.214327	0.809477	0.426775	0.0985313	0.111208	0.479044	0.77283	NA	0.303209	0.121534	0.385066	0.381863	0.10096	0.516072	0.0771666	0.886651	0.232774
Clostridia_vadinBB60_group	Order	NA	NA	NA	NA	NA	NA	0.773745	NA	NA	0.669463	0.669463	NA	NA	NA	NA	NA	NA	NA	0.773029	NA	0.435156	0.706675	0.101668	0.308551	NA	NA	NA	NA	NA	NA	0.627539	NA	NA	0.521322	0.575493	NA	NA	NA	NA	NA	NA	NA	0.758887	NA	0.435156	0.64241	0.132726	0.237776
Clostridiales	Order	0.820184	0.627164	0.873807	0.709262	0.986103	0.777691	0.888654	0.65042	1	0.197106	0.981831	0.327475	0.236285	0.0350588	0.341976	0.0945914	0.753737	0.402833	0.619177	0.310946	0.793944	0.371843	0.8333	0.465087	0.0979904	0.148938	0.0806253	0.954497	0.666324	0.785062	0.147316	0.0725093	0.665376	0.466904	0.415064	0.298859	0.0740204	0.0630781	0.351833	0.403423	0.0118692	0.0136679	0.862934	0.807933	0.580499	0.984041	0.560075	0.568647
Eubacteriales	Order	0.0096612	0.0158709	0.340617	0.250891	0.486401	0.123658	0.233694	0.332373	0.220601	0.710483	0.796013	0.594461	0.645033	0.634574	0.314305	0.97744	0.105648	0.124612	0.495915	0.183429	0.362609	0.21296	0.599801	0.561934	0.73915	0.123658	0.3017	0.166635	0.304195	NA	0.161556	0.288888	0.419547	0.572755	0.401843	0.782711	0.443203	0.0303828	0.69593	0.0454327	0.614476	0.0267119	0.363422	0.321454	0.312628	0.65222	0.684529	0.993061
Lachnospirales	Order	0.670564	0.738606	1	0.717338	0.767782	0.863636	0.0527908	0.00210306	0.0241294	0.028948	0.407688	0.25779	0.481698	0.595066	0.359934	0.126721	0.487668	0.0882939	0.291605	0.552242	0.484854	0.760482	0.910754	0.969962	0.693708	0.209091	0.392857	0.293715	0.841316	0.518482	0.799507	0.620487	0.801512	0.537792	0.420373	0.169473	0.712938	0.633643	0.858824	0.506045	0.430526	0.293857	0.809044	0.570432	0.821713	0.344567	0.87857	0.469715
Monoglobales	Order	0.087733	0.233038	1	0.59921	0.0218077	0.123658	0.592265	NA	0.220601	0.442077	0.0244444	0.0808757	0.741618	0.179839	0.866054	0.0446255	0.960394	0.308584	0.499173	0.630599	0.89159	0.941962	0.637474	0.756344	0.0644966	0.123658	0.3017	0.508501	0.632583	NA	0.627539	0.477968	0.226487	0.463198	0.0385331	0.425614	0.145804	0.226685	0.161371	0.658762	0.573222	0.485361	0.163588	0.283928	0.34006	0.9429	0.949237	0.953537
Oscillospirales	Order	0.586498	0.592171	1	0.854816	0.77771	1	0.379791	0.594732	0.572607	0.805853	0.923358	0.876759	0.752809	0.595066	0.23009	0.495488	0.0285979	0.0375588	0.19272	0.451187	0.625687	0.00770701	0.492711	0.127121	0.0967914	0.351836	0.142857	0.462474	0.939381	0.544047	0.886639	0.740628	0.603758	0.563041	0.264676	0.311262	0.112582	0.303406	0.197059	0.699492	0.797885	0.708273	0.521088	0.66786	0.974057	0.173013	0.62752	0.557496
Peptococcales	Order	NA	NA	NA	NA	NA	NA	0.773745	0.520338	NA	0.214653	0.669463	0.339808	0.121566	0.722403	0.314305	0.29812	0.647056	0.429906	0.245462	0.768516	0.24176	0.495416	0.525279	0.359436	NA	NA	NA	NA	NA	NA	0.627539	NA	NA	0.521322	0.575493	NA	0.76985	NA	NA	0.45737	0.488176	NA	0.579509	0.518981	0.435156	0.743483	0.483708	0.784628
Peptostreptococcales_Tissierellales	Order	0.928774	0.738606	0.785714	0.904742	0.461661	0.6	0.0522092	0.0448186	0.156266	0.542961	0.780289	0.541382	0.37091	0.771987	0.789704	0.313505	0.18425	0.756437	0.615757	0.212841	0.142009	0.338462	0.150425	0.748886	0.386803	0.565172	0.548595	0.905152	0.800629	1	0.104572	0.0741138	0.720459	0.799406	0.279015	0.201992	0.488993	0.537894	0.115068	0.761673	0.639531	0.818754	0.623932	0.911384	0.466163	0.528418	0.614415	0.355242
DTU014	Order	NA	NA	NA	NA	NA	NA	NA	NA	NA	NA	NA	NA	NA	NA	NA	NA	NA	NA	NA	NA	NA	NA	NA	NA	NA	NA	NA	NA	NA	NA	NA	NA	NA	NA	NA	NA	NA	NA	NA	NA	NA	NA	NA	NA	NA	NA	NA	NA
Acidaminococcales	Order	0.518888	NA	0.3017	0.378969	0.224379	0.123658	0.525339	1	0.677824	0.382858	0.986502	0.572773	0.329182	0.634574	0.122194	0.819646	0.240233	0.228276	0.870996	0.229883	0.596085	0.0745905	0.474186	0.409944	0.110087	0.123658	0.69627	0.437404	0.360804	0.233038	0.534077	0.916023	0.747856	0.305894	0.172248	0.808769	0.499958	0.481417	NA	0.684781	0.139105	0.101746	0.631334	0.227957	0.581191	0.0065086	0.121382	0.520406
Veillonellales_Selenomonadales	Order	0.056801	0.297702	0.392857	0.624373	0.0706051	0.281818	0.647757	0.241893	0.818614	0.194418	0.656902	0.14714	0.21492	0.799648	0.0831391	0.089558	0.244721	0.0402039	0.83277	0.522243	0.610412	0.22212	0.265025	0.897286	0.510887	0.354383	0.571429	0.757701	0.132628	0.0826981	0.10556	0.53885	0.785361	0.00458707	0.0989338	0.610013	0.245207	0.502147	0.569803	0.859665	0.337228	0.519167	0.119794	0.113416	0.93057	0.81467	0.0408542	0.0648
Fusobacteriales	Order	0.518888	0.324872	NA	0.216719	0.626764	0.477289	0.0582171	0.193091	0.250814	0.973008	0.973008	1	0.349092	0.492457	0.222376	0.828546	0.457221	0.49119	0.195625	0.884191	0.817939	0.141932	0.187251	0.958335	0.58676	0.700311	NA	1	0.473204	0.550985	0.550559	0.702608	0.747856	0.908786	0.172248	0.425614	0.595939	0.600074	0.757621	0.712957	0.762619	0.660627	0.311329	0.183469	0.57559	0.393719	0.63174	0.318707
Saccharimonadales	Order	0.0347159	1	0.329114	0.0339865	0.58676	0.331652	0.0169176	0.0640084	0.780007	0.734167	0.0138531	0.0834377	0.982104	1	0.870756	0.925554	0.659366	0.671827	0.888869	0.873399	0.967694	0.645432	0.926378	0.828817	0.550519	0.700311	0.329114	0.897062	0.0751456	0.194047	0.796197	0.643091	0.687806	0.641936	0.77802	1	0.396431	0.333027	0.507354	0.854158	0.897898	0.915971	0.99082	0.84273	0.638167	0.724681	0.501979	0.735713
Planctomycetales	Order	NA	NA	NA	NA	NA	NA	NA	NA	NA	NA	NA	NA	NA	NA	NA	NA	NA	NA	NA	NA	NA	NA	NA	NA	NA	NA	NA	NA	NA	NA	NA	NA	NA	NA	NA	NA	NA	NA	NA	NA	NA	NA	NA	NA	NA	NA	NA	NA
Acetobacterales	Order	NA	NA	NA	NA	NA	NA	0.773745	NA	NA	0.669463	0.669463	NA	NA	NA	NA	NA	NA	NA	0.773029	NA	0.435156	0.706675	0.0978176	0.308551	NA	NA	NA	NA	NA	NA	0.742959	NA	NA	0.659102	0.702191	NA	NA	NA	NA	NA	NA	NA	NA	NA	0.251559	NA	0.000325254	0.0886014
Caulobacterales	Order	NA	NA	NA	NA	NA	NA	NA	NA	NA	NA	NA	NA	NA	NA	NA	NA	NA	NA	NA	NA	NA	NA	NA	NA	NA	NA	NA	NA	NA	NA	NA	NA	NA	NA	NA	NA	NA	NA	NA	NA	NA	NA	NA	NA	NA	NA	NA	NA
Rhizobiales	Order	0.815848	NA	0.3017	0.728463	0.00380978	0.123658	0.773745	NA	0.520338	0.669463	0.204181	0.339808	0.121566	1	0.314305	0.0308922	0.647056	0.228276	0.674376	NA	NA	0.587664	0.606952	NA	0.00380978	0.123658	0.3017	0.728463	0.815848	NA	0.627539	NA	0.419547	0.521322	0.344089	0.27753	0.726038	NA	NA	0.385914	0.418251	NA	0.654688	NA	NA	0.505171	0.58396	NA
Rhodospirillales	Order	NA	NA	NA	NA	NA	NA	NA	0.520338	NA	0.0267093	NA	0.339808	0.415868	NA	NA	0.297081	0.361589	NA	0.355248	0.276167	NA	0.599243	0.26119	0.183066	NA	NA	NA	NA	NA	NA	NA	0.477968	NA	0.0321337	NA	0.408044	0.654654	NA	0.757621	0.280885	0.963953	0.316233	0.684977	1	0.817939	0.643472	0.334692	0.706075
Rickettsiales	Order	0.708811	NA	NA	0.59921	0.788764	NA	NA	NA	NA	NA	NA	NA	0.00111482	0.239317	0.314305	NA	NA	NA	0.674376	NA	0.435156	0.587664	0.263827	0.308551	0.788764	NA	NA	0.59921	0.708811	NA	NA	NA	NA	NA	NA	NA	NA	NA	NA	NA	NA	NA	0.654688	NA	0.435156	0.505171	0.312266	0.237776
Aeromonadales	Order	0.815848	NA	0.3017	0.728463	0.00380978	0.123658	NA	NA	NA	NA	NA	NA	0.610959	NA	NA	0.509917	0.566259	NA	0.000269856	0.0726012	0.0883134	0.706675	0.721559	NA	0.880505	0.700311	NA	0.137843	0.815848	0.550985	NA	NA	NA	NA	NA	NA	0.82379	0.77283	NA	0.393177	0.578031	0.385066	0.654688	NA	NA	0.505171	0.58396	NA
Burkholderiales	Order	0.611551	0.826824	0.605577	1	0.58676	0.700311	0.17213	0.0742984	0.611856	0.279973	0.489619	0.166298	0.317614	0.682886	1	0.49244	0.227193	0.601814	0.857843	0.69246	0.859996	0.363018	0.96622	0.498545	0.671808	0.331652	0.605577	0.0215031	0.360804	0.504105	0.266656	0.227835	0.788076	0.700373	0.0644046	0.103206	0.811857	0.61369	0.943774	0.38794	0.709247	0.385961	0.626877	0.891901	0.750877	0.466676	0.843318	0.708793
Enterobacterales	Order	0.483642	0.23976	0.0714286	0.942292	0.0820982	0.0363636	0.910265	0.611489	0.665353	0.0931076	0.588924	0.119279	0.692534	0.210261	0.696467	0.134505	0.267267	0.0574565	0.850183	0.7339	0.609583	0.496874	0.357467	0.686976	0.76781	0.863636	0.571429	1	0.582074	0.518482	0.56943	0.447697	0.245357	0.787893	0.39928	0.584835	0.334039	0.210526	0.952941	0.262317	0.427476	0.240046	0.25209	0.315948	0.609209	0.982797	0.673123	0.830536
Pasteurellales	Order	0.278474	0.676292	0.329114	0.733523	0.457612	0.477289	0.12178	0.262945	0.0501658	0.75798	0.26095	0.230923	0.725813	0.422233	0.578318	0.574526	0.661406	0.972686	0.48596	0.887036	0.520929	0.213282	0.09053	0.6889	0.668567	0.569672	1	0.702984	1	0.826824	0.804707	0.677923	0.333612	0.713941	0.308247	0.513127	0.492061	0.575446	0.635824	0.98771	0.0444136	0.0858735	0.806737	0.527075	0.386208	0.60122	0.353136	0.754727
Pseudomonadales	Order	0.000733102	0.233038	0.69627	NA	1.30332e-05	0.123658	0.66817	0.520338	0.520338	0.442077	0.428161	1	0.367888	0.905328	0.314305	0.125676	0.501899	0.228276	0.0366721	0.216411	0.778441	0.706675	0.00354626	0.139779	0.880505	0.700311	0.605577	0.122177	0.0250443	0.66171	0.214461	0.766499	0.281804	0.463198	0.575493	0.408044	0.726038	0.600074	NA	0.22454	0.418251	0.194481	0.654688	0.518981	0.435156	0.509398	0.304525	0.784628
Xanthomonadales	Order	0.632583	NA	NA	0.508501	0.724181	NA	0.531417	0.520338	NA	0.860778	0.37109	0.339808	0.0380083	0.239317	0.314305	0.721226	0.760268	NA	NA	NA	0.251559	NA	0.000130516	0.139779	0.724181	NA	NA	0.508501	0.632583	NA	0.545324	0.477968	0.419547	0.709822	0.545172	0.911517	0.90033	NA	NA	0.684196	0.706284	NA	NA	NA	0.251559	NA	0.000325254	0.0886014
Brachyspirales	Order	NA	NA	NA	NA	NA	NA	NA	NA	NA	NA	NA	NA	NA	NA	NA	NA	NA	NA	NA	NA	NA	NA	NA	NA	NA	NA	NA	NA	NA	NA	NA	NA	NA	NA	NA	NA	NA	NA	NA	NA	NA	NA	NA	NA	NA	NA	NA	NA
Synergistales	Order	NA	NA	NA	NA	NA	NA	NA	NA	NA	NA	NA	NA	NA	NA	NA	NA	NA	NA	0.674376	NA	NA	0.587664	0.606952	NA	NA	NA	NA	NA	NA	NA	NA	NA	NA	NA	NA	NA	NA	NA	NA	NA	NA	NA	0.0531017	0.151815	0.24176	0.64241	0.704489	NA
Victivallales	Order	NA	NA	NA	NA	NA	NA	NA	NA	NA	NA	NA	NA	NA	NA	NA	NA	NA	NA	NA	NA	NA	NA	NA	NA	NA	NA	NA	NA	NA	NA	NA	NA	NA	NA	NA	NA	NA	NA	NA	NA	NA	NA	NA	NA	NA	NA	NA	NA
Opitutales	Order	NA	NA	NA	NA	NA	NA	NA	NA	NA	NA	NA	NA	NA	NA	NA	NA	NA	NA	NA	NA	NA	NA	NA	NA	NA	NA	NA	NA	NA	NA	NA	NA	NA	NA	NA	NA	NA	NA	NA	NA	NA	NA	NA	NA	NA	NA	NA	NA
Verrucomicrobiales	Order	0.862715	0.351162	1	0.146553	0.788058	0.680069	0.245168	0.560962	0.165395	0.433193	0.556744	0.274815	0.58538	0.481165	0.407032	0.776722	0.413813	0.717878	0.531735	0.175018	0.365245	0.173351	0.58837	0.532791	0.895783	1	1	1	0.479363	0.676292	0.552906	0.423829	0.40467	0.607897	0.542717	0.892592	0.871568	1	0.84475	0.66513	0.144896	0.288053	0.807326	0.325407	0.914775	0.159283	0.943251	0.341253
Methanobacteriaceae	Family	NA	NA	NA	NA	NA	NA	NA	NA	NA	NA	NA	NA	0.790752	NA	NA	0.721226	0.760268	NA	0.773029	0.276167	0.435156	0.00597265	0.101668	0.604235	NA	NA	NA	NA	NA	NA	NA	NA	NA	NA	NA	NA	NA	NA	0.757621	NA	0.0148902	0.316233	0.0531017	1	0.24176	0.0312112	0.704489	0.247584
Methanocorpusculaceae	Family	NA	NA	NA	NA	NA	NA	NA	NA	NA	NA	NA	NA	NA	NA	NA	NA	NA	NA	NA	NA	NA	NA	NA	NA	NA	NA	NA	NA	NA	NA	NA	NA	NA	NA	NA	NA	NA	NA	NA	NA	NA	NA	NA	NA	NA	NA	NA	NA
Methanomassiliicoccaceae	Family	NA	NA	NA	NA	NA	NA	NA	NA	NA	NA	NA	NA	NA	NA	NA	NA	NA	NA	NA	NA	NA	NA	NA	NA	NA	NA	NA	NA	NA	NA	NA	NA	NA	NA	NA	NA	NA	NA	NA	NA	NA	NA	NA	NA	NA	NA	NA	NA
Methanomethylophilaceae	Family	NA	NA	NA	NA	NA	NA	NA	NA	NA	NA	NA	NA	NA	NA	NA	NA	NA	NA	NA	NA	NA	NA	NA	NA	NA	NA	NA	NA	NA	NA	NA	NA	NA	NA	NA	NA	NA	NA	NA	NA	NA	NA	NA	NA	NA	NA	NA	NA
Actinomycetaceae	Family	0.256072	0.254677	0.494525	0.924941	0.810537	0.777691	0.273802	0.520848	0.174183	0.481275	0.507624	0.24498	0.462751	0.730005	0.0473601	0.656402	0.105648	0.0672651	0.990542	0.529104	0.495568	0.281777	0.215612	0.943219	0.958816	0.847957	0.759982	0.717813	0.854117	0.889626	0.599317	0.538893	0.554739	0.122477	0.134658	0.811717	0.0349714	0.112614	0.268883	0.973344	0.328884	0.556054	0.734027	1	0.776337	0.598578	0.941007	0.68273
Bifidobacteriaceae	Family	0.260169	1	0.571429	0.379931	0.250784	0.481818	0.0774723	0.63819	0.83624	0.125563	0.077697	0.962556	0.268859	0.0646997	0.459756	0.129225	0.947972	0.251132	0.529294	0.905474	0.772001	0.759399	0.963047	0.874327	0.645812	0.863636	0.571429	0.239209	0.0401063	0.146853	0.617629	0.758074	0.345827	0.925065	0.460627	0.478691	0.160679	0.341733	0.591176	0.631889	0.019549	0.176634	0.180379	0.504473	0.745048	0.333667	0.260625	0.783347
Corynebacteriaceae	Family	0.473204	0.324872	NA	0.264489	0.58676	0.477289	0.913182	0.761833	0.602916	0.669662	0.319084	0.754038	0.455098	NA	0.433848	0.337726	0.750989	0.292584	0.355248	0.458283	0.251559	0.758594	0.491906	0.485341	0.626764	0.700311	0.605577	0.740608	0.428666	0.826824	0.241663	0.274055	0.202423	0.726868	0.494282	0.736061	0.0654971	0.172831	0.0448623	0.972835	0.361262	0.385066	0.740378	0.825488	0.828272	0.329991	0.971796	0.556312
Nocardiaceae	Family	NA	NA	NA	NA	NA	NA	0.773745	0.520338	0.520338	0.214653	0.214653	1	NA	NA	NA	NA	NA	NA	NA	NA	NA	NA	NA	NA	NA	NA	NA	NA	NA	NA	0.627539	NA	0.419547	0.521322	0.330085	0.27753	NA	0.77283	NA	0.0227403	NA	0.385066	NA	NA	NA	NA	NA	NA
Brevibacteriaceae	Family	NA	NA	NA	NA	NA	NA	NA	NA	NA	NA	NA	NA	NA	NA	NA	NA	NA	NA	NA	NA	NA	NA	NA	NA	NA	NA	NA	NA	NA	NA	NA	NA	NA	NA	NA	NA	NA	NA	NA	NA	NA	NA	NA	NA	NA	NA	NA	NA
Dermabacteraceae	Family	NA	NA	NA	NA	NA	NA	0.66817	NA	NA	0.534971	0.534971	NA	NA	NA	NA	NA	NA	NA	NA	NA	NA	NA	NA	NA	NA	NA	NA	NA	NA	NA	0.0806901	0.214327	0.281804	0.659102	0.702191	NA	NA	NA	NA	NA	NA	NA	NA	NA	NA	NA	NA	NA
Micrococcaceae	Family	1	0.826824	0.605577	0.663006	0.4306	0.700311	0.765208	0.0797251	0.813646	0.000655982	0.959183	0.0206806	0.686084	0.492457	NA	0.314516	0.647056	0.429906	0.454751	0.276167	NA	0.319794	0.363014	0.183066	0.405156	0.700311	NA	0.444401	0.278474	0.550985	0.497115	0.981488	0.719336	0.375612	0.896345	0.560598	0.76985	NA	NA	0.45737	0.488176	NA	0.519383	0.518981	NA	0.941535	0.432311	0.425521
Propionibacteriaceae	Family	0.000733102	0.826824	0.605577	0.0118364	NA	0.700311	0.410184	0.177038	0.177038	0.37109	0.37109	NA	0.790752	NA	NA	0.721226	0.760268	NA	NA	NA	NA	NA	NA	NA	0.788764	NA	NA	0.59921	0.708811	NA	0.426092	NA	0.419547	0.298025	0.857667	0.27753	1.43833e-07	0.0303828	0.0448623	NA	NA	NA	NA	NA	NA	NA	NA	NA
Streptomycetaceae	Family	NA	NA	NA	NA	NA	NA	NA	NA	NA	NA	NA	NA	NA	NA	NA	NA	NA	NA	NA	NA	NA	NA	NA	NA	NA	NA	NA	NA	NA	NA	NA	NA	NA	NA	NA	NA	NA	NA	NA	NA	NA	NA	NA	NA	NA	NA	NA	NA
Nocardiopsaceae	Family	NA	NA	NA	NA	NA	NA	NA	NA	NA	NA	NA	NA	NA	NA	NA	NA	NA	NA	NA	NA	NA	NA	NA	NA	NA	NA	NA	NA	NA	NA	NA	NA	NA	NA	NA	NA	NA	NA	NA	NA	NA	NA	NA	NA	NA	NA	NA	NA
Atopobiaceae	Family	0.571121	0.550985	0.3017	0.689225	0.082433	0.393769	0.109499	0.244515	0.232702	0.939897	0.803114	0.749401	0.686084	0.492457	NA	0.282305	0.647056	0.429906	0.496727	0.458283	0.251559	0.811808	0.167682	0.485341	0.626764	0.700311	NA	0.740608	0.518888	0.550985	0.866665	0.599468	0.749977	0.580379	0.813698	0.850694	0.82379	NA	0.757621	0.550265	0.343727	0.316233	0.654688	0.344508	0.251559	0.105514	0.0332251	0.728619
Coriobacteriaceae	Family	0.0591883	1	1	0.0954722	0.0929168	1	0.566746	0.589286	0.269486	0.144328	0.00845738	0.583229	0.136552	0.645619	0.283276	0.370925	0.811061	0.438447	0.406634	0.797656	0.707842	0.123806	0.0828633	0.949375	0.83469	0.808239	1	0.824711	0.559462	0.558858	0.505833	0.762284	0.435574	0.164785	0.0313379	0.578328	0.24825	0.312675	0.158381	0.911159	0.306488	0.573274	0.0347567	0.257786	0.331951	0.286309	0.253179	0.937717
Coriobacteriales_Incertae_Sedis	Family	0.815848	NA	NA	0.728463	0.880505	NA	0.773745	NA	NA	0.669463	0.669463	NA	0.24013	0.239317	0.314305	0.509917	0.566259	NA	0.936986	0.552026	0.828272	0.250385	0.794654	0.39349	NA	NA	NA	NA	NA	NA	0.742959	NA	NA	0.659102	0.702191	NA	0.82379	NA	0.757621	0.550265	0.326769	0.316233	0.964801	1	0.487557	1	0.201098	0.355317
Eggerthellaceae	Family	0.193967	0.0505907	1	0.579766	0.256579	0.0937654	0.341171	0.984478	0.888349	0.577292	0.232214	0.377369	0.781331	0.536849	0.687747	0.106717	0.475986	0.0873202	0.174781	0.0916633	0.193887	0.257192	0.688541	0.650384	0.13417	0.187658	0.392857	0.644484	0.750807	0.682472	0.211869	0.587	0.802697	0.485091	0.0378497	0.19441	0.403559	0.463447	0.526187	0.583148	0.796289	0.601044	0.54662	0.419406	0.716143	0.579119	0.744246	0.584658
Bacteroidaceae	Family	0.642253	0.558858	1	0.697368	0.902296	1	0.429822	0.325728	0.860205	0.0180414	0.14687	0.426333	0.236091	0.362193	0.62144	0.78782	0.627154	1	0.533621	0.23005	0.454401	0.213621	0.86809	0.374298	0.198499	0.152696	1	0.647311	0.515453	0.358325	0.637237	0.663159	0.766503	0.913276	0.523069	0.410809	0.0668056	0.269781	0.0270901	0.163155	0.352911	0.0469205	0.561892	0.599709	0.345634	0.955911	0.903669	0.864118
Barnesiellaceae	Family	NA	NA	NA	NA	NA	NA	0.288017	0.177038	0.177038	0.442077	0.442077	NA	0.415868	0.286538	NA	0.363651	0.361589	0.228276	0.500083	0.208098	0.57559	0.222895	0.951197	0.409427	NA	NA	NA	NA	NA	NA	0.360901	0.214327	0.281804	0.426775	0.486633	NA	0.624098	0.77283	0.757621	0.74314	0.890157	0.923436	0.603765	0.686627	0.587781	0.925728	0.926133	0.903779
Dysgonomonadaceae	Family	0.632583	NA	NA	0.508501	0.724181	NA	0.66817	0.220601	NA	0.0100129	0.534971	0.0808757	0.0458205	0.0756925	0.760372	0.385157	0.10962	0.112903	0.545233	0.276167	0.251559	0.142977	0.112954	0.930614	0.724181	NA	NA	0.508501	0.632583	NA	0.627539	0.477968	NA	0.463198	0.575493	0.408044	0.726038	0.481417	NA	0.0404567	0.418251	0.101746	0.425676	0.344508	NA	0.596412	0.332409	0.247584
Marinifilaceae	Family	0.815848	0.550985	NA	0.122177	0.880505	0.700311	0.331495	NA	NA	0.168679	0.168679	NA	0.550535	0.492457	NA	0.664131	0.501899	0.429906	0.405628	0.141085	0.362152	0.147976	0.760428	0.467769	0.880505	NA	0.605577	0.728463	0.0250443	0.233038	0.799134	0.766499	0.846557	0.819818	1	0.911517	0.726038	NA	0.757621	0.385914	0.730835	0.316233	0.097408	0.15564	0.276139	0.88861	0.878648	0.826466
Muribaculaceae	Family	NA	NA	NA	NA	NA	NA	NA	NA	NA	NA	NA	NA	0.790752	NA	NA	0.721226	0.760268	NA	0.674376	NA	0.251559	0.587664	0.0197294	0.139779	NA	NA	NA	NA	NA	NA	NA	NA	NA	NA	NA	NA	0.90033	NA	NA	0.684196	0.706284	NA	0.165974	0.151815	0.828272	0.505171	0.312266	0.237776
Porphyromonadaceae	Family	0.708811	0.550985	NA	0.333879	0.788764	0.700311	0.494562	0.177038	0.177038	0.314342	0.314342	NA	0.499468	0.286538	NA	0.228237	0.448107	0.228276	0.328447	0.458283	0.435156	0.710687	0.782134	0.980688	0.880505	0.700311	0.605577	0.137843	0.0309488	0.826824	0.426092	0.477968	NA	0.937224	0.361266	0.408044	0.624098	NA	NA	0.241037	0.273105	NA	0.749666	0.966439	0.24176	0.776638	0.293549	0.247584
Prevotellaceae	Family	0.473204	0.324872	NA	0.250891	0.58676	0.477289	0.00241779	0.181767	0.0833681	0.317316	0.764601	0.654729	0.591174	0.634574	1	0.885543	0.515271	0.541884	0.639512	0.807876	0.8203	0.862695	0.840129	0.956966	0.517244	NA	NA	0.250891	0.395872	NA	0.0440523	0.45103	0.40206	0.261391	0.468393	0.883729	0.0966666	0.00115152	0.1078	0.0387677	0.550469	0.136316	0.241199	0.40916	0.420098	0.860799	0.889134	0.993061
Rikenellaceae	Family	0.473204	0.550985	NA	1	0.58676	0.700311	0.109843	0.0640084	0.188231	0.398201	0.854758	0.536784	0.60164	0.901069	0.179607	0.357093	0.211329	0.117494	0.340276	0.124969	0.0420184	0.162491	0.0624694	0.941997	0.179319	0.393769	0.3017	0.85408	0.518888	0.550985	0.586904	0.937853	0.376677	0.355135	0.524723	0.251971	0.864157	0.53788	0.525597	0.146842	0.459947	0.0925451	0.769173	0.850537	0.932841	0.884136	0.856189	0.972586
Tannerellaceae	Family	0.332132	0.324872	0.3017	0.795838	0.587913	0.808239	0.967244	0.284266	1	0.0863361	0.801474	0.104122	0.177703	0.18805	0.329076	0.85413	0.886023	1	0.570263	0.477757	0.113814	0.697974	0.0911386	0.29442	0.00742633	0.0893408	0.427124	0.974198	0.10652	0.353593	0.298174	0.841861	0.357354	0.167419	0.757118	0.28079	0.932684	1	0.453076	0.819845	0.067029	0.372505	0.803615	0.549175	0.291481	0.209676	0.227102	0.0394067
Flavobacteriaceae	Family	NA	NA	NA	NA	NA	NA	NA	NA	NA	NA	NA	NA	NA	NA	NA	NA	NA	NA	NA	NA	NA	NA	NA	NA	NA	NA	NA	NA	NA	NA	NA	NA	NA	NA	NA	NA	NA	NA	NA	NA	NA	NA	NA	NA	NA	NA	NA	NA
Weeksellaceae	Family	NA	NA	NA	NA	NA	NA	0.773745	NA	0.520338	0.669463	0.204181	0.339808	0.00111482	0.239317	0.314305	NA	NA	NA	NA	NA	NA	NA	NA	NA	NA	NA	NA	NA	NA	NA	0.742959	0.477968	NA	0.227029	0.702191	0.408044	NA	NA	NA	NA	NA	NA	NA	NA	NA	NA	NA	NA
Campylobacteraceae	Family	0.571121	NA	NA	0.437404	0.671808	NA	0.136351	0.177038	0.177038	0.534971	0.534971	NA	0.499468	0.492457	0.433848	0.803357	0.599133	0.849126	0.936986	0.580779	0.24176	0.256318	0.235065	0.0979984	0.671808	NA	NA	0.437404	0.571121	NA	0.214461	0.214327	0.281804	0.521322	0.575493	NA	0.0339552	0.172831	0.0448623	0.804572	0.418251	0.385066	0.880135	1	0.828272	0.889745	0.856059	0.808721
Helicobacteraceae	Family	NA	NA	NA	NA	NA	NA	NA	NA	NA	NA	NA	NA	NA	0.492457	NA	0.0105514	NA	0.429906	NA	NA	NA	NA	NA	NA	NA	NA	NA	NA	NA	NA	NA	NA	NA	NA	NA	NA	0.90033	NA	NA	0.684196	0.706284	NA	NA	NA	NA	NA	NA	NA
Chloroplast.1	Family	0.815848	NA	NA	0.728463	0.880505	NA	0.773745	0.520338	NA	0.214653	0.669463	0.339808	0.111279	1	0.314305	0.0226545	0.647056	0.228276	0.30406	NA	0.435156	0.188939	0.705055	0.308551	0.880505	NA	NA	0.728463	0.815848	NA	0.742959	0.477968	NA	0.238709	0.702191	0.408044	0.82379	0.77283	0.757621	0.393177	0.326769	1	0.324141	NA	0.251559	0.147048	0.63626	0.0886014
Gastranaerophilales.1	Family	NA	NA	NA	NA	NA	NA	0.773745	0.520338	NA	0.204181	0.669463	0.339808	0.610959	0.492457	NA	0.450426	0.566259	0.429906	0.30406	NA	0.435156	0.188939	0.71086	0.308551	NA	NA	NA	NA	NA	NA	0.627539	NA	NA	0.521322	0.575493	NA	0.76985	NA	0.757621	0.45737	0.507789	0.316233	0.178439	0.0385057	0.0883134	0.20337	0.293549	NA
Vermiphilaceae	Family	NA	NA	NA	NA	NA	NA	NA	NA	NA	NA	NA	NA	NA	NA	NA	NA	NA	NA	0.773029	NA	NA	0.706675	0.721559	NA	NA	NA	NA	NA	NA	NA	NA	NA	NA	NA	NA	NA	NA	NA	NA	NA	NA	NA	0.758887	NA	NA	0.64241	0.704489	NA
Desulfovibrionaceae	Family	0.34728	0.233038	0.605577	0.378969	0.626764	NA	0.872655	0.88714	0.250814	0.75981	0.172152	0.193939	0.687846	0.734467	0.122194	0.904655	0.144492	0.124612	0.928096	0.217655	0.843928	0.0524683	0.839991	0.283459	0.626764	0.700311	NA	0.768555	0.518888	0.550985	0.173455	0.834579	0.439232	0.0844369	0.911145	0.351777	0.479044	0.312675	0.448647	0.149032	0.655192	0.521647	0.188065	0.810431	0.545244	0.213025	0.573426	0.745623
Elusimicrobiaceae	Family	NA	NA	NA	NA	NA	NA	NA	NA	NA	NA	NA	NA	NA	NA	NA	NA	NA	NA	NA	NA	NA	NA	NA	NA	NA	NA	NA	NA	NA	NA	NA	NA	NA	NA	NA	NA	NA	NA	NA	NA	NA	NA	NA	NA	NA	NA	NA	NA
Acholeplasmataceae	Family	NA	NA	NA	NA	NA	NA	NA	NA	NA	NA	NA	NA	NA	NA	NA	NA	NA	NA	NA	NA	NA	NA	NA	NA	NA	NA	NA	NA	NA	NA	NA	NA	NA	NA	NA	NA	NA	NA	NA	NA	NA	NA	NA	NA	NA	NA	NA	NA
Bacillaceae	Family	0.708811	NA	NA	0.59921	0.788764	NA	NA	NA	NA	NA	NA	NA	NA	NA	NA	NA	NA	NA	0.773029	NA	0.435156	0.706675	0.0978176	0.308551	0.788764	NA	NA	0.59921	0.708811	NA	NA	NA	NA	NA	NA	NA	NA	NA	NA	NA	NA	NA	0.758887	NA	NA	0.64241	0.704489	NA
Planococcaceae	Family	NA	NA	NA	NA	NA	NA	NA	NA	NA	NA	NA	NA	NA	NA	NA	NA	NA	NA	NA	NA	NA	NA	NA	NA	NA	NA	NA	NA	NA	NA	NA	NA	NA	NA	NA	NA	NA	NA	NA	NA	NA	NA	NA	NA	NA	NA	NA	NA
Erysipelatoclostridiaceae	Family	0.938315	0.0715483	0.541193	0.0430243	0.290695	0.0625935	0.198991	0.0162323	0.0178973	0.0237935	0.168845	0.233136	0.767993	0.915534	0.459756	0.361492	0.315922	0.18621	0.00447288	0.408393	0.371826	0.093027	0.0518809	0.981737	0.707719	0.192422	1	0.0411478	0.795647	0.34852	0.882598	0.661346	0.895799	0.539604	0.892944	0.749746	0.972475	0.955342	0.676471	0.579858	0.0570047	0.0772375	0.673507	0.76787	0.18686	0.391045	0.0243141	0.265174
Erysipelotrichaceae	Family	0.830596	1	1	0.969136	0.7523	1	0.924393	0.560815	0.950849	0.0933421	0.88595	0.141233	0.30388	0.91293	0.531839	0.210211	0.985776	0.437758	0.912589	1	0.711815	0.988668	0.579693	0.577514	0.623465	0.767187	1	0.906989	0.558853	0.627164	0.53088	0.777746	0.332693	0.0774339	0.34468	0.0425693	0.381466	0.863451	0.858824	0.112445	0.573339	0.294126	0.890264	1	0.332398	0.834862	0.105737	0.231628
Izemoplasmatales.1	Family	NA	NA	NA	NA	NA	NA	NA	NA	NA	NA	NA	NA	NA	NA	NA	NA	NA	NA	NA	NA	NA	NA	NA	NA	NA	NA	NA	NA	NA	NA	NA	NA	NA	NA	NA	NA	NA	NA	NA	NA	NA	NA	NA	NA	NA	NA	NA	NA
Aerococcaceae	Family	NA	NA	NA	NA	NA	NA	NA	NA	NA	NA	NA	NA	NA	NA	NA	NA	NA	NA	NA	NA	NA	NA	NA	NA	NA	NA	NA	NA	NA	NA	NA	NA	NA	NA	NA	NA	NA	NA	NA	NA	NA	NA	NA	NA	NA	NA	NA	NA
Carnobacteriaceae	Family	0.518888	0.324872	NA	0.216719	0.626764	0.477289	0.0919838	0.668353	0.0471611	0.168679	0.267811	0.0808757	0.0147404	0.046958	0.102996	0.585895	0.811466	0.849126	0.23092	0.216411	0.210449	0.0209926	0.762828	0.0155364	0.671808	0.700311	0.605577	0.631306	0.28233	0.826824	0.750421	0.971961	0.281804	0.577002	0.314259	0.221567	0.44	0.600074	NA	0.612422	0.0925436	0.194481	0.173179	0.294284	0.681542	0.914043	0.340456	0.503738
Enterococcaceae	Family	0.210139	0.229627	0.142857	0.813501	0.374441	0.456376	0.183191	0.527402	0.327867	0.266813	0.771007	0.532187	0.0812437	0.263225	0.407032	0.847849	0.594678	0.584446	0.466172	0.849773	0.788316	0.199222	0.110176	0.952377	0.489986	0.711048	0.0357701	0.513566	0.087877	0.0796534	0.346894	0.451177	0.436271	0.0174103	0.038667	0.941071	0.166683	0.679101	0.689847	0.0722698	0.153001	0.705686	0.786361	0.733585	0.895773	0.284019	0.939316	0.434867
Lactobacillaceae	Family	0.728569	0.738363	1	0.804729	0.902296	1	0.444562	0.464657	0.102993	0.985375	0.163717	0.2599	0.719638	0.83121	0.329076	0.409395	0.251837	0.145798	0.758805	0.274315	0.327124	0.207228	0.330648	0.873546	0.967948	0.123658	0.750751	0.0605413	0.308231	0.0158709	0.692563	0.380123	0.961363	0.434472	0.631255	0.335396	0.479044	0.481417	0.448647	0.698171	0.535971	0.952563	0.38179	0.731589	0.0896274	0.49774	0.193747	0.113657
Leuconostocaceae	Family	0.571121	0.550985	NA	0.660011	0.671808	0.700311	0.410184	0.711066	0.444261	0.0602536	0.00804303	0.567765	0.790752	NA	0.433848	0.721226	0.0635216	0.292584	0.355248	NA	0.251559	0.237032	0.502212	0.139779	0.626764	0.700311	NA	0.796807	0.518888	0.550985	0.815558	0.916023	0.687806	0.59805	0.316937	0.726657	1.43833e-07	0.248727	0.0448623	0.0227403	NA	0.385066	0.354156	0.518981	0.251559	0.554488	0.539981	0.359441
Streptococcaceae	Family	0.120661	0.011988	0.0357143	0.211612	0.0710677	0.145455	0.642207	0.720944	0.585279	0.917277	0.247012	0.345324	0.200572	0.500211	0.236985	0.644619	0.618251	0.48329	0.876443	0.68932	0.0994437	0.852154	0.0354191	0.147137	0.718093	0.727273	0.392857	0.526243	0.109225	0.606394	0.33116	0.51081	0.36267	0.685265	0.751846	0.72636	0.69584	1	0.591176	0.50009	0.296266	0.472615	0.110427	0.535412	0.565544	0.270589	0.477365	0.93667
Vagococcaceae	Family	0.815848	NA	NA	0.728463	0.880505	NA	NA	NA	NA	NA	NA	NA	NA	NA	NA	NA	NA	NA	NA	NA	NA	NA	NA	NA	0.880505	NA	NA	0.728463	0.815848	NA	NA	NA	NA	NA	NA	NA	NA	NA	NA	NA	NA	NA	NA	NA	NA	NA	NA	NA
Paenibacillaceae	Family	0.101176	0.66171	0.605577	0.333879	0.788764	0.700311	NA	NA	NA	NA	NA	NA	NA	NA	NA	NA	NA	NA	NA	NA	NA	NA	NA	NA	0.671808	NA	NA	0.437404	0.571121	NA	NA	NA	NA	NA	NA	NA	NA	NA	NA	NA	NA	NA	NA	NA	NA	NA	NA	NA
RF39.1	Family	NA	NA	NA	NA	NA	NA	NA	NA	NA	NA	NA	NA	NA	0.492457	NA	0.0105514	NA	0.429906	0.602801	NA	NA	0.503408	0.525279	NA	NA	NA	NA	NA	NA	NA	NA	NA	NA	NA	NA	NA	0.90033	NA	NA	0.684196	0.706284	NA	0.579509	NA	NA	0.411445	0.498806	NA
Gemellaceae	Family	0.333249	1	0.605577	0.126885	0.671808	0.477289	0.159394	0.193091	0.250814	0.734167	0.76777	1	0.0345419	0.0756925	0.122194	0.441419	0.501899	NA	0.454751	0.173995	0.251559	0.0699957	0.234379	0.813683	0.626764	0.700311	0.605577	0.768555	0.458082	0.826824	0.339955	0.288888	0.419547	0.712207	0.916829	0.782711	0.688276	NA	0.757621	0.328387	0.855495	0.316233	0.469012	0.168181	0.251559	0.0412423	0.229678	0.71695
Staphylococcaceae	Family	0.212533	0.550985	0.3017	0.436072	0.765298	0.569672	0.781009	0.121385	0.195326	0.051836	0.139374	0.726203	0.610959	0.286538	NA	0.077731	0.566259	0.228276	0.384858	0.276167	0.251559	0.525511	0.431075	0.902978	0.117045	0.53621	0.0789826	0.457629	0.304195	0.194047	0.955993	0.091157	0.197866	0.0106052	0.0416756	0.808769	0.76985	0.77283	0.757621	0.649707	0.507789	0.923436	0.749666	0.151815	0.857905	0.20337	0.408907	0.0886014
Thermoactinomycetaceae	Family	NA	NA	NA	NA	NA	NA	NA	NA	NA	NA	NA	NA	NA	NA	NA	NA	NA	NA	NA	NA	NA	NA	NA	NA	NA	NA	NA	NA	NA	NA	NA	NA	NA	NA	NA	NA	NA	NA	NA	NA	NA	NA	NA	NA	NA	NA	NA	NA
Christensenellaceae	Family	0.632583	NA	NA	0.508501	0.724181	NA	0.275013	0.611627	0.177038	0.680901	0.442077	0.339808	0.21418	0.711624	0.122194	0.558587	0.294233	0.228276	0.875207	0.61926	0.506084	0.473399	0.378399	0.935218	0.724181	NA	NA	0.508501	0.632583	NA	0.517848	0.214327	0.281804	0.355006	0.417529	NA	0.279877	0.172831	0.311441	0.513407	0.645425	0.923436	0.28949	0.384458	0.344697	0.921897	0.789868	0.886394
Hungateiclostridiaceae	Family	NA	NA	NA	NA	NA	NA	NA	NA	NA	NA	NA	NA	NA	NA	NA	NA	NA	NA	NA	NA	NA	NA	NA	NA	NA	NA	NA	NA	NA	NA	NA	NA	NA	NA	NA	NA	NA	NA	NA	NA	NA	NA	NA	NA	NA	NA	NA	NA
Clostridia_UGG_014	Family	0.815848	NA	NA	0.728463	0.880505	NA	7.81031e-06	0.854324	0.220601	9.9931e-05	0.0267093	0.300504	0.40025	0.372391	0.122194	0.636816	0.240233	0.429906	0.860057	0.122611	0.670489	0.00937401	0.439088	0.026214	0.880505	NA	NA	0.728463	0.815848	NA	0.390739	0.214327	0.809477	0.426775	0.0985313	0.111208	0.479044	0.77283	NA	0.303209	0.121534	0.385066	0.381863	0.10096	0.516072	0.0771666	0.886651	0.232774
Clostridia_vadinBB60_group.1	Family	NA	NA	NA	NA	NA	NA	0.773745	NA	NA	0.669463	0.669463	NA	NA	NA	NA	NA	NA	NA	0.773029	NA	0.435156	0.706675	0.101668	0.308551	NA	NA	NA	NA	NA	NA	0.627539	NA	NA	0.521322	0.575493	NA	NA	NA	NA	NA	NA	NA	0.758887	NA	0.435156	0.64241	0.132726	0.237776
Clostridiaceae	Family	0.820184	0.627164	0.873807	0.709262	0.986103	0.777691	0.888654	0.65042	1	0.197106	0.981831	0.315672	0.236285	0.0350588	0.341976	0.0967247	0.753737	0.402833	0.62194	0.310946	0.793944	0.368631	0.8333	0.465087	0.0979904	0.148938	0.0806253	0.954497	0.666324	0.785062	0.147316	0.0725093	0.665376	0.466904	0.415064	0.298859	0.0740204	0.0630781	0.351833	0.403423	0.0118692	0.0136679	0.862934	0.807933	0.580499	0.986321	0.557663	0.568647
Anaerofustaceae	Family	NA	NA	NA	NA	NA	NA	0.773745	0.520338	NA	0.214653	0.669463	0.339808	0.455098	0.286538	NA	0.321552	0.401921	0.228276	0.602801	0.0454315	0.152048	1.18963e-06	0.00409783	0.33181	NA	NA	NA	NA	NA	NA	0.627539	0.477968	NA	0.493543	0.575493	0.408044	0.0863126	0.0303828	0.216037	0.280885	0.981972	0.316233	0.694619	0.966439	0.516072	0.643472	0.0742133	0.355317
Eubacteriaceae	Family	0.0096612	0.0158709	0.340617	0.250891	0.486401	0.123658	0.254858	0.332373	0.220601	0.762075	0.702247	0.594461	0.845161	1	0.314305	0.875542	0.160113	0.228276	0.526263	0.372151	0.967694	0.57597	0.475149	0.344041	0.73915	0.123658	0.3017	0.166635	0.304195	NA	0.199388	0.288888	0.419547	0.717998	0.503135	0.782711	0.343287	0.0303828	0.672149	0.084297	0.691119	0.0606649	0.184161	0.18754	0.321064	0.768975	0.744903	0.638501
Defluviitaleaceae	Family	NA	NA	NA	NA	NA	NA	NA	NA	NA	NA	NA	NA	0.0332828	0.722403	0.314305	0.128137	0.760268	0.429906	0.545233	0.458283	0.251559	0.642687	0.11545	0.536578	NA	NA	NA	NA	NA	NA	NA	NA	NA	NA	NA	NA	0.82379	NA	0.757621	0.550265	0.361237	0.316233	0.519383	0.518981	0.251559	0.924875	0.161881	0.377859
Lachnospiraceae	Family	0.670564	0.738606	1	0.717338	0.767782	0.863636	0.0527908	0.00210306	0.0241294	0.028948	0.407688	0.26782	0.481698	0.595066	0.359934	0.121704	0.487668	0.0882939	0.289915	0.552242	0.484854	0.749756	0.896549	0.969962	0.693708	0.209091	0.392857	0.293715	0.841316	0.518482	0.799507	0.620487	0.801512	0.533521	0.420373	0.169473	0.712938	0.633643	0.858824	0.512012	0.430526	0.293857	0.812274	0.570432	0.821713	0.339097	0.891826	0.48481
Monoglobaceae	Family	0.087733	0.233038	1	0.59921	0.0218077	0.123658	0.592265	NA	0.220601	0.442077	0.0244444	0.0808757	0.741618	0.179839	0.866054	0.0433926	0.960394	0.308584	0.499173	0.630599	0.89159	0.936696	0.634974	0.756344	0.0644966	0.123658	0.3017	0.508501	0.632583	NA	0.627539	0.477968	0.226487	0.463198	0.0385331	0.425614	0.145804	0.226685	0.161371	0.658762	0.573222	0.485361	0.163588	0.283928	0.34006	0.9429	0.955575	0.953537
Butyricicoccaceae	Family	0.815848	0.550985	0.3017	0.137843	0.00269392	0.393769	0.362537	0.0650363	0.332373	0.00559678	0.734331	0.147557	0.936104	0.351851	0.807338	0.103366	0.760556	0.206997	0.83973	0.810101	0.363669	0.925043	0.252776	0.335833	0.00269392	0.393769	0.3017	0.137843	0.815848	0.550985	0.273822	0.0726681	0.419547	0.0411031	0.706308	0.142701	0.450227	0.493657	0.539295	0.972409	0.844151	0.892319	0.418886	0.72129	0.390876	0.512056	0.757578	0.498959
Ethanoligenenaceae	Family	NA	NA	NA	NA	NA	NA	NA	NA	NA	NA	NA	NA	NA	NA	NA	NA	NA	NA	NA	NA	NA	NA	NA	NA	NA	NA	NA	NA	NA	NA	NA	NA	NA	NA	NA	NA	NA	0.77283	NA	0.0227403	NA	0.385066	NA	NA	NA	NA	NA	NA
Oscillospiraceae	Family	0.289998	1	0.171857	0.0978843	0.14737	0.0934149	0.345161	0.718255	0.87674	0.718916	0.56625	0.722104	0.882618	0.971077	0.421495	0.95906	0.32956	0.473529	0.934903	0.84075	0.870232	0.72967	0.781459	0.957403	0.468794	0.323714	0.340617	0.228114	0.36674	0.781354	0.638261	0.985351	0.636542	0.670956	0.5619	0.486933	0.564892	0.337671	0.850016	0.241986	0.556344	0.202	1	0.993635	0.599846	0.894695	0.465552	0.507562
Oscillospirales.1	Family	NA	NA	NA	NA	NA	NA	NA	NA	NA	NA	NA	NA	NA	NA	NA	NA	NA	NA	NA	NA	NA	NA	NA	NA	NA	NA	NA	NA	NA	NA	NA	NA	NA	NA	NA	NA	NA	NA	NA	NA	NA	NA	NA	NA	NA	NA	NA	NA
Ruminococcaceae	Family	0.917135	0.39294	0.759982	0.320369	0.573855	0.277682	0.911584	0.918173	0.951482	0.947955	0.847782	0.970253	0.74261	0.562216	0.325874	0.441992	0.0430166	0.029556	0.145774	0.412475	0.28311	0.00795921	0.527178	0.109261	0.0596169	0.0902693	0.0324733	0.924235	0.335023	0.476518	0.881837	0.656658	0.202007	0.393533	0.129592	0.0815642	0.0592921	0.341097	0.120588	0.730624	0.594476	0.770808	0.729409	0.545821	0.641126	0.242426	0.379812	0.797454
UCG_010	Family	NA	NA	NA	NA	NA	NA	NA	NA	NA	NA	NA	NA	NA	NA	NA	NA	NA	NA	NA	0.458283	0.435156	0.010497	0.00708941	0.942108	NA	NA	NA	NA	NA	NA	NA	NA	NA	NA	NA	NA	NA	NA	NA	NA	NA	NA	NA	0.518981	NA	0.0366632	NA	0.425521
methylpentosum_group	Family	NA	NA	NA	NA	NA	NA	0.773745	NA	NA	0.669463	0.669463	NA	0.0380083	0.239317	0.314305	0.721226	0.760268	NA	NA	NA	0.435156	NA	0.00708941	0.308551	NA	NA	NA	NA	NA	NA	0.742959	NA	NA	0.659102	0.702191	NA	0.82379	NA	NA	0.550265	0.578031	NA	0.758887	NA	NA	0.64241	0.704489	NA
coprostanoligenes_group	Family	0.00142402	0.0629419	0.329114	0.59921	0.788764	NA	0.0186197	0.250814	0.567001	0.680901	0.174806	0.609869	0.895235	0.897026	0.374024	0.512079	0.301071	0.213398	0.600354	0.396756	1	0.0216653	0.567299	0.295326	0.724181	0.700311	NA	0.505639	0.632583	0.550985	0.750421	0.214327	0.281804	0.251633	0.314259	NA	0.29806	0.77283	0.351833	0.0554735	0.91444	0.0897631	0.824088	0.867659	0.563665	0.991982	0.554652	0.565684
Peptococcaceae	Family	NA	NA	NA	NA	NA	NA	0.773745	0.520338	NA	0.214653	0.669463	0.339808	0.121566	0.722403	0.314305	0.29812	0.647056	0.429906	0.245462	0.768516	0.24176	0.495416	0.525279	0.359436	NA	NA	NA	NA	NA	NA	0.627539	NA	NA	0.521322	0.575493	NA	0.76985	NA	NA	0.45737	0.488176	NA	0.579509	0.518981	0.435156	0.743483	0.483708	0.784628
Anaerovoracaceae	Family	0.815848	NA	NA	0.728463	0.880505	NA	0.66817	NA	0.520338	0.534971	0.442077	0.339808	0.916783	0.83121	0.314305	0.676184	0.240233	0.429906	0.613264	0.051734	0.23897	0.00127005	0.155406	0.29463	NA	0.700311	NA	0.0118364	NA	0.550985	0.480187	NA	NA	0.355006	0.417529	NA	0.242648	0.248727	0.216037	0.609033	0.638022	1	0.705519	0.258742	0.341212	0.280049	0.389284	1
Peptostreptococcaceae	Family	0.797162	0.891534	0.548595	0.603209	0.440166	0.263891	0.0145613	0.00967441	0.0534466	0.450046	0.81284	0.492966	0.304512	0.827949	0.789704	0.24143	0.114571	0.61971	0.732178	0.519561	0.290775	0.678536	0.251659	0.556309	0.440166	0.693033	0.548595	0.795545	0.919055	0.892752	0.0121379	0.0134512	0.228214	0.918284	0.30466	0.32863	0.488105	0.611743	0.344408	0.793179	0.820403	0.916709	0.710404	0.762524	0.631795	0.424473	0.664903	0.348906
Peptostreptococcales_Tissierellales.1	Family	0.819391	0.641095	0.605577	0.0750667	0.457612	0.226256	0.787282	0.436126	0.830817	0.368189	0.889404	0.353674	0.898381	0.561294	0.314305	0.414802	0.240233	0.124612	0.156286	0.173995	0.152048	0.973745	0.921791	0.942328	0.381116	0.700311	0.605577	0.505462	0.808713	0.826824	0.39707	0.868267	0.429376	0.204114	0.767374	0.276335	0.521943	0.77283	0.573888	0.412627	0.979526	0.549372	0.690225	0.304818	0.57559	0.166281	0.69661	0.558797
DTU014.1	Family	NA	NA	NA	NA	NA	NA	NA	NA	NA	NA	NA	NA	NA	NA	NA	NA	NA	NA	NA	NA	NA	NA	NA	NA	NA	NA	NA	NA	NA	NA	NA	NA	NA	NA	NA	NA	NA	NA	NA	NA	NA	NA	NA	NA	NA	NA	NA	NA
Acidaminococcaceae	Family	0.518888	NA	0.3017	0.378969	0.224379	0.123658	0.525339	1	0.677824	0.382858	0.986502	0.572773	0.329182	0.634574	0.122194	0.819646	0.240233	0.228276	0.870996	0.229883	0.596085	0.0745905	0.474186	0.409944	0.110087	0.123658	0.69627	0.437404	0.360804	0.233038	0.534077	0.916023	0.747856	0.305894	0.172248	0.808769	0.499958	0.481417	NA	0.684781	0.139105	0.101746	0.631334	0.227957	0.581191	0.0065086	0.121382	0.520406
Selenomonadaceae	Family	NA	0.550985	NA	0.0118364	NA	0.700311	0.592265	NA	NA	0.442077	0.442077	NA	0.455098	0.492457	NA	0.981514	0.401921	0.429906	0.216721	0.0726012	0.33108	0.237032	0.841457	0.308551	NA	NA	0.605577	NA	0.000733102	0.233038	0.627539	0.477968	NA	0.493543	0.575493	0.408044	0.688276	0.77283	0.573888	0.93667	0.273105	0.549372	0.324141	0.518981	0.435156	0.495307	0.740351	0.817123
Veillonellaceae	Family	0.056801	0.297702	0.392857	0.75785	0.0706051	0.281818	0.590366	0.241893	0.818614	0.216359	0.583451	0.14714	0.268692	0.799648	0.0831391	0.132883	0.191652	0.0466486	0.855963	0.561981	0.610412	0.284114	0.304035	0.981825	0.510887	0.354383	0.571429	0.771546	0.210139	0.109208	0.0863024	0.53885	0.785361	0.00343557	0.0817058	0.670803	0.264401	0.502147	0.658458	0.962891	0.303011	0.328399	0.143225	0.109835	0.947899	0.71003	0.0487159	0.0596566
Fusobacteriaceae	Family	0.571121	0.324872	NA	0.136299	0.671808	0.477289	0.0582171	0.193091	0.250814	0.973008	0.973008	1	0.349092	0.492457	0.433848	0.828546	0.937287	0.949439	0.242973	0.768516	0.817939	0.0752809	0.245619	0.536578	0.626764	0.700311	NA	0.85408	0.518888	0.550985	0.550559	0.702608	0.747856	0.908786	0.172248	0.425614	0.624098	0.600074	0.757621	0.604769	0.856682	0.660627	0.416159	0.258635	0.57559	0.408592	0.848472	0.46631
Leptotrichiaceae	Family	0.815848	NA	NA	0.728463	0.880505	NA	NA	NA	NA	NA	NA	NA	NA	NA	0.433848	NA	0.00354922	0.292584	0.602801	0.458283	NA	0.487466	0.525279	0.359436	0.880505	NA	NA	0.728463	0.815848	NA	NA	NA	NA	NA	NA	NA	0.90033	NA	NA	0.684196	0.706284	NA	0.519383	0.518981	NA	0.916557	0.432311	0.425521
Saccharimonadaceae	Family	0.087733	0.826824	0.605577	0.285498	0.788764	0.700311	0.592265	NA	0.332373	0.442077	0.142188	0.162098	0.380767	0.286538	NA	0.522265	0.325962	0.228276	0.784635	0.398356	0.780325	0.255242	0.486679	0.197616	0.724181	0.700311	NA	0.505639	0.632583	0.550985	0.480187	0.477968	0.419547	0.878588	0.6956	0.853066	0.128723	0.333027	0.311441	0.518626	0.945953	0.71943	0.777488	0.619003	0.780325	0.627857	0.464028	0.341345
Saccharimonadales.1	Family	0.28233	0.852815	0.605577	0.109584	0.671808	0.477289	0.00400017	0.0640084	0.320483	0.986502	0.110805	0.32301	0.332195	0.239317	0.870756	0.441419	0.515558	0.292584	0.555675	0.216411	0.857905	0.338289	0.265557	0.139779	0.671808	NA	0.329114	0.437404	0.0108477	0.0629419	0.920648	0.971961	0.92292	0.766801	0.889262	0.782711	0.688276	NA	0.757621	0.328387	0.912991	0.316233	0.740378	0.151815	0.780325	0.20337	0.931575	0.237776
Rubinisphaeraceae	Family	NA	NA	NA	NA	NA	NA	NA	NA	NA	NA	NA	NA	NA	NA	NA	NA	NA	NA	NA	NA	NA	NA	NA	NA	NA	NA	NA	NA	NA	NA	NA	NA	NA	NA	NA	NA	NA	NA	NA	NA	NA	NA	NA	NA	NA	NA	NA	NA
Acetobacteraceae	Family	NA	NA	NA	NA	NA	NA	0.773745	NA	NA	0.669463	0.669463	NA	NA	NA	NA	NA	NA	NA	0.773029	NA	0.435156	0.706675	0.0978176	0.308551	NA	NA	NA	NA	NA	NA	0.742959	NA	NA	0.659102	0.702191	NA	NA	NA	NA	NA	NA	NA	NA	NA	0.251559	NA	0.000325254	0.0886014
Caulobacteraceae	Family	NA	NA	NA	NA	NA	NA	NA	NA	NA	NA	NA	NA	NA	NA	NA	NA	NA	NA	NA	NA	NA	NA	NA	NA	NA	NA	NA	NA	NA	NA	NA	NA	NA	NA	NA	NA	NA	NA	NA	NA	NA	NA	NA	NA	NA	NA	NA	NA
Rhizobiaceae	Family	NA	NA	NA	NA	NA	NA	0.773745	NA	NA	0.669463	0.669463	NA	NA	NA	NA	NA	NA	NA	NA	NA	NA	NA	NA	NA	NA	NA	NA	NA	NA	NA	0.742959	NA	NA	0.659102	0.702191	NA	NA	NA	NA	NA	NA	NA	NA	NA	NA	NA	NA	NA
Xanthobacteraceae	Family	0.815848	NA	0.3017	0.728463	0.00380978	0.123658	NA	NA	0.520338	NA	0.0267093	0.339808	0.121566	1	0.314305	0.0308922	0.647056	0.228276	0.674376	NA	NA	0.587664	0.606952	NA	0.00380978	0.123658	0.3017	0.728463	0.815848	NA	0.742959	NA	0.419547	0.659102	0.15404	0.27753	0.726038	NA	NA	0.385914	0.418251	NA	0.654688	NA	NA	0.505171	0.58396	NA
Mitochondria	Family	0.708811	NA	NA	0.59921	0.788764	NA	NA	NA	NA	NA	NA	NA	0.00111482	0.239317	0.314305	NA	NA	NA	0.674376	NA	0.435156	0.587664	0.263827	0.308551	0.788764	NA	NA	0.59921	0.708811	NA	NA	NA	NA	NA	NA	NA	NA	NA	NA	NA	NA	NA	0.654688	NA	0.435156	0.505171	0.312266	0.237776
Aeromonadaceae	Family	0.815848	NA	0.3017	0.728463	0.00380978	0.123658	NA	NA	NA	NA	NA	NA	0.790752	NA	NA	0.721226	0.760268	NA	0.0346773	0.216411	0.24176	0.706675	0.721559	NA	0.880505	0.700311	NA	0.137843	0.815848	0.550985	NA	NA	NA	NA	NA	NA	0.90033	NA	NA	0.684196	0.706284	NA	0.758887	NA	NA	0.64241	0.704489	NA
Succinivibrionaceae	Family	NA	NA	NA	NA	NA	NA	NA	NA	NA	NA	NA	NA	0.686084	NA	NA	0.597295	0.647056	NA	0.00108039	0.216411	0.24176	NA	NA	NA	NA	NA	NA	NA	NA	NA	NA	NA	NA	NA	NA	NA	0.90033	0.77283	NA	0.183646	0.706284	0.385066	0.758887	NA	NA	0.64241	0.704489	NA
Burkholderiaceae	Family	NA	NA	NA	NA	NA	NA	0.773745	NA	NA	0.669463	0.669463	NA	NA	NA	NA	NA	NA	NA	NA	NA	NA	NA	NA	NA	NA	NA	NA	NA	NA	NA	0.742959	NA	NA	0.659102	0.702191	NA	NA	NA	NA	NA	NA	NA	NA	NA	NA	NA	NA	NA
Comamonadaceae	Family	NA	NA	NA	NA	NA	NA	0.773745	NA	NA	0.669463	0.669463	NA	NA	NA	NA	NA	NA	NA	NA	NA	NA	NA	NA	NA	NA	NA	0.605577	NA	0.000733102	0.233038	0.00531217	0.214327	0.281804	NA	NA	NA	NA	NA	NA	NA	NA	NA	NA	NA	NA	NA	NA	NA
Neisseriaceae	Family	0.815848	NA	NA	0.728463	0.880505	NA	0.00172717	0.177038	0.177038	NA	NA	NA	0.790752	NA	NA	0.721226	0.760268	NA	0.496727	0.458283	NA	0.787815	0.4079	0.359436	NA	0.700311	NA	0.0118364	NA	0.550985	0.742959	NA	NA	0.659102	0.702191	NA	0.90033	NA	NA	0.684196	0.706284	NA	0.00496749	0.0385057	0.770963	0.505171	0.0288195	0.0886014
Oxalobacteraceae	Family	NA	NA	NA	NA	NA	NA	NA	NA	NA	NA	NA	NA	NA	NA	NA	NA	NA	NA	NA	NA	NA	NA	NA	NA	NA	NA	NA	NA	NA	NA	NA	NA	NA	NA	NA	NA	NA	NA	NA	NA	NA	NA	NA	NA	NA	NA	NA	NA
Sutterellaceae	Family	0.488597	0.826824	0.605577	0.883027	0.626764	0.700311	0.440682	0.220601	1	0.36629	0.351484	0.166298	0.344391	0.682886	1	0.531044	0.245008	0.601814	0.924818	0.69246	0.859996	0.423462	0.883944	0.498545	0.671808	0.477289	NA	0.156732	0.571121	0.324872	0.534633	0.51651	0.498174	0.894051	0.0306699	0.103206	0.789559	0.61369	0.943774	0.427119	0.673031	0.385961	0.819424	0.959052	0.708998	0.44571	0.917829	0.488571
Enterobacteriaceae	Family	0.468162	0.23976	0.142857	0.9279	0.0820982	0.0363636	0.888854	0.585279	0.692949	0.0765903	0.605875	0.108383	0.692534	0.140253	0.696467	0.0761735	0.247339	0.0493293	0.885152	0.749009	0.57949	0.550179	0.357467	0.653735	0.742877	0.863636	0.571429	0.985561	0.582074	0.518482	0.551745	0.447697	0.281185	0.807916	0.451692	0.604279	0.334039	0.210526	0.952941	0.25448	0.451245	0.240046	0.243554	0.286202	0.609209	0.989248	0.748194	0.840085
Erwiniaceae	Family	NA	NA	NA	NA	NA	NA	NA	NA	NA	NA	NA	NA	NA	NA	NA	NA	NA	NA	NA	NA	NA	NA	NA	NA	NA	NA	0.605577	NA	0.000733102	0.233038	NA	NA	NA	NA	NA	NA	NA	NA	NA	NA	NA	NA	NA	NA	NA	NA	NA	NA
Morganellaceae	Family	0.101176	0.233038	0.605577	0.59921	0.788764	NA	0.275013	0.611627	0.177038	0.66589	0.442077	0.339808	0.121566	0.239317	0.314305	0.597295	0.647056	NA	0.454751	NA	0.251559	0.338289	0.249628	0.139779	0.724181	NA	NA	0.508501	0.632583	NA	0.0876585	0.766499	0.92292	0.238709	0.144471	0.853066	0.76985	NA	NA	0.45737	0.488176	NA	0.4142	0.825488	0.24176	0.094467	0.432311	0.15124
Pectobacteriaceae	Family	NA	NA	NA	NA	NA	NA	NA	NA	NA	NA	NA	NA	0.790752	NA	NA	0.721226	0.760268	NA	NA	NA	NA	NA	NA	NA	NA	NA	NA	NA	NA	NA	NA	NA	NA	NA	NA	NA	0.90033	NA	NA	0.684196	0.706284	NA	NA	NA	NA	NA	NA	NA
Yersiniaceae	Family	NA	NA	NA	NA	NA	NA	0.773745	0.520338	0.520338	0.214653	0.214653	1	0.790752	NA	NA	0.721226	0.760268	NA	0.674376	NA	NA	0.587664	0.606952	NA	NA	NA	NA	NA	NA	NA	0.742959	0.288888	NA	0.0268978	0.702191	0.221567	0.90033	NA	NA	0.684196	0.706284	NA	0.758887	NA	NA	0.64241	0.704489	NA
Pasteurellaceae	Family	0.278474	0.676292	0.329114	0.733523	0.457612	0.477289	0.12178	0.262945	0.0501658	0.75798	0.26095	0.230923	0.725813	0.422233	0.578318	0.574526	0.661406	0.972686	0.48596	0.887036	0.520929	0.215577	0.0899039	0.6889	0.668567	0.569672	1	0.702984	1	0.826824	0.804707	0.677923	0.333612	0.713941	0.308247	0.513127	0.492061	0.575446	0.635824	0.995903	0.0444136	0.0858735	0.806737	0.527075	0.399728	0.60122	0.355085	0.754727
Moraxellaceae	Family	0.000733102	0.233038	0.69627	NA	1.30332e-05	0.123658	0.66817	0.520338	0.520338	0.442077	0.428161	1	0.121566	0.722403	0.314305	0.29812	0.647056	0.429906	0.00108039	0.216411	0.778441	NA	0.000130516	0.139779	0.880505	0.700311	0.605577	0.122177	0.0250443	0.66171	0.214461	0.766499	0.281804	0.463198	0.575493	0.408044	0.82379	0.77283	NA	0.410937	0.578031	0.385066	0.758887	0.518981	0.435156	0.24942	0.127671	0.784628
Pseudomonadaceae	Family	NA	NA	NA	NA	NA	NA	NA	NA	NA	NA	NA	NA	0.686084	0.492457	NA	0.282305	0.647056	0.429906	0.773029	NA	NA	0.706675	0.721559	NA	NA	NA	NA	NA	NA	NA	NA	NA	NA	NA	NA	NA	0.82379	0.77283	NA	0.393177	0.578031	0.385066	0.758887	NA	NA	0.64241	0.704489	NA
Xanthomonadaceae	Family	0.632583	NA	NA	0.508501	0.724181	NA	0.531417	0.520338	NA	0.860778	0.37109	0.339808	0.0380083	0.239317	0.314305	0.721226	0.760268	NA	NA	NA	0.251559	NA	0.000130516	0.139779	0.724181	NA	NA	0.508501	0.632583	NA	0.545324	0.477968	0.419547	0.709822	0.545172	0.911517	0.90033	NA	NA	0.684196	0.706284	NA	NA	NA	0.251559	NA	0.000325254	0.0886014
Brachyspiraceae	Family	NA	NA	NA	NA	NA	NA	NA	NA	NA	NA	NA	NA	NA	NA	NA	NA	NA	NA	NA	NA	NA	NA	NA	NA	NA	NA	NA	NA	NA	NA	NA	NA	NA	NA	NA	NA	NA	NA	NA	NA	NA	NA	NA	NA	NA	NA	NA	NA
Synergistaceae	Family	NA	NA	NA	NA	NA	NA	NA	NA	NA	NA	NA	NA	NA	NA	NA	NA	NA	NA	0.674376	NA	NA	0.587664	0.606952	NA	NA	NA	NA	NA	NA	NA	NA	NA	NA	NA	NA	NA	NA	NA	NA	NA	NA	NA	0.0531017	0.151815	0.24176	0.64241	0.704489	NA
Victivallaceae	Family	NA	NA	NA	NA	NA	NA	NA	NA	NA	NA	NA	NA	NA	NA	NA	NA	NA	NA	NA	NA	NA	NA	NA	NA	NA	NA	NA	NA	NA	NA	NA	NA	NA	NA	NA	NA	NA	NA	NA	NA	NA	NA	NA	NA	NA	NA	NA	NA
vadinBE97	Family	NA	NA	NA	NA	NA	NA	NA	NA	NA	NA	NA	NA	NA	NA	NA	NA	NA	NA	NA	NA	NA	NA	NA	NA	NA	NA	NA	NA	NA	NA	NA	NA	NA	NA	NA	NA	NA	NA	NA	NA	NA	NA	NA	NA	NA	NA	NA	NA
Puniceicoccaceae	Family	NA	NA	NA	NA	NA	NA	NA	NA	NA	NA	NA	NA	NA	NA	NA	NA	NA	NA	NA	NA	NA	NA	NA	NA	NA	NA	NA	NA	NA	NA	NA	NA	NA	NA	NA	NA	NA	NA	NA	NA	NA	NA	NA	NA	NA	NA	NA	NA
Akkermansiaceae	Family	0.862715	0.351162	1	0.146553	0.788058	0.680069	0.245168	0.560962	0.165395	0.433193	0.556744	0.274815	0.58538	0.481165	0.407032	0.776722	0.413813	0.717878	0.531735	0.175018	0.365245	0.172389	0.586131	0.532791	0.895783	1	1	1	0.479363	0.676292	0.552906	0.423829	0.40467	0.607897	0.542717	0.892592	0.871568	1	0.84475	0.66513	0.144896	0.288053	0.807326	0.325407	0.914775	0.159283	0.946157	0.341253
Methanobrevibacter	Genus	NA	NA	NA	NA	NA	NA	NA	NA	NA	NA	NA	NA	0.790752	NA	NA	0.721226	0.760268	NA	0.773029	0.276167	0.435156	0.00597265	0.101668	0.604235	NA	NA	NA	NA	NA	NA	NA	NA	NA	NA	NA	NA	NA	NA	0.757621	NA	0.0148902	0.316233	0.0531017	1	0.24176	0.0312112	0.704489	0.247584
Methanosphaera	Genus	NA	NA	NA	NA	NA	NA	NA	NA	NA	NA	NA	NA	NA	NA	NA	NA	NA	NA	NA	NA	NA	NA	NA	NA	NA	NA	NA	NA	NA	NA	NA	NA	NA	NA	NA	NA	NA	NA	NA	NA	NA	NA	NA	NA	NA	NA	NA	NA
Methanocorpusculum	Genus	NA	NA	NA	NA	NA	NA	NA	NA	NA	NA	NA	NA	NA	NA	NA	NA	NA	NA	NA	NA	NA	NA	NA	NA	NA	NA	NA	NA	NA	NA	NA	NA	NA	NA	NA	NA	NA	NA	NA	NA	NA	NA	NA	NA	NA	NA	NA	NA
Methanomassiliicoccus	Genus	NA	NA	NA	NA	NA	NA	NA	NA	NA	NA	NA	NA	NA	NA	NA	NA	NA	NA	NA	NA	NA	NA	NA	NA	NA	NA	NA	NA	NA	NA	NA	NA	NA	NA	NA	NA	NA	NA	NA	NA	NA	NA	NA	NA	NA	NA	NA	NA
Candidatus_Methanogranum	Genus	NA	NA	NA	NA	NA	NA	NA	NA	NA	NA	NA	NA	NA	NA	NA	NA	NA	NA	NA	NA	NA	NA	NA	NA	NA	NA	NA	NA	NA	NA	NA	NA	NA	NA	NA	NA	NA	NA	NA	NA	NA	NA	NA	NA	NA	NA	NA	NA
Actinomyces	Genus	0.0551711	0.0322705	0.3017	0.468157	0.721871	0.701386	0.183846	0.192351	0.108258	0.857057	0.385244	0.413284	0.323565	0.730005	0.0473601	0.498695	0.130293	0.0672651	0.990542	0.676156	0.495568	0.509158	0.210489	0.737757	0.695387	1	1	0.746269	0.69402	0.941146	0.291172	0.95176	0.647688	0.0802095	0.0533406	0.640025	0.385604	0.480591	0.69593	0.880723	0.279696	0.519069	0.734027	0.84669	0.776337	0.842303	0.945068	0.85785
Actinomycetaceae.1	Genus	NA	NA	NA	NA	NA	NA	0.00172717	0.177038	0.177038	NA	NA	NA	NA	NA	NA	NA	NA	NA	NA	NA	NA	NA	NA	NA	NA	NA	NA	NA	NA	NA	0.00531217	0.214327	0.281804	NA	NA	NA	NA	NA	NA	NA	NA	NA	NA	NA	NA	NA	NA	NA
F0332	Genus	NA	NA	NA	NA	NA	NA	NA	NA	NA	NA	NA	NA	NA	NA	NA	NA	NA	NA	NA	NA	NA	NA	NA	NA	NA	NA	NA	NA	NA	NA	NA	NA	NA	NA	NA	NA	NA	NA	NA	NA	NA	NA	NA	NA	NA	NA	NA	NA
Varibaculum	Genus	0.692217	0.66171	1	0.74659	0.505446	0.569672	0.807296	0.957403	0.399859	0.551309	0.381021	0.245592	0.686084	NA	NA	0.597295	0.647056	NA	NA	0.458283	NA	0.010497	NA	0.359436	0.5731	0.569672	1	0.768939	0.90547	0.826824	0.577658	0.299418	0.764593	0.410569	0.915112	0.479664	0.000366976	0.0303828	0.0448623	0.684196	0.706284	NA	NA	0.518981	NA	0.0366632	NA	0.425521
Alloscardovia	Genus	NA	NA	NA	NA	NA	NA	NA	NA	NA	NA	NA	NA	NA	NA	NA	NA	NA	NA	NA	NA	NA	NA	NA	NA	NA	NA	NA	NA	NA	NA	NA	NA	NA	NA	NA	NA	NA	NA	NA	NA	NA	NA	NA	NA	NA	NA	NA	NA
Bifidobacterium	Genus	0.210819	0.699301	1	0.310582	0.264488	0.481818	0.0821313	0.665353	0.86571	0.122573	0.0726882	0.943859	0.286656	0.0548868	0.408245	0.107523	0.882102	0.182301	0.524461	0.87419	0.772001	0.791835	0.998808	0.838852	0.693528	0.727273	0.571429	0.128157	0.0714028	0.23976	0.617629	0.706577	0.345827	0.914766	0.433635	0.461277	0.160679	0.341733	0.591176	0.713289	0.019549	0.11898	0.183105	0.426843	0.862316	0.357064	0.269261	0.718471
Gardnerella	Genus	NA	NA	NA	NA	NA	NA	NA	NA	NA	NA	NA	NA	NA	NA	NA	NA	NA	NA	NA	NA	NA	NA	NA	NA	NA	NA	NA	NA	NA	NA	NA	NA	NA	NA	NA	NA	NA	NA	NA	NA	NA	NA	NA	NA	NA	NA	NA	NA
Scardovia	Genus	0.815848	NA	NA	0.728463	0.880505	NA	0.773745	NA	NA	0.669463	0.669463	NA	NA	NA	NA	NA	NA	NA	NA	NA	NA	NA	NA	NA	0.880505	NA	NA	0.728463	0.815848	NA	NA	0.477968	NA	0.0321337	NA	0.408044	NA	NA	NA	NA	NA	NA	NA	NA	NA	NA	NA	NA
Corynebacterium	Genus	0.473204	0.324872	NA	0.278586	0.58676	0.477289	0.993065	0.761833	0.602916	0.552452	0.246886	0.754038	0.499468	NA	0.433848	0.385157	0.619024	0.292584	0.384858	NA	0.435156	0.26617	0.964295	0.308551	0.626764	0.700311	0.605577	0.740608	0.458082	0.826824	0.178393	0.274055	0.202423	0.839991	0.563091	0.736061	0.0390851	0.172831	0.0448623	0.804572	0.418251	0.385066	0.525774	0.932938	0.828272	0.49339	0.793952	0.835624
Lawsonella	Genus	NA	NA	NA	NA	NA	NA	0.66817	NA	NA	0.534971	0.534971	NA	0.790752	NA	NA	0.721226	0.760268	NA	0.674376	0.458283	0.435156	0.301698	0.257341	0.942108	NA	NA	NA	NA	NA	NA	0.627539	NA	NA	0.521322	0.575493	NA	0.90033	NA	NA	0.684196	0.706284	NA	0.654688	0.344508	NA	0.105514	0.58396	0.247584
Gordonia	Genus	NA	NA	NA	NA	NA	NA	NA	0.520338	0.520338	0.0267093	0.0267093	1	NA	NA	NA	NA	NA	NA	NA	NA	NA	NA	NA	NA	NA	NA	NA	NA	NA	NA	0.627539	NA	NA	0.521322	0.575493	NA	NA	NA	NA	NA	NA	NA	NA	NA	NA	NA	NA	NA
Rhodococcus	Genus	NA	NA	NA	NA	NA	NA	0.773745	NA	NA	0.669463	0.669463	NA	NA	NA	NA	NA	NA	NA	NA	NA	NA	NA	NA	NA	NA	NA	NA	NA	NA	NA	NA	NA	0.419547	NA	0.0147864	0.27753	NA	0.77283	NA	0.0227403	NA	0.385066	NA	NA	NA	NA	NA	NA
Brevibacterium	Genus	NA	NA	NA	NA	NA	NA	NA	NA	NA	NA	NA	NA	NA	NA	NA	NA	NA	NA	NA	NA	NA	NA	NA	NA	NA	NA	NA	NA	NA	NA	NA	NA	NA	NA	NA	NA	NA	NA	NA	NA	NA	NA	NA	NA	NA	NA	NA	NA
Dermabacter	Genus	NA	NA	NA	NA	NA	NA	0.66817	NA	NA	0.534971	0.534971	NA	NA	NA	NA	NA	NA	NA	NA	NA	NA	NA	NA	NA	NA	NA	NA	NA	NA	NA	0.0806901	0.214327	0.281804	0.659102	0.702191	NA	NA	NA	NA	NA	NA	NA	NA	NA	NA	NA	NA	NA
Kocuria	Genus	0.000733102	0.233038	0.605577	NA	NA	NA	NA	0.520338	NA	0.0267093	NA	0.339808	0.790752	NA	NA	0.721226	0.760268	NA	NA	0.458283	NA	0.010497	NA	0.359436	0.880505	NA	NA	0.728463	0.815848	NA	0.742959	NA	NA	0.659102	0.702191	NA	0.90033	NA	NA	0.684196	0.706284	NA	0.758887	NA	NA	0.64241	0.704489	NA
Pseudoglutamicibacter	Genus	NA	NA	NA	NA	NA	NA	NA	NA	NA	NA	NA	NA	NA	NA	NA	NA	NA	NA	NA	NA	NA	NA	NA	NA	NA	NA	NA	NA	NA	NA	NA	NA	NA	NA	NA	NA	NA	NA	NA	NA	NA	NA	NA	NA	NA	NA	NA	NA
Rothia	Genus	0.304195	0.550985	NA	0.682884	0.4306	0.700311	0.765208	0.115796	0.813646	0.00235417	0.951029	0.0389791	0.790752	0.492457	NA	0.128137	0.760268	0.429906	0.454751	0.458283	NA	0.954046	0.363014	0.359436	0.4306	0.700311	NA	0.513337	0.304195	0.550985	0.453229	0.981488	0.719336	0.317034	0.817948	0.560598	0.82379	NA	NA	0.550265	0.578031	NA	0.579509	0.518981	NA	0.743483	0.498806	0.425521
Cutibacterium	Genus	NA	0.550985	NA	0.0118364	NA	0.700311	0.275013	0.177038	0.177038	0.442077	0.442077	NA	0.790752	NA	NA	0.721226	0.760268	NA	NA	NA	NA	NA	NA	NA	0.880505	NA	NA	0.728463	0.815848	NA	0.426092	NA	NA	0.298025	0.361266	NA	1.43833e-07	0.0303828	0.0448623	NA	NA	NA	NA	NA	NA	NA	NA	NA
Propionibacterium	Genus	NA	NA	NA	NA	NA	NA	NA	NA	NA	NA	NA	NA	NA	NA	NA	NA	NA	NA	NA	NA	NA	NA	NA	NA	NA	NA	NA	NA	NA	NA	NA	NA	NA	NA	NA	NA	NA	NA	NA	NA	NA	NA	NA	NA	NA	NA	NA	NA
Propioniciclava	Genus	NA	NA	NA	NA	NA	NA	NA	NA	NA	NA	NA	NA	NA	NA	NA	NA	NA	NA	NA	NA	NA	NA	NA	NA	NA	NA	NA	NA	NA	NA	NA	NA	NA	NA	NA	NA	NA	NA	NA	NA	NA	NA	NA	NA	NA	NA	NA	NA
Propionimicrobium	Genus	NA	NA	NA	NA	NA	NA	0.773745	NA	NA	0.669463	0.669463	NA	NA	NA	NA	NA	NA	NA	NA	NA	NA	NA	NA	NA	NA	NA	NA	NA	NA	NA	NA	NA	0.419547	NA	0.0147864	0.27753	NA	NA	NA	NA	NA	NA	NA	NA	NA	NA	NA	NA
Tessaracoccus	Genus	0.000733102	0.233038	0.605577	NA	NA	NA	NA	NA	NA	NA	NA	NA	NA	NA	NA	NA	NA	NA	NA	NA	NA	NA	NA	NA	0.880505	NA	NA	0.728463	0.815848	NA	NA	NA	NA	NA	NA	NA	NA	NA	NA	NA	NA	NA	NA	NA	NA	NA	NA	NA
Streptomyces	Genus	NA	NA	NA	NA	NA	NA	NA	NA	NA	NA	NA	NA	NA	NA	NA	NA	NA	NA	NA	NA	NA	NA	NA	NA	NA	NA	NA	NA	NA	NA	NA	NA	NA	NA	NA	NA	NA	NA	NA	NA	NA	NA	NA	NA	NA	NA	NA	NA
Nocardiopsis	Genus	NA	NA	NA	NA	NA	NA	NA	NA	NA	NA	NA	NA	NA	NA	NA	NA	NA	NA	NA	NA	NA	NA	NA	NA	NA	NA	NA	NA	NA	NA	NA	NA	NA	NA	NA	NA	NA	NA	NA	NA	NA	NA	NA	NA	NA	NA	NA	NA
Atopobium	Genus	0.571121	0.550985	0.3017	0.660011	0.082433	0.393769	0.109499	0.244515	0.0640084	0.939897	0.337215	0.346587	0.790752	NA	NA	0.721226	0.760268	NA	0.602801	0.458283	NA	0.487466	0.525279	0.359436	0.626764	0.700311	NA	0.740608	0.518888	0.550985	0.866665	0.260697	0.749977	0.214769	0.803828	0.425614	0.90033	NA	NA	0.684196	0.706284	NA	NA	0.518981	0.435156	0.0366632	0.0114568	0.817123
Coriobacteriaceae_UGG003	Genus	NA	NA	NA	NA	NA	NA	NA	NA	NA	NA	NA	NA	NA	NA	NA	NA	NA	NA	NA	NA	NA	NA	NA	NA	NA	NA	NA	NA	NA	NA	NA	NA	NA	NA	NA	NA	NA	NA	NA	NA	NA	NA	NA	NA	NA	NA	NA	NA
Libanicoccus	Genus	NA	NA	NA	NA	NA	NA	NA	NA	NA	NA	NA	NA	NA	NA	NA	NA	NA	NA	NA	NA	0.435156	NA	0.00708941	0.308551	NA	NA	NA	NA	NA	NA	NA	NA	NA	NA	NA	NA	NA	NA	NA	NA	NA	NA	NA	NA	0.435156	NA	0.0114568	0.237776
Olsenella	Genus	NA	NA	NA	NA	NA	NA	NA	NA	0.520338	NA	0.0267093	0.339808	0.790752	0.492457	NA	0.117876	0.760268	0.429906	0.674376	NA	0.435156	0.587664	0.250966	0.308551	NA	NA	NA	NA	NA	NA	NA	0.477968	NA	0.0321337	NA	0.408044	0.90033	NA	0.757621	0.684196	0.155154	0.316233	0.654688	0.518981	NA	0.500794	0.58396	0.425521
Collinsella	Genus	0.0547967	1	1	0.0954722	0.0929168	1	0.557863	0.589286	0.269486	0.141961	0.00785586	0.547039	0.136552	0.591613	0.241786	0.404586	0.822314	0.438447	0.408984	0.814196	0.691022	0.117778	0.0712502	0.949375	0.83469	0.808239	1	0.824711	0.580884	0.558858	0.498198	0.731738	0.435574	0.15451	0.0313379	0.535685	0.24825	0.312675	0.158381	0.911159	0.329262	0.573274	0.0328157	0.237231	0.309955	0.291773	0.232077	0.906694
Raoultibacter	Genus	0.815848	NA	NA	0.728463	0.880505	NA	NA	NA	NA	NA	NA	NA	NA	NA	NA	NA	NA	NA	0.122941	0.216411	0.24176	0.587664	0.606952	NA	NA	NA	NA	NA	NA	NA	NA	NA	NA	NA	NA	NA	NA	NA	NA	NA	NA	NA	0.654688	NA	0.435156	0.505171	0.304525	0.237776
Adlercreutzia	Genus	0.815848	NA	NA	0.728463	0.880505	NA	0.773745	NA	NA	0.669463	0.669463	NA	0.0458205	0.884421	0.122194	0.0384811	0.448107	0.124612	0.843376	0.790569	0.694672	0.469036	0.339178	0.868323	0.880505	NA	NA	0.728463	0.815848	NA	NA	0.477968	NA	0.0321337	NA	0.408044	0.654654	0.600074	0.757621	0.518626	0.963953	0.603848	0.904209	0.69077	0.736944	0.415457	0.526389	0.989155
DNF00809	Genus	NA	NA	NA	NA	NA	NA	NA	NA	NA	NA	NA	NA	NA	0.492457	NA	0.0105514	NA	0.429906	NA	NA	NA	NA	NA	NA	NA	NA	NA	NA	NA	NA	NA	NA	NA	NA	NA	NA	NA	0.77283	NA	0.0227403	NA	0.385066	NA	NA	NA	NA	NA	NA
Eggerthella	Genus	0.322403	0.15688	1	0.874211	0.189088	0.0937654	0.236105	0.551211	0.666115	0.682331	0.241589	0.364577	0.658584	0.420337	0.8224	0.355738	0.635253	0.275402	0.266279	0.371805	0.375636	0.931002	0.981727	0.993781	0.0649098	0.0902693	0.392857	0.837671	0.505387	0.495353	0.105748	0.479339	0.962311	0.170815	0.0626627	0.498068	0.352114	0.426659	0.482937	0.627848	0.81134	0.720221	0.686597	0.41885	0.728097	0.359243	0.954885	0.623382
Enterorhabdus	Genus	NA	NA	NA	NA	NA	NA	NA	NA	NA	NA	NA	NA	NA	NA	NA	NA	NA	NA	0.773029	0.458283	NA	0.121942	0.721559	0.359436	NA	NA	NA	NA	NA	NA	NA	NA	NA	NA	NA	NA	NA	NA	NA	NA	NA	NA	NA	0.518981	0.435156	0.0366632	0.0114568	0.817123
Enteroscipio	Genus	NA	NA	NA	NA	NA	NA	NA	NA	NA	NA	NA	NA	NA	NA	NA	NA	NA	NA	0.674376	NA	NA	0.587664	0.606952	NA	NA	NA	NA	NA	NA	NA	NA	NA	NA	NA	NA	NA	NA	NA	NA	NA	NA	NA	0.654688	NA	NA	0.505171	0.58396	NA
Gordonibacter	Genus	6.15335e-05	0.0158709	0.171857	0.508501	0.724181	NA	0.680166	0.177038	0.969465	0.267811	0.579801	0.162098	0.635947	0.811984	0.314305	0.300741	0.401921	0.228276	0.454751	0.111156	0.435156	0.0123111	0.855632	0.220377	0.671808	0.477289	NA	0.167782	0.571121	0.324872	0.848642	0.916023	0.281804	0.587483	0.314259	0.221567	0.0777012	0.172831	0.507354	0.94947	0.366526	0.497437	0.324141	0.518981	0.435156	0.462738	0.754106	0.784628
Parvibacter	Genus	NA	NA	NA	NA	NA	NA	NA	NA	NA	NA	NA	NA	0.790752	NA	NA	0.721226	0.760268	NA	0.674376	NA	NA	0.587664	0.606952	NA	NA	NA	NA	NA	NA	NA	NA	NA	NA	NA	NA	NA	0.90033	NA	NA	0.684196	0.706284	NA	0.654688	NA	NA	0.505171	0.58396	NA
Senegalimassilia	Genus	0.708811	NA	NA	0.59921	0.788764	NA	0.410184	0.611627	1	0.860778	0.260574	0.572773	0.111279	0.239317	0.314305	0.597295	0.647056	NA	0.328447	0.111156	0.435156	0.0841592	0.763461	0.220377	0.788764	NA	NA	0.59921	0.708811	NA	0.390739	0.971961	0.846557	0.197429	0.561368	0.690365	0.76985	NA	0.757621	0.45737	0.565981	0.316233	0.656363	0.445411	0.857905	0.02112	0.339778	0.5213
Slackia	Genus	0.815848	NA	NA	0.728463	0.880505	NA	0.66817	0.520338	NA	0.456248	0.534971	0.339808	0.610959	NA	NA	0.509917	0.566259	NA	0.868582	0.768516	0.57559	0.795788	0.170798	0.288109	0.880505	NA	NA	0.728463	0.815848	NA	0.627539	0.477968	NA	0.493543	0.575493	0.408044	0.82379	NA	NA	0.550265	0.578031	NA	0.982396	0.57407	0.57559	0.467316	0.262634	0.151827
Bacteroides	Genus	0.642253	0.558858	1	0.697368	0.902296	1	0.419234	0.345863	0.891049	0.0199372	0.155682	0.412239	0.241489	0.401863	0.559493	0.803794	0.610245	0.950116	0.570776	0.23791	0.536579	0.222064	0.88224	0.38252	0.198499	0.152696	1	0.647311	0.515453	0.358325	0.649994	0.663159	0.734327	0.965779	0.484047	0.479543	0.0668056	0.269781	0.0270901	0.149445	0.385189	0.0517527	0.547907	0.556242	0.313391	0.981711	0.861222	0.83538
Barnesiella	Genus	NA	NA	NA	NA	NA	NA	0.15486	0.177038	0.177038	0.534971	0.534971	NA	0.499468	0.286538	NA	0.202512	0.448107	0.228276	0.533	0.208098	0.57559	0.189332	0.99774	0.409427	NA	NA	NA	NA	NA	NA	0.214461	0.214327	0.281804	0.521322	0.575493	NA	0.654654	NA	0.757621	0.280885	1	0.316233	0.603765	0.686627	0.362152	0.925728	0.534634	0.552044
Coprobacter	Genus	NA	NA	NA	NA	NA	NA	0.773745	NA	NA	0.669463	0.669463	NA	0.610959	NA	NA	0.509917	0.566259	NA	0.674376	NA	NA	0.587664	0.606952	NA	NA	NA	NA	NA	NA	NA	0.742959	NA	NA	0.659102	0.702191	NA	0.82379	0.77283	NA	0.429165	0.578031	0.385066	0.758887	NA	0.435156	0.64241	0.132726	0.237776
Dysgonomonas	Genus	0.632583	NA	NA	0.508501	0.724181	NA	0.66817	0.220601	NA	0.0100129	0.534971	0.0808757	0.0458205	0.0756925	0.760372	0.385157	0.10962	0.112903	0.545233	0.276167	0.251559	0.142977	0.11545	0.930614	0.724181	NA	NA	0.508501	0.632583	NA	0.627539	0.477968	NA	0.463198	0.575493	0.408044	0.726038	0.481417	NA	0.0404567	0.418251	0.101746	0.425676	0.344508	NA	0.596412	0.332409	0.247584
Butyricimonas	Genus	0.815848	0.550985	NA	0.122177	0.880505	0.700311	0.480239	NA	NA	0.314342	0.314342	NA	0.610959	NA	NA	0.509917	0.566259	NA	0.744213	0.922642	0.362152	0.504629	0.0198292	0.362015	0.880505	NA	0.605577	0.728463	0.0250443	0.233038	0.390739	0.214327	0.846557	0.426775	0.545172	0.27753	0.76985	NA	NA	0.45737	0.488176	NA	0.000613441	0.04898	0.27796	0.631562	0.077362	0.384326
Odoribacter	Genus	NA	NA	NA	NA	NA	NA	0.480239	NA	NA	0.314342	0.314342	NA	0.686084	0.492457	NA	0.29812	0.647056	0.429906	0.180775	0.0287895	0.251559	0.0373402	0.788991	0.148857	NA	NA	NA	NA	NA	NA	0.406205	0.766499	0.281804	0.694055	0.486633	0.408044	0.82379	NA	0.757621	0.550265	0.343727	0.316233	0.993752	0.914922	0.703433	0.842602	0.568932	0.735713
Sanguibacteroides	Genus	NA	NA	NA	NA	NA	NA	NA	NA	NA	NA	NA	NA	NA	NA	NA	NA	NA	NA	NA	NA	NA	NA	NA	NA	NA	NA	NA	NA	NA	NA	NA	NA	NA	NA	NA	NA	NA	NA	NA	NA	NA	NA	NA	NA	NA	NA	NA	NA
Muribaculaceae.1	Genus	NA	NA	NA	NA	NA	NA	NA	NA	NA	NA	NA	NA	0.790752	NA	NA	0.721226	0.760268	NA	0.674376	NA	0.251559	0.587664	0.0204401	0.139779	NA	NA	NA	NA	NA	NA	NA	NA	NA	NA	NA	NA	0.90033	NA	NA	0.684196	0.706284	NA	0.165974	0.151815	0.828272	0.505171	0.320135	0.237776
Muribaculum	Genus	NA	NA	NA	NA	NA	NA	NA	NA	NA	NA	NA	NA	NA	NA	NA	NA	NA	NA	0.773029	NA	NA	0.706675	0.721559	NA	NA	NA	NA	NA	NA	NA	NA	NA	NA	NA	NA	NA	NA	NA	NA	NA	NA	NA	0.758887	NA	NA	0.64241	0.704489	NA
Porphyromonas	Genus	0.708811	0.550985	NA	0.333879	0.788764	0.700311	0.494562	0.177038	0.177038	0.314342	0.314342	NA	0.499468	0.286538	NA	0.228237	0.448107	0.228276	0.328447	0.458283	0.435156	0.710687	0.782134	0.980688	0.880505	0.700311	0.605577	0.137843	0.0309488	0.826824	0.426092	0.477968	NA	0.937224	0.361266	0.408044	0.624098	NA	NA	0.241037	0.273105	NA	0.749666	0.966439	0.24176	0.776638	0.293549	0.247584
Alloprevotella	Genus	NA	NA	NA	NA	NA	NA	NA	NA	NA	NA	NA	NA	0.790752	NA	NA	0.721226	0.760268	NA	0.674376	NA	NA	0.587664	0.606952	NA	NA	NA	NA	NA	NA	NA	NA	NA	NA	NA	NA	NA	0.90033	NA	NA	0.684196	0.706284	NA	0.654688	NA	NA	0.505171	0.58396	NA
Paraprevotella	Genus	NA	NA	NA	NA	NA	NA	NA	NA	NA	NA	NA	NA	0.790752	NA	NA	0.721226	0.760268	NA	0.339882	0.768516	0.857905	0.634601	0.1105	0.536578	NA	NA	NA	NA	NA	NA	NA	NA	NA	NA	NA	NA	0.90033	NA	NA	0.684196	0.706284	NA	5.86207e-08	0.0169928	0.184476	0.256247	0.00665514	0.359441
Prevotella	Genus	0.473204	0.324872	NA	0.225178	0.58676	0.477289	0.00241779	0.181767	0.0833681	0.317316	0.764601	0.685763	0.591174	0.634574	1	0.885543	0.515271	0.541884	0.950359	0.950063	0.792952	0.955227	0.663993	0.798917	0.517244	NA	NA	0.250891	0.395872	NA	0.0440523	0.45103	0.40206	0.261391	0.468393	0.883729	0.0906465	0.00115152	0.1078	0.0387677	0.550469	0.136316	0.77936	0.637666	0.874861	0.690705	0.571828	0.464934
Prevotellaceae_Ga6A1	Genus	NA	NA	NA	NA	NA	NA	NA	NA	NA	NA	NA	NA	NA	NA	NA	NA	NA	NA	NA	NA	NA	NA	NA	NA	NA	NA	NA	NA	NA	NA	NA	NA	NA	NA	NA	NA	NA	NA	NA	NA	NA	NA	NA	NA	NA	NA	NA	NA
Prevotellaceae_NK3B31	Genus	NA	NA	NA	NA	NA	NA	NA	NA	NA	NA	NA	NA	NA	NA	NA	NA	NA	NA	NA	NA	NA	NA	NA	NA	NA	NA	NA	NA	NA	NA	NA	NA	NA	NA	NA	NA	NA	NA	NA	NA	NA	NA	NA	NA	NA	NA	NA	NA
Prevotellaceae_UCG001	Genus	NA	NA	NA	NA	NA	NA	NA	NA	NA	NA	NA	NA	NA	NA	NA	NA	NA	NA	NA	NA	NA	NA	NA	NA	NA	NA	NA	NA	NA	NA	NA	NA	NA	NA	NA	NA	NA	NA	NA	NA	NA	NA	NA	NA	NA	NA	NA	NA
Prevotellaceae.1	Genus	NA	NA	NA	NA	NA	NA	NA	NA	NA	NA	NA	NA	NA	NA	NA	NA	NA	NA	NA	NA	NA	NA	NA	NA	NA	NA	NA	NA	NA	NA	NA	NA	NA	NA	NA	NA	NA	NA	NA	NA	NA	NA	NA	NA	NA	NA	NA	NA
Alistipes	Genus	0.473204	0.550985	NA	1	0.58676	0.700311	0.113498	0.0640084	0.188231	0.398201	0.854758	0.536784	0.60164	0.901069	0.179607	0.357093	0.217021	0.117494	0.342476	0.124969	0.0444781	0.156701	0.0551755	0.916298	0.179319	0.393769	0.3017	0.85408	0.518888	0.550985	0.586904	0.937853	0.376677	0.355135	0.524723	0.251971	0.864157	0.53788	0.525597	0.146842	0.459947	0.0925451	0.754388	0.850537	0.932841	0.874249	0.83179	0.983549
Rikenellaceae.1	Genus	NA	NA	NA	NA	NA	NA	NA	NA	NA	NA	NA	NA	NA	NA	NA	NA	NA	NA	NA	NA	0.435156	NA	0.00708941	0.308551	NA	NA	NA	NA	NA	NA	NA	NA	NA	NA	NA	NA	NA	NA	NA	NA	NA	NA	0.758887	NA	NA	0.64241	0.704489	NA
Macellibacteroides	Genus	0.815848	NA	NA	0.728463	0.880505	NA	NA	NA	NA	NA	NA	NA	NA	NA	NA	NA	NA	NA	NA	NA	NA	NA	NA	NA	0.880505	NA	NA	0.728463	0.815848	NA	NA	NA	NA	NA	NA	NA	NA	NA	NA	NA	NA	NA	NA	NA	NA	NA	NA	NA
Parabacteroides	Genus	0.362569	0.324872	NA	0.71366	0.486401	0.477289	0.900726	0.284266	1	0.115919	0.69916	0.116502	0.0636711	0.0587891	0.115771	0.863756	0.874715	1	0.595343	0.490998	0.113814	0.711977	0.0859092	0.260107	0.169734	0.393769	1	0.863776	0.0707807	0.353593	0.246984	0.89897	0.332614	0.122087	0.850566	0.267082	0.954523	1	0.453076	0.760298	0.0601413	0.372505	0.828936	0.560645	0.291481	0.227034	0.229085	0.0432126
Tannerella	Genus	NA	NA	NA	NA	NA	NA	NA	NA	NA	NA	NA	NA	NA	NA	NA	NA	NA	NA	NA	NA	NA	NA	NA	NA	NA	NA	NA	NA	NA	NA	NA	NA	NA	NA	NA	NA	NA	NA	NA	NA	NA	NA	NA	NA	NA	NA	NA	NA
Capnocytophaga	Genus	NA	NA	NA	NA	NA	NA	NA	NA	NA	NA	NA	NA	NA	NA	NA	NA	NA	NA	NA	NA	NA	NA	NA	NA	NA	NA	NA	NA	NA	NA	NA	NA	NA	NA	NA	NA	NA	NA	NA	NA	NA	NA	NA	NA	NA	NA	NA	NA
Chryseobacterium	Genus	NA	NA	NA	NA	NA	NA	0.773745	NA	0.520338	0.669463	0.204181	0.339808	0.00111482	0.239317	0.314305	NA	NA	NA	NA	NA	NA	NA	NA	NA	NA	NA	NA	NA	NA	NA	0.742959	0.477968	NA	0.227029	0.702191	0.408044	NA	NA	NA	NA	NA	NA	NA	NA	NA	NA	NA	NA
Campylobacter	Genus	0.571121	NA	NA	0.437404	0.671808	NA	0.136351	0.177038	0.177038	0.534971	0.534971	NA	0.499468	0.492457	0.433848	0.803357	0.599133	0.849126	0.936986	0.580779	0.24176	0.256318	0.235065	0.0979984	0.671808	NA	NA	0.437404	0.571121	NA	0.214461	0.214327	0.281804	0.521322	0.575493	NA	0.0339552	0.172831	0.0448623	0.804572	0.418251	0.385066	0.880135	1	0.828272	0.889745	0.856059	0.808721
Helicobacter	Genus	NA	NA	NA	NA	NA	NA	NA	NA	NA	NA	NA	NA	NA	0.492457	NA	0.0105514	NA	0.429906	NA	NA	NA	NA	NA	NA	NA	NA	NA	NA	NA	NA	NA	NA	NA	NA	NA	NA	0.90033	NA	NA	0.684196	0.706284	NA	NA	NA	NA	NA	NA	NA
Chloroplast.2	Genus	0.815848	NA	NA	0.728463	0.880505	NA	0.773745	0.520338	NA	0.214653	0.669463	0.339808	0.111279	1	0.314305	0.0226545	0.647056	0.228276	0.30406	NA	0.435156	0.188939	0.705055	0.308551	0.880505	NA	NA	0.728463	0.815848	NA	0.742959	0.477968	NA	0.238709	0.702191	0.408044	0.82379	0.77283	0.757621	0.393177	0.326769	1	0.324141	NA	0.251559	0.147048	0.63626	0.0886014
Gastranaerophilales.2	Genus	NA	NA	NA	NA	NA	NA	0.773745	0.520338	NA	0.204181	0.669463	0.339808	0.610959	0.492457	NA	0.450426	0.566259	0.429906	0.30406	NA	0.435156	0.188939	0.71086	0.308551	NA	NA	NA	NA	NA	NA	0.627539	NA	NA	0.521322	0.575493	NA	0.76985	NA	0.757621	0.45737	0.507789	0.316233	0.182211	0.0385057	0.0883134	0.20337	0.293549	NA
Vermiphilaceae.1	Genus	NA	NA	NA	NA	NA	NA	NA	NA	NA	NA	NA	NA	NA	NA	NA	NA	NA	NA	0.773029	NA	NA	0.706675	0.721559	NA	NA	NA	NA	NA	NA	NA	NA	NA	NA	NA	NA	NA	NA	NA	NA	NA	NA	NA	0.758887	NA	NA	0.64241	0.704489	NA
Bilophila	Genus	0.258959	0.233038	0.605577	0.437404	0.671808	NA	0.754171	0.90258	0.250814	0.99601	0.225625	0.346587	0.47818	0.734467	0.122194	0.683847	0.177307	0.124612	0.887482	0.123594	0.778405	0.00909833	0.804181	0.154151	0.671808	0.700311	NA	0.631306	0.571121	0.550985	0.513069	0.463631	0.804247	0.0611621	0.811469	0.351777	0.521943	0.312675	0.448647	0.0580853	0.421492	0.487551	0.478728	0.644854	0.860875	0.107264	0.221081	0.833638
Desulfovibrio	Genus	0.815848	NA	NA	0.728463	0.880505	NA	0.66817	0.520338	NA	0.442077	0.534971	0.339808	0.550535	NA	NA	0.441419	0.501899	NA	0.898271	0.768516	0.778441	0.563077	0.768829	0.510623	0.880505	NA	NA	0.728463	0.815848	NA	0.0806901	0.214327	0.281804	0.659102	0.702191	NA	0.726038	NA	NA	0.385914	0.418251	NA	0.0063312	0.0525937	0.0747424	0.988573	0.781846	0.835624
Mailhella	Genus	NA	NA	NA	NA	NA	NA	NA	NA	NA	NA	NA	NA	NA	NA	NA	NA	NA	NA	NA	NA	NA	NA	NA	NA	NA	NA	NA	NA	NA	NA	NA	NA	NA	NA	NA	NA	NA	NA	NA	NA	NA	NA	NA	NA	NA	NA	NA	NA
Elusimicrobium	Genus	NA	NA	NA	NA	NA	NA	NA	NA	NA	NA	NA	NA	NA	NA	NA	NA	NA	NA	NA	NA	NA	NA	NA	NA	NA	NA	NA	NA	NA	NA	NA	NA	NA	NA	NA	NA	NA	NA	NA	NA	NA	NA	NA	NA	NA	NA	NA	NA
Anaeroplasma	Genus	NA	NA	NA	NA	NA	NA	NA	NA	NA	NA	NA	NA	NA	NA	NA	NA	NA	NA	NA	NA	NA	NA	NA	NA	NA	NA	NA	NA	NA	NA	NA	NA	NA	NA	NA	NA	NA	NA	NA	NA	NA	NA	NA	NA	NA	NA	NA	NA
Bacillus	Genus	0.708811	NA	NA	0.59921	0.788764	NA	NA	NA	NA	NA	NA	NA	NA	NA	NA	NA	NA	NA	0.773029	NA	0.435156	0.706675	0.0978176	0.308551	0.788764	NA	NA	0.59921	0.708811	NA	NA	NA	NA	NA	NA	NA	NA	NA	NA	NA	NA	NA	0.758887	NA	NA	0.64241	0.704489	NA
Oceanobacillus	Genus	NA	NA	NA	NA	NA	NA	NA	NA	NA	NA	NA	NA	NA	NA	NA	NA	NA	NA	NA	NA	NA	NA	NA	NA	NA	NA	NA	NA	NA	NA	NA	NA	NA	NA	NA	NA	NA	NA	NA	NA	NA	NA	NA	NA	NA	NA	NA	NA
Pseudogracilibacillus	Genus	NA	NA	NA	NA	NA	NA	NA	NA	NA	NA	NA	NA	NA	NA	NA	NA	NA	NA	NA	NA	NA	NA	NA	NA	NA	NA	NA	NA	NA	NA	NA	NA	NA	NA	NA	NA	NA	NA	NA	NA	NA	NA	NA	NA	NA	NA	NA	NA
Virgibacillus	Genus	NA	NA	NA	NA	NA	NA	NA	NA	NA	NA	NA	NA	NA	NA	NA	NA	NA	NA	NA	NA	NA	NA	NA	NA	NA	NA	NA	NA	NA	NA	NA	NA	NA	NA	NA	NA	NA	NA	NA	NA	NA	NA	NA	NA	NA	NA	NA	NA
Lysinibacillus	Genus	NA	NA	NA	NA	NA	NA	NA	NA	NA	NA	NA	NA	NA	NA	NA	NA	NA	NA	NA	NA	NA	NA	NA	NA	NA	NA	NA	NA	NA	NA	NA	NA	NA	NA	NA	NA	NA	NA	NA	NA	NA	NA	NA	NA	NA	NA	NA	NA
Rummeliibacillus	Genus	NA	NA	NA	NA	NA	NA	NA	NA	NA	NA	NA	NA	NA	NA	NA	NA	NA	NA	NA	NA	NA	NA	NA	NA	NA	NA	NA	NA	NA	NA	NA	NA	NA	NA	NA	NA	NA	NA	NA	NA	NA	NA	NA	NA	NA	NA	NA	NA
Solibacillus	Genus	NA	NA	NA	NA	NA	NA	NA	NA	NA	NA	NA	NA	NA	NA	NA	NA	NA	NA	NA	NA	NA	NA	NA	NA	NA	NA	NA	NA	NA	NA	NA	NA	NA	NA	NA	NA	NA	NA	NA	NA	NA	NA	NA	NA	NA	NA	NA	NA
Asteroleplasma	Genus	NA	NA	NA	NA	NA	NA	NA	NA	NA	NA	NA	NA	NA	NA	NA	NA	NA	NA	NA	NA	NA	NA	NA	NA	NA	NA	NA	NA	NA	NA	NA	NA	NA	NA	NA	NA	NA	NA	NA	NA	NA	NA	NA	NA	NA	NA	NA	NA
Candidatus_Stoquefichus	Genus	NA	NA	NA	NA	NA	NA	NA	0.520338	NA	0.0267093	NA	0.339808	NA	NA	NA	NA	NA	NA	NA	NA	NA	NA	NA	NA	NA	NA	NA	NA	NA	NA	0.742959	NA	NA	0.659102	0.702191	NA	NA	NA	NA	NA	NA	NA	NA	NA	NA	NA	NA	NA
Catenibacterium	Genus	NA	NA	NA	NA	NA	NA	NA	NA	0.520338	NA	0.0267093	0.339808	NA	NA	NA	NA	NA	NA	0.496727	0.458283	NA	0.811808	0.4079	0.359436	NA	NA	NA	NA	NA	NA	0.742959	NA	NA	0.659102	0.702191	NA	NA	NA	NA	NA	NA	NA	0.519383	0.344508	NA	0.354938	0.432311	0.247584
Coprobacillus	Genus	0.518888	0.550985	NA	0.796807	0.626764	0.700311	0.436014	0.220601	0.332373	0.160197	0.520702	0.624281	0.812358	0.239317	0.314305	0.261866	0.325962	NA	0.703025	0.84601	0.828272	0.874903	0.44306	0.604235	0.626764	0.700311	NA	0.740608	0.518888	0.550985	0.137704	0.643091	0.110381	0.411287	0.361266	0.221567	0.14902	0.0303828	0.0448623	0.207259	0.238314	NA	0.259118	0.359822	0.0337602	0.962734	0.129816	0.15124
Erysipelatoclostridium	Genus	0.835162	0.0952163	0.541193	0.0237193	0.370738	0.0625935	0.269904	0.0776443	0.0539929	0.166009	0.278643	0.542932	0.855415	0.491314	0.893919	0.161392	0.725016	0.562933	0.0553813	0.950017	0.515625	0.0769575	0.199405	0.499242	0.731993	0.346654	1	0.103919	0.696418	0.500238	0.503225	0.306354	0.347553	0.502711	0.585635	0.988367	0.880681	0.822295	0.705285	0.962764	0.55234	0.532461	0.386758	0.954803	0.633027	0.236362	0.0919641	0.605315
Erysipelotrichaceae_UCG003	Genus	NA	NA	NA	NA	NA	NA	0.66817	0.520338	NA	0.442077	0.534971	0.339808	0.761292	1	0.314305	0.810667	0.130293	0.228276	0.194602	0.596094	0.34542	0.355805	0.772529	0.615179	NA	NA	NA	NA	NA	NA	0.545324	NA	NA	0.426775	0.486633	NA	0.459088	0.388634	0.757621	0.383561	0.318274	0.168659	0.670044	0.536982	0.22691	0.676032	0.203931	0.377741
UCG_004	Genus	NA	NA	NA	NA	NA	NA	NA	NA	NA	NA	NA	NA	NA	NA	NA	NA	NA	NA	NA	NA	NA	NA	NA	NA	NA	NA	NA	NA	NA	NA	NA	NA	NA	NA	NA	NA	NA	NA	NA	NA	NA	NA	NA	NA	NA	NA	NA	NA
Dielma	Genus	NA	NA	NA	NA	NA	NA	0.773745	NA	NA	0.669463	0.669463	NA	0.550535	NA	NA	0.441419	0.501899	NA	0.678619	0.768516	0.24176	0.971271	0.324382	0.359436	NA	NA	NA	NA	NA	NA	0.00531217	0.214327	0.281804	NA	NA	NA	0.726038	NA	NA	0.385914	0.418251	NA	0.675386	0.57407	0.24176	0.769109	0.332409	0.425521
Dubosiella	Genus	NA	NA	NA	NA	NA	NA	NA	NA	NA	NA	NA	NA	NA	NA	NA	NA	NA	NA	NA	NA	NA	NA	NA	NA	NA	NA	NA	NA	NA	NA	NA	NA	NA	NA	NA	NA	NA	NA	NA	NA	NA	NA	NA	NA	NA	NA	NA	NA
Erysipelotrichaceae.1	Genus	NA	NA	NA	NA	NA	NA	NA	NA	NA	NA	NA	NA	NA	NA	NA	NA	NA	NA	0.773029	NA	NA	0.706675	0.721559	NA	NA	NA	NA	NA	NA	NA	NA	NA	NA	NA	NA	NA	NA	NA	NA	NA	NA	NA	0.758887	NA	NA	0.64241	0.704489	NA
Erysipelotrichaceae_UCG006	Genus	NA	NA	NA	NA	NA	NA	NA	NA	NA	NA	NA	NA	NA	NA	NA	NA	NA	NA	NA	NA	NA	NA	NA	NA	NA	NA	NA	NA	NA	NA	NA	NA	NA	NA	NA	NA	NA	NA	NA	NA	NA	NA	NA	NA	NA	NA	NA	NA
Faecalibaculum	Genus	NA	NA	NA	NA	NA	NA	NA	NA	0.520338	NA	0.0267093	0.339808	NA	NA	NA	NA	NA	NA	0.00108039	0.216411	0.24176	NA	NA	NA	NA	NA	NA	NA	NA	NA	0.742959	NA	NA	0.659102	0.702191	NA	NA	NA	NA	NA	NA	NA	0.758887	NA	NA	0.64241	0.704489	NA
Faecalicoccus	Genus	NA	NA	NA	NA	NA	NA	NA	NA	NA	NA	NA	NA	NA	NA	NA	NA	NA	NA	NA	NA	NA	NA	NA	NA	NA	NA	NA	NA	NA	NA	NA	NA	NA	NA	NA	NA	NA	NA	NA	NA	NA	NA	NA	NA	NA	NA	NA	NA
Faecalitalea	Genus	0.0309488	0.233038	0.605577	0.728463	0.880505	NA	0.592265	NA	0.520338	0.442077	0.651012	0.339808	0.90986	0.83121	1	0.752756	0.991032	0.849126	0.976642	0.765423	0.694672	0.561864	0.560655	0.437525	0.788764	NA	NA	0.59921	0.708811	NA	0.214461	0.214327	0.846557	0.521322	0.330085	0.27753	0.569725	NA	0.448647	0.178418	0.275968	0.0606649	0.967899	1	0.694672	0.954888	0.637742	0.676245
Holdemanella	Genus	NA	NA	NA	NA	NA	NA	0.66817	NA	0.520338	0.534971	0.456248	0.339808	0.610959	NA	NA	0.509917	0.566259	NA	0.355248	0.276167	0.435156	0.599243	0.854793	0.604235	NA	NA	NA	NA	NA	NA	0.627539	0.477968	NA	0.478239	0.575493	0.408044	0.76985	NA	NA	0.45737	0.488176	NA	0.740378	0.932938	0.857905	0.740654	0.442169	0.751401
Holdemania	Genus	NA	NA	NA	NA	NA	NA	NA	NA	NA	NA	NA	NA	0.686084	0.286538	NA	0.0286225	0.647056	0.228276	0.794075	0.723954	0.778441	0.84488	0.411418	0.485341	NA	NA	NA	NA	NA	NA	NA	NA	NA	NA	NA	NA	0.82379	0.600074	0.573888	0.0631739	0.0437697	0.971944	0.354156	0.344508	0.251559	0.949214	0.558141	0.706075
Merdibacter	Genus	NA	NA	NA	NA	NA	NA	NA	NA	NA	NA	NA	NA	NA	NA	NA	NA	NA	NA	NA	NA	NA	NA	NA	NA	NA	NA	NA	NA	NA	NA	NA	NA	NA	NA	NA	NA	NA	NA	NA	NA	NA	NA	NA	NA	NA	NA	NA	NA
Solobacterium	Genus	0.815848	0.324872	NA	0.00515363	0.880505	0.477289	0.592265	NA	NA	0.442077	0.442077	NA	0.255894	0.83121	0.314305	0.450426	0.566259	0.429906	0.674376	NA	NA	0.587664	0.606952	NA	NA	NA	0.329114	NA	1.20452e-06	0.0629419	0.627539	0.477968	NA	0.493543	0.575493	0.408044	0.0043367	0.0303828	0.635824	0.550265	0.0379718	0.136316	0.758887	0.518981	NA	0.24942	0.704489	0.425521
Turicibacter	Genus	NA	NA	NA	NA	NA	NA	0.773745	0.520338	0.520338	0.204181	0.214653	1	0.710625	0.561294	0.760372	0.766021	0.964297	0.814517	0.775405	0.456461	0.543038	0.09858	0.18036	0.948036	NA	NA	NA	NA	NA	NA	0.545324	NA	NA	0.426775	0.486633	NA	0.421706	0.481417	0.757621	0.784988	0.351226	0.439086	0.891933	0.923146	0.883882	0.667348	0.656155	0.935614
innocuum_group	Genus	0.744744	1	1	0.890818	0.669269	1	0.815445	0.58815	0.84852	0.0566805	0.856575	0.0662227	0.515721	0.739901	0.559493	0.165405	0.636448	0.332201	0.88901	0.429417	0.406888	0.440463	0.370927	0.881816	0.584057	0.767187	1	0.976534	0.565321	0.627164	0.522032	0.735481	0.40827	0.0760112	0.549538	0.0731815	0.763195	0.601153	0.849742	0.244429	0.392303	0.594148	0.395195	0.730156	0.510412	0.764858	0.0545829	0.275474
Izemoplasmatales.2	Genus	NA	NA	NA	NA	NA	NA	NA	NA	NA	NA	NA	NA	NA	NA	NA	NA	NA	NA	NA	NA	NA	NA	NA	NA	NA	NA	NA	NA	NA	NA	NA	NA	NA	NA	NA	NA	NA	NA	NA	NA	NA	NA	NA	NA	NA	NA	NA	NA
Aerococcus	Genus	NA	NA	NA	NA	NA	NA	NA	NA	NA	NA	NA	NA	NA	NA	NA	NA	NA	NA	NA	NA	NA	NA	NA	NA	NA	NA	NA	NA	NA	NA	NA	NA	NA	NA	NA	NA	NA	NA	NA	NA	NA	NA	NA	NA	NA	NA	NA	NA
Dolosigranulum	Genus	NA	NA	NA	NA	NA	NA	0.136351	0.611627	0.177038	0.442077	0.534971	0.339808	0.00111482	0.239317	0.314305	NA	NA	NA	NA	NA	NA	NA	NA	NA	NA	NA	NA	NA	NA	NA	0.0806901	0.214327	0.281804	0.659102	0.702191	NA	NA	NA	NA	NA	NA	NA	NA	NA	NA	NA	NA	NA
Granulicatella	Genus	0.518888	0.324872	NA	0.216719	0.626764	0.477289	0.395483	1	0.177038	0.260574	0.37109	0.162098	0.0879738	0.125642	0.222476	0.585895	0.811466	0.849126	0.233296	0.216411	0.210449	0.0209926	0.77372	0.0155364	0.671808	0.700311	0.605577	0.603147	0.28233	0.826824	0.426092	0.288888	NA	0.439628	0.361266	0.221567	0.44	0.600074	NA	0.612422	0.0925436	0.194481	0.170862	0.306217	0.704841	0.906263	0.337447	0.503738
Enterococcus	Genus	0.183777	0.181942	0.0714286	0.927649	0.348083	0.456376	0.198152	0.605106	0.347192	0.263658	0.801751	0.5017	0.0729235	0.263225	0.407032	0.880695	0.5424	0.584446	0.357055	0.849773	0.733399	0.128471	0.522298	0.522859	0.645128	0.711048	0.0357701	0.525021	0.0830314	0.0796534	0.379072	0.472504	0.436271	0.0260059	0.0422252	0.870808	0.156762	0.679101	0.689847	0.071094	0.133573	0.806947	0.982759	0.72888	0.629831	0.443119	0.497281	0.255847
Lactobacillus	Genus	0.728569	0.738363	1	0.804729	0.902296	1	0.463903	0.54967	0.102993	0.991225	0.161458	0.2599	0.719638	0.83121	0.329076	0.409395	0.244503	0.145798	0.754672	0.274315	0.327124	0.208772	0.332892	0.873546	0.967948	0.123658	0.750751	0.0605413	0.308231	0.0158709	0.692563	0.453718	0.922817	0.467654	0.631255	0.372422	0.479044	0.481417	0.448647	0.687372	0.525698	0.952563	0.38179	0.731589	0.0896274	0.49774	0.197448	0.118102
Pediococcus	Genus	NA	NA	NA	NA	NA	NA	0.773745	NA	NA	0.669463	0.669463	NA	0.790752	NA	NA	0.721226	0.760268	NA	0.773029	NA	NA	0.706675	0.721559	NA	NA	NA	NA	NA	NA	NA	NA	0.477968	NA	0.0321337	NA	0.408044	0.90033	NA	NA	0.684196	0.706284	NA	0.758887	NA	NA	0.64241	0.704489	NA
Fructobacillus	Genus	NA	NA	NA	NA	NA	NA	NA	NA	NA	NA	NA	NA	0.790752	NA	NA	0.721226	0.760268	NA	NA	NA	NA	NA	NA	NA	0.880505	NA	NA	0.728463	0.815848	NA	0.742959	NA	NA	0.659102	0.702191	NA	1.43833e-07	0.0303828	0.0448623	NA	NA	NA	NA	NA	NA	NA	NA	NA
Leuconostoc	Genus	0.571121	0.550985	NA	0.660011	0.671808	0.700311	0.410184	0.711066	0.444261	0.0602536	0.00804303	0.567765	NA	NA	0.433848	NA	0.00354922	0.292584	0.417793	NA	0.251559	0.299602	0.318161	0.139779	0.671808	0.700311	NA	0.660011	0.571121	0.550985	0.698257	0.916023	0.687806	0.469059	0.228479	0.726657	NA	0.77283	NA	0.0227403	NA	0.385066	0.425676	0.518981	0.251559	0.769109	0.324668	0.359441
Weissella	Genus	NA	NA	NA	NA	NA	NA	NA	NA	NA	NA	NA	NA	NA	NA	NA	NA	NA	NA	0.674376	NA	NA	0.587664	0.606952	NA	NA	NA	NA	NA	NA	NA	NA	NA	NA	NA	NA	NA	NA	NA	NA	NA	NA	NA	0.654688	NA	NA	0.505171	0.58396	NA
Lactococcus	Genus	0.16035	0.324872	0.0789826	0.778752	0.109528	0.32215	0.456856	0.213426	0.348915	0.245338	0.610042	0.675315	0.264814	0.730005	0.672054	0.461217	0.565764	1	0.258013	0.0783459	0.056165	0.11119	0.0771436	0.869103	0.77016	0.808239	0.525234	0.806608	0.107301	0.213825	0.86472	0.677923	0.810668	0.690968	0.766569	1	0.616689	0.94598	0.941242	0.294162	0.160069	0.804363	0.893632	0.795612	0.881573	0.687715	0.908576	0.871936
Streptococcus	Genus	0.393823	0.028971	0.142857	0.0918488	0.188538	0.6	0.374127	0.509849	0.955053	0.842583	0.294664	0.424814	0.210105	0.157755	0.168227	0.601038	0.630753	0.975201	0.850252	0.652843	0.385868	0.589626	0.173201	0.0949233	1	0.863636	0.785714	0.71682	0.259377	0.606394	0.277547	0.698545	0.535769	0.434483	0.880282	0.705431	0.678899	0.779477	0.61386	0.135358	0.626145	0.235068	0.135678	0.436149	0.522382	0.574349	0.634518	0.985368
Vagococcus	Genus	0.815848	NA	NA	0.728463	0.880505	NA	NA	NA	NA	NA	NA	NA	NA	NA	NA	NA	NA	NA	NA	NA	NA	NA	NA	NA	0.880505	NA	NA	0.728463	0.815848	NA	NA	NA	NA	NA	NA	NA	NA	NA	NA	NA	NA	NA	NA	NA	NA	NA	NA	NA
Paenibacillus	Genus	0.101176	0.66171	0.605577	0.333879	0.788764	0.700311	NA	NA	NA	NA	NA	NA	NA	NA	NA	NA	NA	NA	NA	NA	NA	NA	NA	NA	0.671808	NA	NA	0.437404	0.571121	NA	NA	NA	NA	NA	NA	NA	NA	NA	NA	NA	NA	NA	NA	NA	NA	NA	NA	NA
RF39.2	Genus	NA	NA	NA	NA	NA	NA	NA	NA	NA	NA	NA	NA	NA	0.492457	NA	0.0105514	NA	0.429906	0.602801	NA	NA	0.503408	0.525279	NA	NA	NA	NA	NA	NA	NA	NA	NA	NA	NA	NA	NA	0.90033	NA	NA	0.684196	0.706284	NA	0.579509	NA	NA	0.411445	0.498806	NA
Gemella	Genus	0.333249	1	0.605577	0.126885	0.671808	0.477289	0.159394	0.220601	0.250814	0.745315	0.76777	1	0.0345419	0.0756925	0.122194	0.441419	0.501899	NA	0.454751	0.173995	0.251559	0.0686912	0.238128	0.789391	0.626764	0.700311	0.605577	0.768555	0.458082	0.826824	0.339955	0.288888	0.419547	0.690758	0.916829	0.782711	0.688276	NA	0.757621	0.328387	0.855495	0.316233	0.469012	0.168181	0.251559	0.0420318	0.225527	0.735713
Nosocomiicoccus	Genus	NA	NA	NA	NA	NA	NA	NA	NA	NA	NA	NA	NA	NA	NA	NA	NA	NA	NA	NA	NA	NA	NA	NA	NA	NA	NA	NA	NA	NA	NA	NA	NA	NA	NA	NA	NA	NA	NA	NA	NA	NA	NA	NA	NA	NA	NA	NA	NA
Staphylococcus	Genus	0.212533	0.550985	0.3017	0.436072	0.79804	0.569672	0.789229	0.121385	0.195326	0.051836	0.139374	0.726203	0.610959	0.286538	NA	0.077731	0.566259	0.228276	0.384858	0.276167	0.251559	0.520249	0.431075	0.902978	0.117045	0.680069	0.0789826	0.427206	0.304195	0.194047	0.948002	0.091157	0.197866	0.0106052	0.0416756	0.808769	0.76985	0.77283	0.757621	0.649707	0.507789	0.923436	0.749666	0.151815	0.857905	0.20337	0.408907	0.0886014
Kroppenstedtia	Genus	NA	NA	NA	NA	NA	NA	NA	NA	NA	NA	NA	NA	NA	NA	NA	NA	NA	NA	NA	NA	NA	NA	NA	NA	NA	NA	NA	NA	NA	NA	NA	NA	NA	NA	NA	NA	NA	NA	NA	NA	NA	NA	NA	NA	NA	NA	NA	NA
Novibacillus	Genus	NA	NA	NA	NA	NA	NA	NA	NA	NA	NA	NA	NA	NA	NA	NA	NA	NA	NA	NA	NA	NA	NA	NA	NA	NA	NA	NA	NA	NA	NA	NA	NA	NA	NA	NA	NA	NA	NA	NA	NA	NA	NA	NA	NA	NA	NA	NA	NA
Catabacter	Genus	0.815848	NA	NA	0.728463	0.880505	NA	0.66817	NA	NA	0.534971	0.534971	NA	0.0332828	0.239317	0.314305	0.721226	0.760268	NA	0.545233	NA	NA	0.437511	0.460941	NA	0.880505	NA	NA	0.728463	0.815848	NA	0.627539	NA	NA	0.521322	0.575493	NA	0.82379	NA	NA	0.550265	0.578031	NA	0.000767678	0.206863	0.0883134	0.24942	0.704489	0.425521
Christensenella	Genus	0.815848	NA	NA	0.728463	0.880505	NA	0.773745	NA	NA	0.669463	0.669463	NA	0.686084	NA	NA	0.597295	0.647056	NA	0.602801	NA	0.435156	0.503408	0.429273	0.308551	0.880505	NA	NA	0.728463	0.815848	NA	0.742959	NA	NA	0.659102	0.702191	NA	0.000260379	0.0303828	0.0448623	0.684196	0.706284	NA	8.18874e-08	0.051454	0.0337602	0.0366632	NA	0.425521
Christensenellaceae.1	Genus	NA	NA	NA	NA	NA	NA	NA	NA	NA	NA	NA	NA	NA	NA	NA	NA	NA	NA	NA	NA	NA	NA	NA	NA	NA	NA	NA	NA	NA	NA	NA	NA	NA	NA	NA	NA	NA	NA	NA	NA	NA	NA	NA	NA	NA	NA	NA	NA
Christensenellaceae_R7	Genus	0.815848	NA	NA	0.728463	0.880505	NA	0.0477031	0.611627	0.177038	0.214653	0.669463	0.339808	0.534401	0.83121	0.314305	0.871148	0.401921	0.429906	0.927239	0.61926	0.551875	0.289422	0.232174	0.972212	0.880505	NA	NA	0.728463	0.815848	NA	0.214461	0.214327	0.281804	0.521322	0.575493	NA	0.624098	NA	0.757621	0.241037	0.923829	0.316233	0.306521	0.180342	0.420856	0.444647	0.891444	0.643688
Ruminiclostridium	Genus	NA	NA	NA	NA	NA	NA	NA	NA	NA	NA	NA	NA	NA	NA	NA	NA	NA	NA	NA	NA	NA	NA	NA	NA	NA	NA	NA	NA	NA	NA	NA	NA	NA	NA	NA	NA	NA	NA	NA	NA	NA	NA	NA	NA	NA	NA	NA	NA
Clostridia_UCG014	Genus	0.815848	NA	NA	0.728463	0.880505	NA	7.81031e-06	0.854324	0.220601	9.9931e-05	0.0267093	0.300504	0.40025	0.372391	0.122194	0.636816	0.240233	0.429906	0.865286	0.122611	0.670489	0.00924699	0.439088	0.026214	0.880505	NA	NA	0.728463	0.815848	NA	0.390739	0.214327	0.809477	0.426775	0.0985313	0.111208	0.479044	0.77283	NA	0.303209	0.121534	0.385066	0.381863	0.10096	0.516072	0.0779281	0.886651	0.232774
Clostridia_vadinBB60	Genus	NA	NA	NA	NA	NA	NA	0.773745	NA	NA	0.669463	0.669463	NA	NA	NA	NA	NA	NA	NA	0.773029	NA	0.435156	0.706675	0.101668	0.308551	NA	NA	NA	NA	NA	NA	0.627539	NA	NA	0.521322	0.575493	NA	NA	NA	NA	NA	NA	NA	0.758887	NA	0.435156	0.64241	0.132726	0.237776
Candidatus_Arthromitus	Genus	NA	NA	NA	NA	NA	NA	NA	NA	NA	NA	NA	NA	NA	NA	NA	NA	NA	NA	NA	NA	NA	NA	NA	NA	NA	NA	NA	NA	NA	NA	NA	NA	NA	NA	NA	NA	NA	NA	NA	NA	NA	NA	NA	NA	NA	NA	NA	NA
Clostridium_sensustricto1	Genus	0.403835	0.31892	0.494525	0.5858	0.986103	0.777691	0.911584	0.622306	1	0.181881	0.992213	0.315672	0.153308	0.0257897	0.341976	0.0954549	0.94573	0.258509	0.701331	0.331986	0.845795	0.331447	0.960809	0.534684	0.106721	0.148938	0.0806253	0.923837	0.581221	0.785062	0.14991	0.0845667	0.665376	0.479667	0.419652	0.298859	0.0895614	0.0630781	0.351833	0.276069	0.0221201	0.0154589	0.814508	0.723116	0.596709	0.936115	0.584468	0.639557
Clostridium_sensustricto13	Genus	0.815848	NA	NA	0.728463	0.880505	NA	NA	NA	NA	NA	NA	NA	0.790752	NA	NA	0.721226	0.760268	NA	0.773029	NA	NA	0.706675	0.721559	NA	0.880505	NA	NA	0.728463	0.815848	NA	NA	NA	NA	NA	NA	NA	0.90033	NA	NA	0.684196	0.706284	NA	NA	0.518981	NA	0.0366632	NA	0.425521
Clostridium_sensustricto18	Genus	0.815848	NA	NA	0.728463	0.880505	NA	NA	NA	NA	NA	NA	NA	NA	NA	NA	NA	NA	NA	NA	NA	NA	NA	NA	NA	0.880505	NA	NA	0.728463	0.815848	NA	NA	NA	NA	NA	NA	NA	NA	NA	NA	NA	NA	NA	NA	NA	NA	NA	NA	NA
Clostridium_sensustricto2	Genus	0.373245	0.233038	0.605577	0.378969	0.626764	NA	0.66817	NA	NA	0.534971	0.534971	NA	NA	0.492457	NA	0.0105514	NA	0.429906	0.773029	NA	0.435156	0.706675	0.101668	0.308551	0.626764	NA	NA	0.378969	0.518888	NA	0.627539	NA	NA	0.521322	0.575493	NA	0.90033	NA	NA	0.684196	0.706284	NA	0.758887	0.518981	NA	0.256247	0.704489	0.425521
Sarcina	Genus	NA	NA	NA	NA	NA	NA	NA	NA	0.520338	NA	0.0267093	0.339808	0.380767	NA	0.433848	0.261866	0.943628	0.292584	0.232593	0.723954	0.780325	0.479586	0.437069	0.980688	NA	NA	NA	NA	NA	NA	NA	NA	0.419547	NA	0.0147864	0.27753	0.595939	NA	NA	0.207259	0.238314	NA	0.154205	0.151815	0.780325	0.505171	0.320135	0.237776
Anaerofustis	Genus	NA	NA	NA	NA	NA	NA	0.773745	0.520338	NA	0.214653	0.669463	0.339808	0.455098	0.286538	NA	0.321552	0.401921	0.228276	0.602801	0.0454315	0.152048	1.18963e-06	0.00409783	0.33181	NA	NA	NA	NA	NA	NA	0.627539	0.477968	NA	0.493543	0.575493	0.408044	0.095679	0.0303828	0.216037	0.280885	0.981972	0.316233	0.694619	0.966439	0.516072	0.643472	0.0742133	0.355317
Eubacterium	Genus	0.0096612	0.0158709	0.340617	0.250891	0.486401	0.123658	0.254858	0.332373	0.220601	0.753383	0.702247	0.594461	0.845161	1	0.314305	0.875542	0.160113	0.228276	0.554233	0.372151	0.967694	0.535461	0.510416	0.344041	0.73915	0.123658	0.3017	0.166635	0.304195	NA	0.199388	0.288888	0.419547	0.717998	0.512071	0.782711	0.343287	0.0303828	0.672149	0.084297	0.691119	0.0606649	0.0613261	0.0599333	0.093052	0.76257	0.744903	0.638501
Pseudoramibacter	Genus	NA	NA	NA	NA	NA	NA	NA	NA	NA	NA	NA	NA	NA	NA	NA	NA	NA	NA	0.773029	NA	NA	0.706675	0.721559	NA	NA	NA	NA	NA	NA	NA	NA	NA	NA	NA	NA	NA	NA	NA	NA	NA	NA	NA	0.00214474	0.151815	0.24176	NA	NA	NA
Defluviitaleaceae.1	Genus	NA	NA	NA	NA	NA	NA	NA	NA	NA	NA	NA	NA	0.0332828	0.722403	0.314305	0.128137	0.760268	0.429906	0.545233	0.458283	0.251559	0.642687	0.11545	0.536578	NA	NA	NA	NA	NA	NA	NA	NA	NA	NA	NA	NA	0.82379	NA	0.757621	0.550265	0.361237	0.316233	0.519383	0.518981	0.251559	0.924875	0.161881	0.377859
N28_4	Genus	0.815848	NA	NA	0.728463	0.880505	NA	NA	NA	NA	NA	NA	NA	NA	NA	NA	NA	NA	NA	NA	NA	NA	NA	NA	NA	0.880505	NA	NA	0.728463	0.815848	NA	NA	NA	NA	NA	NA	NA	NA	NA	NA	NA	NA	NA	NA	NA	NA	NA	NA	NA
Agathobacter	Genus	0.632583	NA	NA	0.508501	0.724181	NA	0.00377528	0.438621	0.567001	0.0719953	0.0657285	0.943722	0.579023	0.724835	0.185865	0.330836	0.284065	0.116931	0.0533453	0.527772	0.633178	0.116026	0.0493589	0.724136	0.724181	NA	NA	0.508501	0.632583	NA	0.632016	0.766499	0.92292	0.993018	0.826495	0.911517	0.735267	0.69516	0.824993	0.128825	0.83757	0.336445	0.379163	0.808569	0.788316	0.413955	0.539018	0.977846
Anaerocolumna	Genus	0.815848	NA	NA	0.728463	0.880505	NA	NA	NA	NA	NA	NA	NA	NA	NA	NA	NA	NA	NA	NA	NA	NA	NA	NA	NA	0.880505	NA	NA	0.728463	0.815848	NA	NA	NA	NA	NA	NA	NA	NA	NA	NA	NA	NA	NA	NA	NA	NA	NA	NA	NA
Anaerosporobacter	Genus	NA	NA	NA	NA	NA	NA	0.66817	NA	NA	0.534971	0.534971	NA	0.610959	0.492457	NA	0.487476	0.566259	0.429906	0.440277	0.0726012	0.384502	0.168997	0.65751	0.308551	NA	NA	NA	NA	NA	NA	0.627539	NA	NA	0.521322	0.575493	NA	0.76985	0.77283	NA	0.630023	0.488176	0.385066	0.654831	1	0.24176	0.574404	0.129816	0.247584
Anaerostignum	Genus	NA	NA	NA	NA	NA	NA	NA	NA	NA	NA	NA	NA	NA	0.492457	NA	0.0105514	NA	0.429906	0.773029	0.458283	NA	0.12629	0.721559	0.359436	NA	NA	NA	NA	NA	NA	NA	NA	NA	NA	NA	NA	0.90033	NA	NA	0.684196	0.706284	NA	0.758887	NA	NA	0.64241	0.704489	NA
Anaerostipes	Genus	0.589583	0.641095	1	0.982625	0.559488	0.836647	0.391616	0.152997	0.0856026	0.170671	0.0412218	0.542472	0.835414	0.696997	0.593764	0.325093	0.247306	0.562933	0.294365	0.0659179	0.467456	0.317874	0.741992	0.242409	0.785355	0.836647	1	0.840433	0.490644	0.534232	0.971178	0.270608	0.900769	0.060444	0.89805	0.286611	0.581004	0.467201	0.676471	0.114854	0.457371	0.723708	0.770355	0.786943	0.769563	0.785474	0.953096	0.745879
Blautia	Genus	0.483975	0.839733	0.880791	0.737921	0.638158	0.777691	0.334365	0.0259818	0.0385595	0.0400846	0.0730358	0.748875	0.379449	0.210261	0.119201	0.0100295	0.218799	0.0119939	0.557393	0.463229	0.212539	0.8677	0.434267	0.425491	0.656162	0.277682	0.541193	0.381613	0.773756	0.775823	0.497661	0.374142	0.331447	0.630952	0.548544	0.826881	0.9541	0.779477	1	0.907349	0.809385	0.819071	0.983376	0.381739	0.508453	0.168283	0.574902	0.135879
Butyrivibrio	Genus	NA	NA	NA	NA	NA	NA	0.00172717	0.177038	0.177038	NA	NA	NA	NA	NA	NA	NA	NA	NA	NA	NA	NA	NA	NA	NA	NA	NA	NA	NA	NA	NA	0.742959	NA	NA	0.659102	0.702191	NA	NA	NA	NA	NA	NA	NA	NA	NA	NA	NA	NA	NA
CAG_56	Genus	0.815848	NA	0.3017	0.728463	0.00269392	0.123658	NA	NA	0.332373	NA	0.00157826	0.162098	0.610959	NA	NA	0.509917	0.566259	NA	0.984868	0.288106	0.341212	0.0276506	0.0682552	0.932328	0.00269392	0.123658	0.3017	0.728463	0.815848	NA	0.742959	0.477968	NA	0.227029	0.702191	0.408044	0.76985	NA	NA	0.45737	0.488176	NA	0.556038	0.451242	0.736944	0.675483	0.910544	0.706075
CHKCI001	Genus	NA	NA	NA	NA	NA	NA	NA	NA	NA	NA	NA	NA	0.0380083	0.239317	1	0.721226	0.0707112	0.292584	0.773029	0.458283	NA	0.121942	0.721559	0.359436	NA	NA	NA	NA	NA	NA	NA	NA	NA	NA	NA	NA	0.82379	NA	NA	0.550265	0.578031	NA	0.758887	0.518981	NA	0.24942	0.704489	0.425521
Catenibacillus	Genus	NA	NA	NA	NA	NA	NA	0.0432975	0.177038	0.177038	0.669463	0.669463	NA	NA	NA	NA	NA	NA	NA	NA	NA	0.435156	NA	0.00708941	0.308551	NA	NA	NA	NA	NA	NA	0.627539	NA	NA	0.521322	0.575493	NA	NA	NA	NA	NA	NA	NA	NA	NA	0.435156	NA	0.0114568	0.237776
Cellulosilyticum	Genus	NA	NA	NA	NA	NA	NA	NA	NA	NA	NA	NA	NA	0.686084	NA	0.433848	0.597295	0.191769	0.292584	0.545233	NA	NA	0.437511	0.460941	NA	NA	NA	NA	NA	NA	NA	NA	NA	NA	NA	NA	NA	0.76985	NA	NA	0.45737	0.488176	NA	0.519383	NA	NA	0.340836	0.432311	NA
Coprococcus	Genus	NA	NA	NA	NA	NA	NA	0.288017	0.677824	0.177038	0.651012	0.442077	0.339808	0.212426	0.0813755	0.0473601	0.286859	0.144492	0.429906	0.306196	0.934083	0.540237	0.149271	0.786451	0.454185	NA	NA	NA	NA	NA	NA	0.426092	NA	NA	0.298025	0.361266	NA	0.421706	0.600074	0.573888	0.670676	0.748195	1	0.498524	0.89075	0.703433	0.223063	0.186839	0.754636
Dorea	Genus	0.571121	NA	0.3017	0.437404	0.110087	0.123658	0.66817	NA	0.220601	0.534971	0.00806758	0.0808757	0.952379	0.820455	0.669387	0.582176	0.537723	0.399286	0.555016	0.758243	0.544226	0.877994	0.0753916	0.27107	0.110087	0.123658	0.3017	0.437404	0.571121	NA	0.480187	0.288888	NA	0.305894	0.417529	0.221567	0.900267	0.651188	0.375233	0.271875	0.0436526	0.535044	0.409581	0.716431	0.883564	0.698853	0.419655	0.699519
Eisenbergiella	Genus	0.170285	1	0.605577	0.0784767	0.724181	0.477289	0.66817	0.220601	NA	0.00806758	0.534971	0.0808757	0.396566	0.244856	0.0473601	0.327893	0.0764886	0.228276	0.0931137	0.117418	0.166852	0.789789	0.861637	0.714204	0.724181	0.331652	NA	0.00648977	0.632583	0.194047	0.480187	0.477968	NA	0.863552	0.417529	0.408044	0.592192	0.480591	0.216037	0.417793	0.166318	0.439086	0.0965332	0.123002	0.10127	0.882918	0.676681	0.797852
Epulopiscium	Genus	0.28233	0.66171	0.605577	0.660011	0.671808	0.700311	0.66817	0.332373	0.520338	0.0787434	0.456248	0.609869	0.12283	0.0756925	0.451932	0.297081	0.794006	0.292584	0.130595	0.0726012	0.357162	0.299602	0.981101	0.308551	0.58676	NA	NA	0.329683	0.473204	NA	0.545324	NA	0.419547	0.426775	0.545172	0.27753	0.595939	0.77283	NA	0.651497	0.238314	0.385066	0.387749	0.168181	NA	0.121919	0.293549	0.0940379
Frisingicoccus	Genus	0.815848	NA	NA	0.728463	0.880505	NA	NA	NA	NA	NA	NA	NA	0.225063	0.722403	0.314305	0.487476	0.566259	0.429906	0.960591	0.884191	0.828272	0.735838	0.769671	0.660967	0.880505	NA	NA	0.728463	0.815848	NA	NA	NA	NA	NA	NA	NA	0.726038	NA	0.757621	0.385914	0.730835	0.316233	0.887303	0.151815	0.828272	0.107132	0.608508	0.237776
Fusicatenibacter	Genus	0.247179	0.0629419	1	0.19113	0.4306	0.123658	0.714134	0.560962	0.378899	0.0734877	0.0148277	0.653024	0.75226	0.335515	0.272216	0.141315	0.276379	0.0940653	0.744596	0.259092	0.54637	0.11235	0.513789	0.498545	0.4306	0.393769	0.3017	0.572394	0.332132	0.550985	0.161556	0.288888	0.419547	0.55765	0.401843	0.736061	0.284953	0.312675	0.351833	0.977038	0.975093	1	0.92102	0.159697	0.58238	0.00809733	0.47173	0.0184802
GCA_900066575	Genus	NA	NA	NA	NA	NA	NA	NA	NA	NA	NA	NA	NA	NA	NA	NA	NA	NA	NA	0.674376	0.276167	0.435156	0.0275972	0.250966	0.660967	NA	NA	NA	NA	NA	NA	NA	NA	NA	NA	NA	NA	NA	NA	NA	NA	NA	NA	0.654688	0.344508	NA	0.103022	0.58396	0.247584
GCA_900066755	Genus	NA	NA	NA	NA	NA	NA	NA	NA	NA	NA	NA	NA	NA	NA	NA	NA	NA	NA	0.602801	NA	0.435156	0.503408	0.413925	0.308551	NA	NA	NA	NA	NA	NA	NA	NA	NA	NA	NA	NA	NA	NA	NA	NA	NA	NA	0.279067	0.151815	0.24176	0.411445	0.498806	NA
Hespellia	Genus	NA	NA	NA	NA	NA	NA	NA	NA	NA	NA	NA	NA	NA	NA	NA	NA	NA	NA	NA	NA	NA	NA	NA	NA	NA	NA	NA	NA	NA	NA	NA	NA	NA	NA	NA	NA	NA	NA	NA	NA	NA	NA	NA	NA	NA	NA	NA	NA
Howardella	Genus	NA	NA	NA	NA	NA	NA	NA	NA	NA	NA	NA	NA	NA	NA	NA	NA	NA	NA	NA	NA	NA	NA	NA	NA	NA	NA	NA	NA	NA	NA	NA	NA	NA	NA	NA	NA	NA	NA	NA	NA	NA	NA	NA	NA	NA	NA	NA	NA
Hungatella	Genus	0.619453	0.641095	0.605577	0.0213694	0.517244	0.226256	0.0886193	0.0650363	0.220601	0.729888	0.427926	0.30978	0.0636711	0.101602	0.115771	0.945721	0.852178	0.87902	0.459145	0.942984	0.381611	0.347761	0.0722775	0.382431	0.622293	0.569672	1	0.631334	0.330284	0.265635	0.758788	0.350838	0.0445191	0.049077	0.0565441	0.00674667	0.954523	0.493657	0.635824	0.147596	0.202762	0.0545224	0.335102	0.252862	0.0380119	0.543992	0.0814854	0.240097
Lachnoanaerobaculum	Genus	0.815848	NA	NA	0.728463	0.880505	NA	0.773745	NA	0.520338	0.669463	0.204181	0.339808	NA	NA	NA	NA	NA	NA	NA	NA	NA	NA	NA	NA	NA	0.700311	NA	0.0118364	NA	0.550985	0.742959	NA	0.419547	0.659102	0.144471	0.27753	NA	NA	NA	NA	NA	NA	NA	NA	NA	NA	NA	NA
Lachnoclostridium	Genus	0.823693	1	0.171857	0.863155	0.184423	0.226256	0.0161896	0.0199895	0.0513877	0.923243	0.770752	0.738867	0.28505	0.15735	0.192963	0.673567	0.40788	0.534132	0.55894	0.0443905	0.655638	0.0347952	0.839115	0.0563439	0.822504	1	1	0.566352	0.297934	1	0.596903	0.0725548	0.535644	0.0268151	0.134619	0.00787722	0.595984	0.692998	0.487281	0.719523	0.253386	0.754281	0.407045	0.225727	0.97397	0.584572	0.202521	0.123555
Lachnospira	Genus	NA	NA	NA	NA	NA	NA	0.66817	NA	NA	0.534971	0.534971	NA	0.199234	0.383099	0.272216	0.950046	0.652919	0.832247	0.936846	0.975019	0.321064	0.835775	0.158006	0.273688	NA	NA	NA	NA	NA	NA	0.627539	NA	NA	0.521322	0.575493	NA	0.570518	0.428344	0.507354	0.581843	0.64882	0.971944	0.458698	0.987823	0.462375	0.307454	0.856596	0.358251
Lachnospiraceae.1	Genus	NA	NA	NA	NA	NA	NA	NA	NA	NA	NA	NA	NA	NA	NA	NA	NA	NA	NA	0.602801	NA	0.435156	0.503408	0.429273	0.308551	NA	NA	NA	NA	NA	NA	NA	NA	NA	NA	NA	NA	NA	NA	NA	NA	NA	NA	0.160008	0.151815	0.24176	0.505171	0.58396	NA
Lachnospiraceae_FCS020	Genus	NA	NA	NA	NA	NA	NA	NA	NA	0.520338	NA	0.0267093	0.339808	0.550535	0.492457	0.433848	0.606111	0.438898	0.949439	0.589239	0.9388	0.75067	0.628014	0.191259	0.579537	NA	NA	NA	NA	NA	NA	0.742959	NA	NA	0.659102	0.702191	NA	0.726038	0.77283	0.573888	0.766526	0.148527	0.549372	0.677217	0.463824	0.857905	0.444566	0.87337	0.583653
Lachnospiraceae_NC2004	Genus	NA	NA	NA	NA	NA	NA	NA	NA	NA	NA	NA	NA	NA	NA	NA	NA	NA	NA	0.773029	NA	NA	0.706675	0.721559	NA	NA	NA	NA	NA	NA	NA	NA	NA	NA	NA	NA	NA	NA	NA	NA	NA	NA	NA	0.758887	NA	NA	0.64241	0.704489	NA
Lachnospiraceae_ND3007	Genus	NA	NA	NA	NA	NA	NA	NA	NA	0.520338	NA	0.0267093	0.339808	0.240965	0.634574	0.374024	0.656381	0.829387	0.671827	0.696129	0.642811	0.967694	0.151961	0.691501	0.483043	NA	NA	NA	NA	NA	NA	NA	0.477968	NA	0.0321337	NA	0.408044	0.214722	0.333027	0.394003	0.940629	0.79729	0.971944	0.68557	0.954538	0.670489	0.480896	0.834476	0.506265
Lachnospiraceae_NK3A20	Genus	NA	NA	NA	NA	NA	NA	NA	NA	NA	NA	NA	NA	NA	NA	NA	NA	NA	NA	NA	NA	NA	NA	NA	NA	NA	NA	NA	NA	NA	NA	NA	NA	NA	NA	NA	NA	NA	NA	NA	NA	NA	NA	NA	NA	NA	NA	NA	NA
Lachnospiraceae_NK4A136	Genus	0.632583	NA	NA	0.508501	0.724181	NA	0.00172717	0.177038	0.177038	NA	NA	NA	0.44317	0.296477	1	0.372595	0.347894	0.213398	0.2741	0.514602	0.760282	0.649253	0.065544	0.307962	0.788764	0.700311	NA	0.285498	0.708811	0.550985	0.742959	NA	NA	0.659102	0.702191	NA	0.928862	0.718413	0.635824	0.676278	0.483162	0.655479	0.614003	0.48339	0.710496	0.568163	0.836029	0.57493
Lachnospiraceae_NK4B4	Genus	NA	NA	NA	NA	NA	NA	NA	NA	NA	NA	NA	NA	NA	0.492457	NA	0.0105514	NA	0.429906	NA	0.458283	NA	0.010497	NA	0.359436	NA	NA	NA	NA	NA	NA	NA	NA	NA	NA	NA	NA	NA	0.77283	NA	0.0227403	NA	0.385066	NA	0.518981	NA	0.0366632	NA	0.425521
Lachnospiraceae_UCG001	Genus	NA	NA	NA	NA	NA	NA	NA	NA	NA	NA	NA	NA	0.686084	NA	0.433848	0.597295	0.191769	0.292584	0.226342	0.216411	0.24176	0.503408	0.525279	NA	NA	NA	NA	NA	NA	NA	NA	NA	NA	NA	NA	NA	0.82379	0.77283	NA	0.410937	0.578031	0.385066	0.654688	NA	0.435156	0.505171	0.312266	0.237776
Lachnospiraceae_UCG003	Genus	NA	NA	NA	NA	NA	NA	NA	NA	NA	NA	NA	NA	0.790752	NA	NA	0.721226	0.760268	NA	0.674376	0.458283	NA	0.294941	0.606952	0.359436	NA	NA	NA	NA	NA	NA	NA	NA	NA	NA	NA	NA	0.90033	NA	NA	0.684196	0.706284	NA	0.654688	0.518981	NA	0.509398	0.58396	0.425521
Lachnospiraceae_UCG004	Genus	NA	NA	NA	NA	NA	NA	NA	NA	0.520338	NA	0.0267093	0.339808	0.380767	0.171394	0.433848	0.168375	1	0.425075	0.527407	0.969377	0.703433	0.484224	0.918851	0.717821	NA	NA	NA	NA	NA	NA	NA	NA	0.419547	NA	0.0147864	0.27753	0.595939	0.600074	0.573888	0.609033	0.693835	1	0.973597	0.796994	0.341212	0.568432	0.0610707	0.369249
Lachnospiraceae_UCG008	Genus	NA	NA	NA	NA	NA	NA	NA	NA	NA	NA	NA	NA	NA	NA	NA	NA	NA	NA	0.602801	0.458283	0.435156	0.479586	0.413925	0.942108	NA	NA	NA	NA	NA	NA	NA	NA	NA	NA	NA	NA	NA	NA	NA	NA	NA	NA	0.579509	0.518981	NA	0.734661	0.498806	0.425521
Lachnospiraceae_UCG009	Genus	NA	NA	NA	NA	NA	NA	0.773745	NA	NA	0.669463	0.669463	NA	0.610959	NA	NA	0.509917	0.566259	NA	0.773029	0.458283	0.435156	0.121942	0.101668	0.980688	NA	NA	NA	NA	NA	NA	0.742959	NA	NA	0.659102	0.702191	NA	0.76985	NA	NA	0.45737	0.488176	NA	0.579509	NA	NA	0.411445	0.498806	NA
Lachnospiraceae_UCG010	Genus	NA	NA	NA	NA	NA	NA	NA	NA	NA	NA	NA	NA	0.790752	0.492457	NA	0.128137	0.760268	0.429906	0.496727	NA	NA	0.383583	0.4079	NA	NA	NA	NA	NA	NA	NA	NA	NA	NA	NA	NA	NA	0.82379	NA	NA	0.550265	0.578031	NA	0.579509	0.344508	NA	0.216345	0.498806	0.247584
Lactonifactor	Genus	NA	NA	NA	NA	NA	NA	NA	0.520338	NA	0.0267093	NA	0.339808	NA	NA	0.433848	NA	0.00354922	0.292584	0.417793	0.458283	NA	0.94258	0.324382	0.359436	NA	NA	NA	NA	NA	NA	0.627539	NA	NA	0.521322	0.575493	NA	NA	NA	0.757621	NA	0.0148902	0.316233	0.469012	0.238761	NA	0.153846	0.377976	0.15124
Marvinbryantia	Genus	NA	NA	NA	NA	NA	NA	NA	NA	NA	NA	NA	NA	0.121566	0.83121	0.314305	0.282305	0.647056	0.429906	0.324016	0.285447	0.456346	0.603739	0.00207554	0.03166	NA	NA	NA	NA	NA	NA	NA	NA	NA	NA	NA	NA	0.76985	0.77283	NA	0.591443	0.488176	0.385066	0.494648	0.387812	1	0.643096	0.409117	0.32773
Moryella	Genus	NA	NA	NA	NA	NA	NA	NA	NA	NA	NA	NA	NA	0.790752	NA	NA	0.721226	0.760268	NA	0.454751	NA	NA	0.338289	0.363014	NA	NA	NA	NA	NA	NA	NA	NA	NA	NA	NA	NA	NA	NA	0.77283	NA	0.0227403	NA	0.385066	0.425676	NA	NA	0.240279	0.332409	NA
Oribacterium	Genus	NA	NA	NA	NA	NA	NA	NA	NA	NA	NA	NA	NA	NA	NA	NA	NA	NA	NA	NA	NA	NA	NA	NA	NA	NA	NA	NA	NA	NA	NA	NA	NA	NA	NA	NA	NA	NA	NA	NA	NA	NA	NA	NA	NA	NA	NA	NA	NA
Robinsoniella	Genus	0.708811	NA	NA	0.59921	0.788764	NA	0.531417	NA	NA	0.37109	0.37109	NA	0.455098	NA	0.433848	0.337726	0.691611	0.292584	0.277559	0.0726012	0.0883134	0.211472	0.235065	NA	0.788764	NA	NA	0.59921	0.708811	NA	0.360901	0.214327	0.281804	0.426775	0.486633	NA	0.726038	0.77283	0.573888	0.766526	0.15547	0.549372	0.935457	1	0.24176	0.827137	0.182851	0.247584
Roseburia	Genus	0.233095	0.826824	0.605577	0.534423	0.724181	0.700311	0.397131	0.332373	0.520338	0.619834	0.76777	0.536784	0.916219	0.784253	0.536268	0.759173	0.290113	0.245143	0.668365	0.840449	0.928088	0.732496	0.605319	0.848937	0.671808	NA	0.605577	0.437404	0.333249	0.233038	0.93648	0.766499	0.281804	0.708112	0.274341	0.408044	0.300309	0.418538	0.375233	0.970161	0.995423	0.943872	0.597562	0.668756	0.880802	0.972334	0.588642	0.611517
Sellimonas	Genus	0.0319307	0.0450557	0.171857	0.273408	0.336753	0.700311	0.318383	0.0652836	0.125234	0.0711839	0.233057	0.625996	0.313914	0.687008	1	0.517031	0.447965	0.824539	0.0517535	0.0600895	0.0822985	0.740494	0.869211	0.91311	0.726857	1	0.3017	0.600553	0.232813	0.194047	0.837121	0.755776	0.523521	0.744388	0.279405	0.327613	0.402886	0.733344	0.848258	0.467267	0.451274	0.84961	0.649961	0.850184	0.737869	0.363543	0.938615	0.478716
Shuttleworthia	Genus	NA	NA	NA	NA	NA	NA	NA	NA	NA	NA	NA	NA	NA	NA	NA	NA	NA	NA	NA	NA	NA	NA	NA	NA	NA	NA	NA	NA	NA	NA	NA	NA	NA	NA	NA	NA	NA	NA	NA	NA	NA	NA	NA	NA	NA	NA	NA	NA
Stomatobaculum	Genus	0.815848	NA	NA	0.728463	0.880505	NA	NA	NA	NA	NA	NA	NA	NA	NA	NA	NA	NA	NA	NA	NA	NA	NA	NA	NA	0.880505	NA	NA	0.728463	0.815848	NA	NA	NA	NA	NA	NA	NA	NA	NA	NA	NA	NA	NA	NA	NA	NA	NA	NA	NA
Tuzzerella	Genus	NA	NA	NA	NA	NA	NA	NA	NA	NA	NA	NA	NA	NA	NA	NA	NA	NA	NA	NA	0.458283	0.251559	0.010497	0.000130516	0.485341	NA	NA	NA	NA	NA	NA	NA	NA	NA	NA	NA	NA	NA	NA	NA	NA	NA	NA	0.00214474	0.151815	0.780325	NA	0.0114568	0.237776
Tyzzerella	Genus	0.917366	0.437189	0.605577	0.160255	0.381116	0.226256	0.106219	0.0271684	0.147611	0.0813309	0.863854	0.13861	0.884042	0.602114	0.365456	0.617622	0.152913	0.526435	0.709761	0.446031	0.972395	0.118962	0.713294	0.370375	0.316241	0.700311	0.329114	0.341092	0.538429	0.265635	0.641841	0.443842	0.569381	0.519598	0.648461	0.985279	0.822841	0.859276	0.647732	0.866851	0.784594	0.809424	0.377062	0.252638	0.234784	0.600111	0.636252	0.963417
UC5_1_2E3	Genus	NA	NA	NA	NA	NA	NA	NA	NA	NA	NA	NA	NA	0.790752	NA	NA	0.721226	0.760268	NA	0.773029	0.458283	NA	0.121942	0.721559	0.359436	NA	NA	NA	NA	NA	NA	NA	NA	NA	NA	NA	NA	0.90033	NA	NA	0.684196	0.706284	NA	0.758887	NA	0.435156	0.64241	0.127671	0.237776
pectinophilus_group	Genus	NA	NA	NA	NA	NA	NA	NA	NA	NA	NA	NA	NA	NA	NA	NA	NA	NA	NA	NA	NA	NA	NA	NA	NA	NA	NA	NA	NA	NA	NA	NA	NA	NA	NA	NA	NA	NA	NA	NA	NA	NA	NA	NA	NA	NA	NA	NA	NA
eligens_group	Genus	0.815848	NA	NA	0.728463	0.880505	NA	0.773745	NA	0.520338	0.669463	0.204181	0.339808	0.550535	NA	0.433848	0.441419	0.495764	0.292584	0.473481	0.265586	0.145509	0.465676	0.256714	0.660967	0.880505	NA	NA	0.728463	0.815848	NA	0.742959	NA	0.419547	0.659102	0.144471	0.27753	0.76985	0.77283	0.573888	0.649707	0.0928832	0.448239	0.856796	0.618786	0.736944	0.23944	0.753528	0.328025
fissicatena_group	Genus	0.360804	0.233038	0.605577	0.437404	0.671808	NA	0.531417	0.332373	NA	0.253473	0.37109	0.162098	0.449292	1	0.870756	0.384545	0.277118	0.671827	0.159785	0.550989	0.242828	0.322285	0.931664	0.430792	0.671808	0.700311	NA	0.660011	0.571121	0.550985	0.375637	0.860497	0.281804	0.178239	0.486633	0.221567	0.44	0.312675	0.573888	0.192512	0.719497	0.250394	0.189784	0.297721	0.398468	0.925514	0.818667	0.849285
hallii_group	Genus	0.0250443	0.233038	0.605577	0.728463	0.880505	NA	0.592265	0.332373	0.220601	0.15786	0.0316689	0.749401	0.31017	0.481165	0.223575	0.913754	0.364757	0.601814	0.761174	0.651689	0.439578	0.357449	0.105144	0.567863	0.880505	NA	NA	0.728463	0.815848	NA	0.517848	0.214327	0.747856	0.355006	0.172248	0.111208	0.934922	0.838926	0.941242	0.678526	0.95744	0.728752	0.381934	0.160998	1	0.28281	0.387991	0.131652
oxidoreducens_group	Genus	NA	NA	NA	NA	NA	NA	NA	NA	NA	NA	NA	NA	NA	NA	NA	NA	NA	NA	0.773029	NA	NA	0.706675	0.721559	NA	NA	NA	NA	NA	NA	NA	NA	NA	NA	NA	NA	NA	NA	NA	NA	NA	NA	NA	0.758887	NA	NA	0.64241	0.704489	NA
ruminantium_group	Genus	NA	NA	NA	NA	NA	NA	NA	NA	NA	NA	NA	NA	NA	NA	NA	NA	NA	NA	0.674376	0.276167	0.435156	0.0275972	0.250966	0.632331	NA	NA	NA	NA	NA	NA	NA	NA	NA	NA	NA	NA	NA	NA	NA	NA	NA	NA	0.00214474	1	0.828272	0.002979	0.0114568	0.782042
ventriosum_group	Genus	NA	NA	NA	NA	NA	NA	NA	NA	NA	NA	NA	NA	0.790752	0.286538	NA	0.00614549	0.760268	0.228276	0.0495003	0.908312	0.0883134	0.0383781	0.4079	0.0979984	NA	NA	NA	NA	NA	NA	NA	NA	NA	NA	NA	NA	0.82379	0.77283	NA	0.429165	0.578031	0.385066	0.354156	0.344508	NA	0.877915	0.260025	0.247584
xylanophilum_group	Genus	NA	NA	NA	NA	NA	NA	NA	NA	NA	NA	NA	NA	0.610959	0.286538	NA	0.0732701	0.566259	0.228276	0.242559	0.458283	0.251559	0.427004	0.959217	0.485341	NA	NA	NA	NA	NA	NA	NA	NA	NA	NA	NA	NA	0.726038	0.77283	NA	0.804572	0.418251	0.385066	0.852761	0.57305	0.545428	0.170396	0.159787	0.907171
gauvreauii_group	Genus	0.708811	0.550985	NA	0.309063	0.788764	0.700311	0.773745	NA	0.220601	0.669463	0.00154286	0.0808757	0.222837	0.884421	0.612844	0.269193	0.0682639	0.547128	0.870052	0.285447	0.362609	0.13074	0.188813	0.0295774	0.788764	0.700311	NA	0.309063	0.708811	0.550985	0.627539	0.477968	0.419547	0.478239	0.358467	0.911517	0.499958	0.481417	0.573888	0.537604	0.901074	0.822691	0.218736	0.271362	0.436579	0.890591	0.853631	0.842766
gnavus_group	Genus	0.877845	0.893463	0.785714	0.566132	0.382883	0.711048	0.425965	0.13411	0.493418	0.205748	0.997503	0.232218	0.47748	0.717187	0.593764	0.762355	0.57708	0.852368	0.48673	0.200232	0.728074	0.356388	0.327143	0.12646	0.879955	0.777691	0.880791	0.933623	0.600586	0.736073	0.633978	0.324912	0.622692	0.40747	0.231335	0.115766	0.549899	0.303406	0.487281	0.282685	0.0706039	0.0260803	0.364137	0.811544	0.819765	0.117567	0.586199	0.586395
torques_group	Genus	0.914969	0.826824	1	0.476441	0.782101	0.569672	0.916745	0.806607	1	0.821693	0.891503	0.754038	0.394661	0.186893	0.0641664	0.411923	0.116601	0.438447	0.937288	0.331596	0.41297	0.0965428	0.187946	0.871222	0.746939	0.393769	1	0.444401	0.914969	0.66171	0.575104	0.089307	0.914373	0.122018	0.313478	0.0359729	1	1	0.453076	0.743347	0.245128	0.565714	0.410491	0.706746	0.429708	0.549239	0.869272	0.546341
Monoglobus	Genus	0.087733	0.233038	1	0.59921	0.0218077	0.123658	0.592265	NA	0.220601	0.442077	0.0244444	0.0808757	0.753804	0.206012	0.866054	0.0433926	0.937799	0.34084	0.529813	0.630599	0.91121	0.936696	0.622539	0.769863	0.0644966	0.123658	0.3017	0.508501	0.632583	NA	0.627539	0.477968	0.226487	0.463198	0.0385331	0.425614	0.138552	0.226685	0.161371	0.682313	0.581323	0.485361	0.172606	0.283928	0.352751	0.935303	0.958746	0.965144
Butyricicoccus	Genus	0.815848	0.550985	0.3017	0.137843	0.00269392	0.393769	0.362537	0.0650363	0.332373	0.00559678	0.744378	0.147557	0.795202	0.571639	0.883671	0.252211	0.942119	0.449987	0.830532	0.810101	0.351944	0.903719	0.256724	0.351785	0.00269392	0.393769	0.3017	0.137843	0.815848	0.550985	0.273822	0.0726681	0.419547	0.0422907	0.694674	0.142701	0.548907	0.493657	0.633034	0.871561	0.965353	0.928091	0.466877	0.759777	0.390876	0.55364	0.693104	0.458983
UCG_009	Genus	NA	NA	NA	NA	NA	NA	NA	NA	NA	NA	NA	NA	NA	NA	NA	NA	NA	NA	NA	NA	NA	NA	NA	NA	NA	NA	NA	NA	NA	NA	NA	NA	NA	NA	NA	NA	NA	NA	NA	NA	NA	NA	NA	NA	NA	NA	NA	NA
Acetanaerobacterium	Genus	NA	NA	NA	NA	NA	NA	NA	NA	NA	NA	NA	NA	NA	NA	NA	NA	NA	NA	NA	NA	NA	NA	NA	NA	NA	NA	NA	NA	NA	NA	NA	NA	NA	NA	NA	NA	NA	0.77283	NA	0.0227403	NA	0.385066	NA	NA	NA	NA	NA	NA
Colidextribacter	Genus	NA	NA	NA	NA	NA	NA	0.773745	0.332373	0.332373	0.0211065	0.0211065	0.943722	0.248003	0.171394	0.115771	0.56317	0.282913	0.547128	0.173242	0.304479	0.136914	0.748475	0.61899	0.538948	NA	NA	NA	NA	NA	NA	0.742959	0.477968	0.226487	0.227029	0.00820392	0.390889	0.421706	NA	0.448647	0.0620713	0.781311	0.0606649	0.443018	0.84669	0.752259	0.466617	0.72299	0.84381
Flavonifractor	Genus	0.33359	0.889626	0.171857	0.18313	0.212581	0.148938	0.440553	0.963698	0.963698	0.360651	0.479958	0.932109	0.28582	0.444031	0.856365	0.844663	0.363597	0.640181	0.569112	0.14072	0.135814	0.0422339	0.0839326	0.74349	0.212581	0.226256	0.171857	0.413587	0.255313	1	0.713422	0.772492	0.662845	0.956208	0.613973	0.673059	0.330858	0.337671	0.283919	0.865907	0.828001	0.949967	0.521317	0.644435	0.964718	0.645046	0.395405	0.654721
Intestinimonas	Genus	0.571121	0.550985	NA	0.603147	0.671808	0.700311	0.436014	0.220601	NA	0.173044	0.267811	0.0808757	0.0464574	0.645619	0.095409	0.184911	0.625539	0.228905	0.828396	0.0987721	0.143583	0.0800359	0.09448	0.800698	0.724181	0.700311	NA	0.450611	0.632583	0.550985	0.339955	0.288888	NA	0.669554	0.274341	0.221567	0.978286	0.480591	0.941242	0.118579	0.753317	0.16501	0.333984	0.478756	0.70518	0.950896	0.731025	0.902753
NK4A214	Genus	NA	NA	NA	NA	NA	NA	NA	NA	NA	NA	NA	NA	0.132582	0.239317	0.314305	0.597295	0.647056	NA	0.545233	0.111156	NA	0.00170278	0.460941	0.0532364	NA	NA	NA	NA	NA	NA	NA	NA	NA	NA	NA	NA	0.76985	NA	NA	0.45737	0.488176	NA	0.469012	0.344508	0.435156	0.476704	0.802917	0.808721
Oscillibacter	Genus	0.0250443	0.233038	0.605577	0.728463	0.880505	NA	0.480239	0.332373	0.332373	0.42718	0.42718	0.981227	0.834829	0.963795	0.374024	0.570128	0.277118	0.197573	0.891132	0.868615	0.976697	0.628995	0.959077	0.721749	0.788764	NA	NA	0.59921	0.708811	NA	0.715208	0.860497	0.92292	0.479106	0.889062	0.736061	0.683784	0.428344	0.945619	0.383203	0.0464299	0.03785	0.648936	0.617265	0.453452	0.888362	0.553666	0.680342
Oscillospira	Genus	NA	NA	NA	NA	NA	NA	NA	NA	NA	NA	NA	NA	NA	NA	0.433848	NA	0.00354922	0.292584	NA	NA	NA	NA	NA	NA	NA	NA	NA	NA	NA	NA	NA	NA	NA	NA	NA	NA	NA	NA	0.757621	NA	0.0148902	0.316233	NA	NA	NA	NA	NA	NA
Oscillospiraceae.1	Genus	NA	NA	NA	NA	NA	NA	NA	NA	NA	NA	NA	NA	NA	NA	NA	NA	NA	NA	NA	NA	NA	NA	NA	NA	NA	NA	NA	NA	NA	NA	NA	NA	NA	NA	NA	NA	NA	NA	NA	NA	NA	NA	NA	NA	NA	NA	NA	NA
Pseudoflavonifractor	Genus	NA	NA	NA	NA	NA	NA	NA	NA	NA	NA	NA	NA	NA	NA	NA	NA	NA	NA	0.674376	NA	NA	0.587664	0.606952	NA	NA	NA	NA	NA	NA	NA	NA	NA	NA	NA	NA	NA	NA	NA	NA	NA	NA	NA	0.654688	NA	NA	0.505171	0.58396	NA
Sporobacter	Genus	NA	NA	NA	NA	NA	NA	NA	NA	NA	NA	NA	NA	NA	NA	NA	NA	NA	NA	NA	NA	NA	NA	NA	NA	NA	NA	NA	NA	NA	NA	NA	NA	NA	NA	NA	NA	NA	NA	NA	NA	NA	NA	NA	NA	NA	NA	NA	NA
UCG_002	Genus	NA	NA	NA	NA	NA	NA	NA	NA	NA	NA	NA	NA	0.00111482	0.239317	0.314305	NA	NA	NA	0.976349	0.377263	0.778441	0.0817124	0.56096	0.533838	NA	NA	NA	NA	NA	NA	NA	NA	NA	NA	NA	NA	0.90033	NA	NA	0.684196	0.706284	NA	0.935457	0.825488	0.24176	0.763876	0.182851	0.15124
UCG_003	Genus	NA	NA	NA	NA	NA	NA	NA	NA	NA	NA	NA	NA	NA	NA	NA	NA	NA	NA	0.328447	0.173995	0.435156	0.259321	0.788387	0.39349	NA	NA	NA	NA	NA	NA	NA	NA	NA	NA	NA	NA	0.90033	NA	NA	0.684196	0.706284	NA	0.324141	0.344508	NA	0.977149	0.230857	0.247584
UCG_005	Genus	NA	NA	NA	NA	NA	NA	NA	NA	NA	NA	NA	NA	0.0332828	0.239317	0.314305	0.721226	0.760268	NA	0.384858	0.458283	0.251559	0.878302	0.392303	0.485341	NA	NA	NA	NA	NA	NA	NA	NA	NA	NA	NA	NA	0.82379	NA	NA	0.550265	0.578031	NA	0.112001	0.178178	0.384502	0.796438	0.922761	0.784628
UCG_007	Genus	NA	NA	NA	NA	NA	NA	NA	NA	NA	NA	NA	NA	NA	NA	NA	NA	NA	NA	NA	NA	NA	NA	NA	NA	NA	NA	NA	NA	NA	NA	NA	NA	NA	NA	NA	NA	NA	NA	NA	NA	NA	NA	NA	NA	NA	NA	NA	NA
Hydrogenoanaerobacterium	Genus	NA	NA	NA	NA	NA	NA	NA	NA	NA	NA	NA	NA	NA	NA	NA	NA	NA	NA	NA	NA	NA	NA	NA	NA	NA	NA	NA	NA	NA	NA	NA	NA	NA	NA	NA	NA	NA	NA	NA	NA	NA	NA	NA	NA	NA	NA	NA	NA
Anaerofilum	Genus	NA	NA	NA	NA	NA	NA	NA	NA	NA	NA	NA	NA	0.790752	0.492457	NA	0.128137	0.760268	0.429906	0.602801	NA	NA	0.503408	0.525279	NA	NA	NA	NA	NA	NA	NA	NA	NA	NA	NA	NA	NA	0.82379	NA	NA	0.550265	0.578031	NA	0.154205	0.151815	0.24176	0.505171	0.58396	NA
Anaerotruncus	Genus	0.632583	0.550985	NA	0.450611	0.724181	0.700311	0.397131	NA	NA	0.229041	0.229041	NA	0.0356098	0.153899	0.0473601	0.828546	0.294233	0.429906	0.310129	0.442616	0.341212	0.829127	0.986051	0.848294	0.724181	0.700311	NA	0.534423	0.632583	0.550985	0.567287	0.916023	0.281804	0.314236	0.417529	0.221567	0.391522	0.0303828	0.216037	0.113963	0.451572	0.316233	0.983714	0.588107	1	0.495225	1	0.620922
Angelakisella	Genus	NA	NA	NA	NA	NA	NA	NA	NA	NA	NA	NA	NA	NA	NA	NA	NA	NA	NA	NA	NA	NA	NA	NA	NA	NA	NA	NA	NA	NA	NA	NA	NA	NA	NA	NA	NA	NA	NA	NA	NA	NA	NA	NA	NA	NA	NA	NA	NA
CAG_352	Genus	NA	NA	NA	NA	NA	NA	NA	NA	NA	NA	NA	NA	0.132582	0.239317	0.314305	0.597295	0.647056	NA	0.934498	0.922642	0.780325	0.953269	0.59888	0.632331	NA	NA	NA	NA	NA	NA	NA	NA	NA	NA	NA	NA	0.76985	NA	NA	0.45737	0.488176	NA	0.27274	0.238761	0.435156	0.783448	0.573996	0.516552
Candidatus_Soleaferrea	Genus	NA	NA	NA	NA	NA	NA	0.773745	NA	NA	0.669463	0.669463	NA	0.550535	NA	NA	0.441419	0.501899	NA	0.151108	0.686533	0.33108	0.404472	0.99622	0.604235	NA	NA	NA	NA	NA	NA	0.627539	NA	NA	0.521322	0.575493	NA	0.76985	NA	0.757621	0.45737	0.507789	0.316233	0.0265863	0.0609061	0.171938	0.682802	0.971796	0.784628
Caproiciproducens	Genus	0.708811	NA	NA	0.59921	0.788764	NA	0.592265	NA	NA	0.442077	0.442077	NA	0.610959	0.286538	0.433848	0.077731	0.361476	0.671827	0.339882	0.723954	0.24176	0.658986	0.460941	0.359436	0.788764	NA	NA	0.59921	0.708811	NA	0.238904	0.214327	0.281804	0.521322	0.575493	NA	0.76985	0.600074	0.757621	0.154809	0.565981	0.660627	0.469012	NA	0.435156	0.285218	0.820923	0.237776
DTU089	Genus	0.0309488	0.233038	0.605577	0.728463	0.880505	NA	0.592265	NA	NA	0.442077	0.442077	NA	0.790752	0.492457	0.433848	0.117876	0.0635216	0.849126	0.454751	NA	NA	0.338289	0.363014	NA	0.880505	0.700311	NA	0.122177	0.815848	0.550985	0.545324	NA	NA	0.426775	0.486633	NA	0.82379	NA	NA	0.550265	0.578031	NA	0.469012	0.518981	NA	0.893241	0.377976	0.425521
Faecalibacterium	Genus	0.772047	0.66171	0.305507	0.782124	0.0335114	0.0521876	0.0505053	0.539048	0.688715	0.165246	0.147983	0.902789	0.324522	0.112705	0.812416	0.436188	0.400016	0.228756	0.203487	0.672558	0.260271	0.0585618	0.845681	0.192473	0.0118537	0.0521876	0.171857	0.897062	0.695166	0.66171	0.448692	0.557671	0.859478	0.048673	0.684794	0.351777	0.363785	0.561358	0.703721	0.666588	0.239491	0.611269	0.698137	0.565292	0.802207	0.151725	0.427761	0.689748
Fournierella	Genus	0.815848	NA	NA	0.728463	0.880505	NA	NA	NA	NA	NA	NA	NA	NA	NA	0.433848	NA	0.00354922	0.292584	0.602801	NA	0.435156	0.503408	0.429273	0.308551	0.880505	NA	NA	0.728463	0.815848	NA	NA	NA	NA	NA	NA	NA	NA	NA	0.757621	NA	0.0148902	0.316233	0.519383	0.518981	NA	0.933202	0.432311	0.425521
Harryflintia	Genus	NA	NA	NA	NA	NA	NA	NA	NA	NA	NA	NA	NA	NA	NA	NA	NA	NA	NA	NA	NA	NA	NA	NA	NA	NA	NA	NA	NA	NA	NA	NA	NA	NA	NA	NA	NA	NA	NA	NA	NA	NA	NA	NA	NA	NA	NA	NA	NA
Incertae	Genus	0.909433	0.358325	0.329114	0.209058	0.19814	0.477289	0.0962345	0.0636909	0.0343113	0.458795	0.320101	0.948229	0.496506	0.571639	0.168698	0.948206	0.214504	0.397968	0.612612	0.881115	0.829168	0.469736	0.238106	0.824142	0.272369	0.216047	0.171857	0.799246	0.375607	0.504105	0.81593	0.426752	0.435657	0.10971	0.513616	0.0926845	0.0424455	0.0865544	0.170454	0.681733	0.74586	0.68466	0.195862	0.271296	0.846915	0.907362	0.263208	0.315121
Negativibacillus	Genus	0.815848	NA	NA	0.728463	0.880505	NA	0.773745	NA	NA	0.669463	0.669463	NA	0.610959	0.492457	NA	0.5066	0.566259	0.429906	0.602801	0.458283	NA	0.487466	0.525279	0.359436	NA	0.700311	NA	0.0118364	NA	0.550985	0.742959	NA	NA	0.659102	0.702191	NA	0.726038	NA	NA	0.385914	0.418251	NA	0.579509	0.518981	NA	0.743483	0.498806	0.425521
Paludicola	Genus	NA	NA	NA	NA	NA	NA	0.66817	0.520338	NA	0.442077	0.534971	0.339808	0.610959	NA	NA	0.509917	0.566259	NA	0.454751	0.458283	0.251559	0.938754	0.277954	0.536578	NA	NA	NA	NA	NA	NA	0.627539	0.477968	NA	0.478239	0.575493	0.408044	0.90033	NA	0.757621	0.684196	0.155154	0.316233	0.0445207	0.69077	0.0883134	0.0893237	0.432311	0.15124
Phocea	Genus	0.815848	NA	NA	0.728463	0.880505	NA	NA	NA	NA	NA	NA	NA	0.790752	NA	NA	0.721226	0.760268	NA	0.602801	NA	NA	0.503408	0.525279	NA	0.880505	NA	NA	0.728463	0.815848	NA	NA	NA	NA	NA	NA	NA	0.90033	NA	NA	0.684196	0.706284	NA	0.160008	0.151815	0.24176	0.505171	0.58396	NA
Pygmaiobacter	Genus	NA	NA	NA	NA	NA	NA	NA	NA	NA	NA	NA	NA	NA	NA	NA	NA	NA	NA	0.674376	NA	NA	0.587664	0.606952	NA	NA	NA	NA	NA	NA	NA	NA	NA	NA	NA	NA	NA	NA	NA	NA	NA	NA	NA	0.758887	0.518981	NA	0.256247	0.704489	0.425521
Ruminococcus	Genus	0.000733102	0.233038	0.605577	NA	NA	NA	NA	NA	NA	NA	NA	NA	0.337112	0.545872	0.179607	0.810716	0.308463	0.302636	0.904823	0.441341	0.843928	0.213476	0.98159	0.432327	0.880505	NA	NA	0.728463	0.815848	NA	NA	NA	NA	NA	NA	NA	0.954523	0.333027	0.932548	0.130921	0.644542	0.423534	0.980775	0.347478	0.599041	0.101432	0.44128	0.697334
Subdoligranulum	Genus	0.000733102	0.233038	0.69627	NA	1.30332e-05	0.123658	0.275013	0.677824	0.611627	0.636271	0.680901	1	0.155716	0.604683	0.143204	0.379906	0.415908	0.229132	0.975116	0.283336	0.36422	0.0794215	0.167594	0.840516	0.00269392	0.123658	0.3017	0.728463	0.815848	NA	0.517848	0.214327	0.281804	0.355006	0.417529	NA	0.387256	0.388634	0.448647	0.523778	0.944001	0.674114	0.384851	0.787707	0.439911	0.471582	0.932535	0.571883
UBA1819	Genus	0.879014	0.233038	0.605577	0.19113	0.457612	NA	0.688764	0.780007	0.250814	0.202429	0.233762	0.0576506	0.879768	0.771771	0.399026	0.610074	0.385835	0.304218	0.159882	0.103678	0.0663356	0.577582	0.284913	0.666003	0.486401	0.477289	NA	0.591749	0.362569	0.324872	0.117568	0.0726681	0.226487	0.392743	0.561688	0.309726	0.117575	0.0902852	0.152034	0.324112	0.780482	0.224843	0.544616	0.904534	0.71745	0.507839	0.971175	0.663502
siraeum_group	Genus	NA	NA	NA	NA	NA	NA	NA	NA	NA	NA	NA	NA	0.610959	NA	NA	0.509917	0.566259	NA	0.261345	0.458283	0.152048	0.490546	0.427016	0.272595	NA	NA	NA	NA	NA	NA	NA	NA	NA	NA	NA	NA	0.76985	0.77283	NA	0.591443	0.488176	0.385066	0.27274	0.119212	0.435156	0.178501	0.608508	0.225272
UCG_010.1	Genus	NA	NA	NA	NA	NA	NA	NA	NA	NA	NA	NA	NA	NA	NA	NA	NA	NA	NA	NA	0.458283	0.435156	0.010497	0.00708941	0.942108	NA	NA	NA	NA	NA	NA	NA	NA	NA	NA	NA	NA	NA	NA	NA	NA	NA	NA	NA	0.518981	NA	0.0366632	NA	0.425521
methylpentosum_group.1	Genus	NA	NA	NA	NA	NA	NA	0.773745	NA	NA	0.669463	0.669463	NA	0.0380083	0.239317	0.314305	0.721226	0.760268	NA	NA	NA	0.435156	NA	0.00708941	0.308551	NA	NA	NA	NA	NA	NA	0.742959	NA	NA	0.659102	0.702191	NA	0.82379	NA	NA	0.550265	0.578031	NA	0.758887	NA	NA	0.64241	0.704489	NA
coprostanoligenes_group.1	Genus	0.00142402	0.0629419	0.329114	0.59921	0.788764	NA	0.0186197	0.250814	0.567001	0.680901	0.174806	0.609869	0.909138	0.897026	0.374024	0.495347	0.301071	0.18532	0.603641	0.384606	1	0.0210759	0.564727	0.287606	0.724181	0.700311	NA	0.477692	0.632583	0.550985	0.750421	0.214327	0.281804	0.251633	0.314259	NA	0.29806	0.77283	0.351833	0.0586784	0.924474	0.0897631	0.804028	0.867659	0.563665	0.994655	0.551838	0.586875
Peptococcus	Genus	NA	NA	NA	NA	NA	NA	0.773745	0.520338	NA	0.214653	0.669463	0.339808	0.0380083	0.722403	0.314305	0.128137	0.760268	0.429906	0.245462	0.216411	0.24176	0.503408	0.525279	NA	NA	NA	NA	NA	NA	NA	0.627539	NA	NA	0.521322	0.575493	NA	0.82379	NA	NA	0.550265	0.578031	NA	0.579509	NA	0.435156	0.411445	0.483708	0.237776
Anaerovorax	Genus	NA	NA	NA	NA	NA	NA	NA	NA	NA	NA	NA	NA	NA	NA	NA	NA	NA	NA	NA	NA	NA	NA	NA	NA	NA	NA	NA	NA	NA	NA	NA	NA	NA	NA	NA	NA	NA	NA	NA	NA	NA	NA	NA	NA	NA	NA	NA	NA
FamilyXIII_AD3011	Genus	0.815848	NA	NA	0.728463	0.880505	NA	0.66817	NA	0.520338	0.534971	0.442077	0.339808	0.415868	0.492457	NA	1	0.361589	0.429906	0.746524	0.272338	0.362152	0.111942	0.235149	0.817713	NA	0.700311	NA	0.0118364	NA	0.550985	0.480187	NA	NA	0.355006	0.417529	NA	0.654654	0.77283	NA	0.899142	0.313605	0.385066	0.396222	0.135754	0.158306	0.30716	0.322038	0.835624
FamilyXIII_UCG001	Genus	NA	NA	NA	NA	NA	NA	NA	NA	NA	NA	NA	NA	0.0380083	0.239317	0.314305	0.721226	0.760268	NA	NA	0.276167	0.435156	0.000277366	0.00708941	0.604235	NA	NA	NA	NA	NA	NA	NA	NA	NA	NA	NA	NA	0.82379	NA	NA	0.550265	0.578031	NA	0.758887	0.518981	NA	0.24942	0.704489	0.425521
Mogibacterium	Genus	NA	NA	NA	NA	NA	NA	NA	NA	NA	NA	NA	NA	0.790752	NA	NA	0.721226	0.760268	NA	NA	NA	NA	NA	NA	NA	NA	NA	NA	NA	NA	NA	NA	NA	NA	NA	NA	NA	NA	NA	0.757621	NA	0.0148902	0.316233	NA	NA	NA	NA	NA	NA
brachy_group	Genus	NA	NA	NA	NA	NA	NA	NA	NA	NA	NA	NA	NA	0.686084	0.492457	NA	0.314516	0.647056	0.429906	0.674376	0.276167	0.435156	0.0303806	0.263827	0.604235	NA	NA	NA	NA	NA	NA	NA	NA	NA	NA	NA	NA	0.0043367	0.0303828	0.0448623	0.550265	0.578031	NA	0.579509	0.518981	0.435156	0.752339	0.510598	0.817123
nodatum_group	Genus	NA	NA	NA	NA	NA	NA	NA	NA	NA	NA	NA	NA	NA	NA	NA	NA	NA	NA	0.773029	0.458283	NA	0.121942	0.721559	0.359436	NA	NA	NA	NA	NA	NA	NA	NA	NA	NA	NA	NA	NA	NA	NA	NA	NA	NA	0.654688	NA	NA	0.505171	0.58396	NA
Clostridioides	Genus	1	1	1	0.874297	0.631014	0.627396	0.0549462	0.348915	0.046024	0.111005	0.727332	0.0995476	0.21418	0.312047	0.866054	0.737855	0.0727817	0.17361	0.680188	0.740443	0.13352	0.996051	0.155908	0.186903	0.809482	0.123658	0.69627	0.0605413	0.710161	0.233038	0.113062	0.0446604	0.569381	0.365128	0.263661	0.120647	0.14902	0.172831	0.814603	0.720656	0.0327972	0.132433	0.678965	0.476089	0.341212	0.589719	0.353254	0.679941
Intestinibacter	Genus	NA	NA	NA	NA	NA	NA	NA	NA	NA	NA	NA	NA	NA	NA	NA	NA	NA	NA	NA	NA	NA	NA	NA	NA	NA	NA	NA	NA	NA	NA	NA	NA	NA	NA	NA	NA	NA	NA	NA	NA	NA	NA	NA	NA	NA	NA	NA	NA
Paeniclostridium	Genus	NA	NA	NA	NA	NA	NA	NA	NA	NA	NA	NA	NA	NA	NA	NA	NA	NA	NA	NA	NA	NA	NA	NA	NA	NA	NA	NA	NA	NA	NA	NA	NA	NA	NA	NA	NA	NA	NA	NA	NA	NA	NA	NA	NA	NA	NA	NA	NA
Paraclostridium	Genus	NA	NA	NA	NA	NA	NA	0.773745	NA	NA	0.669463	0.669463	NA	NA	NA	NA	NA	NA	NA	NA	NA	NA	NA	NA	NA	NA	NA	NA	NA	NA	NA	0.742959	NA	NA	0.659102	0.702191	NA	NA	NA	NA	NA	NA	NA	NA	NA	NA	NA	NA	NA
Peptoclostridium	Genus	NA	NA	NA	NA	NA	NA	NA	NA	NA	NA	NA	NA	NA	NA	NA	NA	NA	NA	0.773029	NA	NA	0.706675	0.721559	NA	NA	NA	NA	NA	NA	NA	NA	NA	NA	NA	NA	NA	NA	NA	NA	NA	NA	NA	0.758887	NA	NA	0.64241	0.704489	NA
Peptostreptococcaceae.1	Genus	NA	NA	NA	NA	NA	NA	NA	NA	NA	NA	NA	NA	0.790752	NA	NA	0.721226	0.760268	NA	NA	NA	NA	NA	NA	NA	NA	NA	NA	NA	NA	NA	NA	NA	NA	NA	NA	NA	0.90033	NA	NA	0.684196	0.706284	NA	NA	NA	NA	NA	NA	NA
Peptostreptococcus	Genus	NA	NA	NA	NA	NA	NA	0.773745	0.520338	NA	0.204181	0.669463	0.339808	0.686084	0.492457	NA	0.29812	0.647056	0.429906	0.496727	NA	0.152048	0.383583	0.024424	0.066646	NA	NA	NA	NA	NA	NA	0.742959	0.477968	NA	0.227029	0.702191	0.408044	0.82379	NA	0.757621	0.550265	0.343727	0.316233	0.294613	0.768767	0.828272	0.0451254	0.492585	0.536247
Romboutsia	Genus	NA	NA	NA	NA	NA	NA	0.773745	NA	0.520338	0.669463	0.204181	0.339808	0.132582	0.239317	0.314305	0.597295	0.647056	NA	0.496727	NA	NA	0.383583	0.4079	NA	NA	NA	NA	NA	NA	NA	0.742959	NA	0.419547	0.659102	0.144471	0.27753	0.82379	NA	NA	0.550265	0.578031	NA	0.519383	0.518981	NA	0.916557	0.432311	0.425521
Terrisporobacter	Genus	0.432526	0.550985	NA	1	0.550519	0.700311	0.480239	0.332373	NA	0.400238	0.314342	0.162098	0.404274	0.561294	0.854802	0.986836	0.644121	0.814517	0.862851	0.444672	0.165781	0.0823265	0.00311657	0.361294	0.58676	0.700311	NA	0.890829	0.473204	0.550985	0.567287	0.214327	0.281804	0.355006	0.417529	NA	0.44	0.481417	NA	0.972196	0.0925436	0.101746	0.72391	0.268027	0.640242	0.196976	0.877803	0.490111
Anaerococcus	Genus	0.571121	0.324872	NA	0.146242	0.671808	0.477289	0.794876	0.520474	0.177038	0.403845	0.107378	0.040641	0.499468	0.492457	NA	0.822676	0.448107	0.429906	0.454751	0.276167	0.251559	0.294223	0.253546	0.930614	0.671808	0.700311	0.605577	0.660011	0.333249	0.826824	0.174524	0.299418	0.228642	0.984211	0.718011	0.736061	0.654654	NA	NA	0.280885	0.313605	NA	0.469012	0.168181	0.435156	0.0346855	0.802917	0.32773
Anaerosalibacter	Genus	NA	NA	NA	NA	NA	NA	NA	NA	NA	NA	NA	NA	NA	NA	NA	NA	NA	NA	NA	NA	NA	NA	NA	NA	NA	NA	NA	NA	NA	NA	NA	NA	NA	NA	NA	NA	NA	NA	NA	NA	NA	NA	NA	NA	NA	NA	NA	NA
Ezakiella	Genus	NA	NA	NA	NA	NA	NA	NA	NA	NA	NA	NA	NA	0.790752	0.286538	NA	0.00614549	0.760268	0.228276	NA	NA	NA	NA	NA	NA	NA	NA	NA	NA	NA	NA	NA	NA	NA	NA	NA	NA	0.82379	NA	0.757621	0.550265	0.361237	0.316233	NA	NA	NA	NA	NA	NA
Fenollaria	Genus	0.815848	NA	NA	0.728463	0.880505	NA	0.773745	NA	NA	0.669463	0.669463	NA	NA	0.492457	NA	0.0105514	NA	0.429906	0.384858	NA	NA	0.26617	0.29074	NA	0.880505	NA	NA	0.728463	0.815848	NA	NA	0.477968	NA	0.0321337	NA	0.408044	0.90033	NA	NA	0.684196	0.706284	NA	0.469012	0.344508	NA	0.460333	0.377976	0.247584
Finegoldia	Genus	0.518888	0.194047	NA	0.0327888	0.626764	0.331652	0.420754	0.806607	0.759599	0.583424	0.697688	0.937283	0.550535	NA	NA	0.441419	0.501899	NA	0.602801	0.458283	0.435156	0.487466	0.437069	0.980688	0.550519	0.700311	NA	0.974198	0.432526	0.550985	0.534633	0.815057	0.110381	0.253201	0.184602	0.0715989	0.76985	NA	0.757621	0.45737	0.565981	0.316233	0.519383	NA	0.435156	0.340836	0.684793	0.237776
Murdochiella	Genus	NA	NA	NA	NA	NA	NA	NA	NA	NA	NA	NA	NA	NA	NA	NA	NA	NA	NA	NA	NA	NA	NA	NA	NA	NA	NA	NA	NA	NA	NA	NA	NA	NA	NA	NA	NA	NA	NA	NA	NA	NA	NA	NA	NA	NA	NA	NA	NA
Parvimonas	Genus	NA	NA	NA	NA	NA	NA	NA	NA	NA	NA	NA	NA	0.686084	NA	NA	0.597295	0.647056	NA	0.773029	NA	NA	0.706675	0.721559	NA	NA	NA	NA	NA	NA	NA	NA	NA	NA	NA	NA	NA	0.90033	0.77283	NA	0.196678	0.706284	0.385066	NA	NA	0.435156	NA	0.0114568	0.237776
Peptoniphilus	Genus	0.373245	0.233038	0.605577	0.378969	0.626764	NA	0.851917	0.232706	1	0.0262933	0.710483	0.0695379	0.0380083	0.239317	0.314305	0.721226	0.760268	NA	0.417793	NA	NA	0.299602	0.324382	NA	0.58676	NA	NA	0.329683	0.473204	NA	0.648169	0.896607	1	0.41172	0.573261	0.915731	0.90033	NA	NA	0.684196	0.706284	NA	0.525774	0.151815	0.780325	0.285218	0.793952	0.237776
Tissierella	Genus	NA	NA	NA	NA	NA	NA	NA	NA	NA	NA	NA	NA	NA	NA	NA	NA	NA	NA	NA	NA	NA	NA	NA	NA	NA	NA	NA	NA	NA	NA	NA	NA	NA	NA	NA	NA	NA	NA	NA	NA	NA	NA	NA	NA	NA	NA	NA	NA
DTU014.2	Genus	NA	NA	NA	NA	NA	NA	NA	NA	NA	NA	NA	NA	NA	NA	NA	NA	NA	NA	NA	NA	NA	NA	NA	NA	NA	NA	NA	NA	NA	NA	NA	NA	NA	NA	NA	NA	NA	NA	NA	NA	NA	NA	NA	NA	NA	NA	NA	NA
Acidaminococcus	Genus	0.708811	NA	0.3017	0.59921	0.0274203	0.123658	0.773745	0.520338	NA	0.214653	0.669463	0.339808	0.474512	0.722403	0.314305	0.822676	0.448107	0.429906	0.715362	0.356873	0.828272	0.240959	0.47195	0.186903	0.788764	NA	0.605577	0.59921	0.11621	0.233038	0.742959	NA	0.419547	0.659102	0.15404	0.27753	0.654654	0.77283	NA	0.966301	0.313605	0.385066	0.974761	0.278736	0.487557	0.0347576	0.258051	0.645982
Phascolarctobacterium	Genus	0.571121	NA	NA	0.437404	0.671808	NA	0.395483	0.969465	0.677824	0.275185	0.831867	0.609869	0.626304	0.722403	0.314305	0.947888	0.361589	0.429906	0.549333	0.698107	0.788459	0.184666	0.186396	0.93978	0.0644966	0.123658	0.3017	0.508501	0.632583	NA	0.375637	0.916023	0.809477	0.184475	0.0985313	0.893045	0.595939	0.77283	NA	0.665114	0.238314	0.385066	0.614296	0.706343	0.76427	0.169146	0.198597	0.951458
Succiniclasticum	Genus	NA	NA	NA	NA	NA	NA	NA	NA	NA	NA	NA	NA	NA	0.492457	NA	0.0105514	NA	0.429906	NA	NA	NA	NA	NA	NA	NA	NA	NA	NA	NA	NA	NA	NA	NA	NA	NA	NA	NA	0.77283	NA	0.0227403	NA	0.385066	0.758887	NA	NA	0.64241	0.704489	NA
Anaerovibrio	Genus	NA	NA	NA	NA	NA	NA	NA	NA	NA	NA	NA	NA	NA	NA	NA	NA	NA	NA	NA	NA	NA	NA	NA	NA	NA	NA	NA	NA	NA	NA	NA	NA	NA	NA	NA	NA	NA	NA	NA	NA	NA	NA	NA	NA	NA	NA	NA	NA
Megamonas	Genus	NA	0.550985	NA	0.0118364	NA	0.700311	0.592265	NA	NA	0.442077	0.442077	NA	0.550535	0.492457	NA	0.68395	0.501899	0.429906	0.555675	0.216411	0.780325	0.338289	0.863572	0.308551	NA	NA	0.605577	NA	0.000733102	0.233038	0.627539	0.477968	NA	0.493543	0.575493	0.408044	0.76985	0.77283	0.573888	0.610598	0.0981441	0.549372	0.469012	0.518981	0.435156	0.916021	0.829963	0.817123
Mitsuokella	Genus	NA	NA	NA	NA	NA	NA	NA	NA	NA	NA	NA	NA	NA	NA	NA	NA	NA	NA	NA	NA	NA	NA	NA	NA	NA	NA	NA	NA	NA	NA	NA	NA	NA	NA	NA	NA	NA	NA	NA	NA	NA	NA	NA	NA	NA	NA	NA	NA
Selenomonas	Genus	NA	NA	NA	NA	NA	NA	NA	NA	NA	NA	NA	NA	NA	NA	NA	NA	NA	NA	0.0346773	0.216411	0.24176	0.706675	0.721559	NA	NA	NA	NA	NA	NA	NA	NA	NA	NA	NA	NA	NA	NA	NA	NA	NA	NA	NA	0.654688	NA	NA	0.505171	0.58396	NA
Allisonella	Genus	0.815848	NA	NA	0.728463	0.880505	NA	NA	NA	0.520338	NA	0.0267093	0.339808	NA	NA	NA	NA	NA	NA	0.674376	0.276167	0.435156	0.0284995	0.257341	0.660967	NA	NA	NA	NA	NA	NA	NA	NA	0.419547	NA	0.0147864	0.27753	NA	NA	NA	NA	NA	NA	0.758887	0.518981	0.251559	0.256247	0.00698985	0.359441
Anaeroglobus	Genus	0.000733102	0.233038	0.605577	NA	NA	NA	0.0120755	0.0471611	0.193091	0.442077	0.636271	0.339808	0.132582	0.239317	0.314305	0.597295	0.647056	NA	0.000290019	0.0726012	0.0883134	0.706675	0.721559	NA	0.880505	NA	NA	0.728463	0.815848	NA	0.360901	0.702608	0.846557	0.709822	0.52921	0.853066	0.82379	0.77283	NA	0.410937	0.578031	0.385066	0.579509	0.518981	NA	0.734661	0.498806	0.425521
Dialister	Genus	0.0309488	0.233038	0.605577	0.728463	0.880505	NA	0.262416	0.177038	0.611627	0.442077	0.651012	0.339808	0.658583	0.884421	0.374024	0.795556	0.391931	0.425075	0.0462851	0.708317	0.187662	0.00592128	0.921339	0.0855117	0.788764	NA	NA	0.59921	0.708811	NA	0.226447	0.702608	0.846557	0.493543	0.344089	0.853066	0.725252	0.428344	0.507354	0.434267	0.561999	0.915971	0.682549	0.806605	0.75067	0.896625	0.37451	0.478612
Megasphaera	Genus	0.886793	1	0.69627	0.948946	0.48928	0.627396	0.0986137	0.199871	0.492978	0.951029	0.499575	0.698726	0.651151	0.0813755	0.272216	0.112449	0.351403	0.849126	0.389397	0.25421	0.388855	0.517506	0.765788	0.859588	0.418708	0.393769	1	0.513337	0.154552	0.194047	0.93197	0.557671	0.897425	0.244789	0.716269	0.644404	0.311631	0.600074	0.573888	0.341383	0.326936	0.915971	0.977979	0.350894	0.351749	0.120799	0.20928	0.0387696
Negativicoccus	Genus	0.708811	NA	NA	0.59921	0.788764	NA	0.789046	0.761833	0.177038	0.299174	0.196389	0.0808757	0.790752	NA	NA	0.721226	0.760268	NA	NA	NA	NA	NA	NA	NA	0.788764	NA	NA	0.59921	0.708811	NA	0.339955	0.115142	0.419547	0.0900111	0.875527	0.232352	0.90033	NA	NA	0.684196	0.706284	NA	NA	NA	NA	NA	NA	NA
Veillonella	Genus	0.0360802	0.350118	1	0.475469	0.274023	1	0.671266	0.681124	0.431532	0.133571	0.502023	0.0703362	0.155747	0.608087	0.032879	0.427172	0.106618	0.0524551	0.98519	0.0994222	0.704135	0.0222946	0.51227	0.13677	0.690805	0.637962	0.392857	0.7144	0.480205	0.592171	0.155624	0.810025	0.628968	0.218089	0.09974	0.71156	0.555942	0.431821	0.703721	0.765104	0.650004	0.403905	0.314375	0.1607	0.930324	0.464131	0.276148	0.117993
Fusobacterium	Genus	0.571121	0.324872	NA	0.146242	0.671808	0.477289	0.0612375	0.193091	0.250814	0.973008	0.973008	1	0.349092	0.492457	0.433848	0.828546	0.955182	0.949439	0.240528	0.768516	0.817939	0.0752809	0.245619	0.536578	0.626764	0.700311	NA	0.825327	0.518888	0.550985	0.550559	0.702608	0.747856	0.908786	0.172248	0.425614	0.624098	0.600074	0.757621	0.617967	0.873391	0.660627	0.411776	0.258635	0.57559	0.413908	0.843723	0.478612
Leptotrichia	Genus	0.815848	NA	NA	0.728463	0.880505	NA	NA	NA	NA	NA	NA	NA	NA	NA	0.433848	NA	0.00354922	0.292584	0.602801	0.458283	NA	0.487466	0.525279	0.359436	0.880505	NA	NA	0.728463	0.815848	NA	NA	NA	NA	NA	NA	NA	0.90033	NA	NA	0.684196	0.706284	NA	0.519383	0.518981	NA	0.916557	0.432311	0.425521
Sneathia	Genus	NA	NA	NA	NA	NA	NA	NA	NA	NA	NA	NA	NA	NA	NA	NA	NA	NA	NA	NA	NA	NA	NA	NA	NA	NA	NA	NA	NA	NA	NA	NA	NA	NA	NA	NA	NA	NA	NA	NA	NA	NA	NA	NA	NA	NA	NA	NA	NA
Streptobacillus	Genus	NA	NA	NA	NA	NA	NA	NA	NA	NA	NA	NA	NA	NA	NA	NA	NA	NA	NA	NA	NA	NA	NA	NA	NA	NA	NA	NA	NA	NA	NA	NA	NA	NA	NA	NA	NA	NA	NA	NA	NA	NA	NA	NA	NA	NA	NA	NA	NA
Candidatus	Genus	NA	NA	NA	NA	NA	NA	0.773745	NA	NA	0.669463	0.669463	NA	NA	NA	NA	NA	NA	NA	NA	NA	NA	NA	NA	NA	NA	NA	NA	NA	NA	NA	0.742959	NA	NA	0.659102	0.702191	NA	NA	NA	NA	NA	NA	NA	NA	NA	NA	NA	NA	NA
Saccharimonadaceae.1	Genus	NA	NA	NA	NA	NA	NA	NA	NA	NA	NA	NA	NA	NA	NA	NA	NA	NA	NA	0.773029	NA	NA	0.706675	0.721559	NA	NA	NA	NA	NA	NA	NA	NA	NA	NA	NA	NA	NA	NA	NA	NA	NA	NA	NA	0.758887	NA	NA	0.64241	0.704489	NA
TM7a	Genus	NA	NA	NA	NA	NA	NA	NA	NA	NA	NA	NA	NA	NA	NA	NA	NA	NA	NA	NA	NA	NA	NA	NA	NA	NA	NA	NA	NA	NA	NA	NA	NA	NA	NA	NA	NA	NA	NA	NA	NA	NA	NA	NA	NA	NA	NA	NA	NA
TM7x	Genus	NA	NA	NA	NA	NA	NA	NA	NA	NA	NA	NA	NA	NA	NA	NA	NA	NA	NA	NA	NA	NA	NA	NA	NA	NA	NA	NA	NA	NA	NA	NA	NA	NA	NA	NA	NA	NA	NA	NA	NA	NA	NA	NA	NA	NA	NA	NA	NA
Saccharimonadales.2	Genus	0.28233	0.852815	0.605577	0.117986	0.671808	0.477289	0.00427375	0.0640084	0.320483	0.986502	0.110805	0.32301	0.332195	0.239317	0.870756	0.441419	0.515558	0.292584	0.555675	0.216411	0.857905	0.338289	0.265557	0.139779	0.671808	NA	0.329114	0.437404	0.0124861	0.0629419	0.920648	0.971961	0.92292	0.766801	0.889262	0.782711	0.688276	NA	0.757621	0.328387	0.912991	0.316233	0.740378	0.151815	0.780325	0.20337	0.931575	0.237776
Planctomicrobium	Genus	NA	NA	NA	NA	NA	NA	NA	NA	NA	NA	NA	NA	NA	NA	NA	NA	NA	NA	NA	NA	NA	NA	NA	NA	NA	NA	NA	NA	NA	NA	NA	NA	NA	NA	NA	NA	NA	NA	NA	NA	NA	NA	NA	NA	NA	NA	NA	NA
Acetobacter	Genus	NA	NA	NA	NA	NA	NA	0.773745	NA	NA	0.669463	0.669463	NA	NA	NA	NA	NA	NA	NA	0.773029	NA	0.435156	0.706675	0.0978176	0.308551	NA	NA	NA	NA	NA	NA	0.742959	NA	NA	0.659102	0.702191	NA	NA	NA	NA	NA	NA	NA	NA	NA	0.251559	NA	0.000325254	0.0886014
Brevundimonas	Genus	NA	NA	NA	NA	NA	NA	NA	NA	NA	NA	NA	NA	NA	NA	NA	NA	NA	NA	NA	NA	NA	NA	NA	NA	NA	NA	NA	NA	NA	NA	NA	NA	NA	NA	NA	NA	NA	NA	NA	NA	NA	NA	NA	NA	NA	NA	NA	NA
Allorhizobium_Neorhizobium_Pararhizobium_Rhizobium	Genus	NA	NA	NA	NA	NA	NA	0.773745	NA	NA	0.669463	0.669463	NA	NA	NA	NA	NA	NA	NA	NA	NA	NA	NA	NA	NA	NA	NA	NA	NA	NA	NA	0.742959	NA	NA	0.659102	0.702191	NA	NA	NA	NA	NA	NA	NA	NA	NA	NA	NA	NA	NA
Bradyrhizobium	Genus	0.815848	NA	0.3017	0.728463	0.00380978	0.123658	NA	NA	0.520338	NA	0.0267093	0.339808	0.121566	1	0.314305	0.0308922	0.647056	0.228276	0.674376	NA	NA	0.587664	0.606952	NA	0.00380978	0.123658	0.3017	0.728463	0.815848	NA	0.742959	NA	0.419547	0.659102	0.15404	0.27753	0.726038	NA	NA	0.385914	0.418251	NA	0.654688	NA	NA	0.505171	0.58396	NA
Mitochondria.1	Genus	0.708811	NA	NA	0.59921	0.788764	NA	NA	NA	NA	NA	NA	NA	0.00111482	0.239317	0.314305	NA	NA	NA	0.674376	NA	0.435156	0.587664	0.263827	0.308551	0.788764	NA	NA	0.59921	0.708811	NA	NA	NA	NA	NA	NA	NA	NA	NA	NA	NA	NA	NA	0.654688	NA	0.435156	0.505171	0.312266	0.237776
Aeromonas	Genus	0.815848	NA	0.3017	0.728463	0.00380978	0.123658	NA	NA	NA	NA	NA	NA	0.790752	NA	NA	0.721226	0.760268	NA	0.0346773	0.216411	0.24176	0.706675	0.721559	NA	0.880505	0.700311	NA	0.137843	0.815848	0.550985	NA	NA	NA	NA	NA	NA	0.90033	NA	NA	0.684196	0.706284	NA	0.758887	NA	NA	0.64241	0.704489	NA
Succinivibrio	Genus	NA	NA	NA	NA	NA	NA	NA	NA	NA	NA	NA	NA	NA	NA	NA	NA	NA	NA	0.00108039	0.216411	0.24176	NA	NA	NA	NA	NA	NA	NA	NA	NA	NA	NA	NA	NA	NA	NA	NA	NA	NA	NA	NA	NA	0.758887	NA	NA	0.64241	0.704489	NA
Pandoraea	Genus	NA	NA	NA	NA	NA	NA	0.773745	NA	NA	0.669463	0.669463	NA	NA	NA	NA	NA	NA	NA	NA	NA	NA	NA	NA	NA	NA	NA	NA	NA	NA	NA	0.742959	NA	NA	0.659102	0.702191	NA	NA	NA	NA	NA	NA	NA	NA	NA	NA	NA	NA	NA
Comamonas	Genus	NA	NA	NA	NA	NA	NA	NA	NA	NA	NA	NA	NA	NA	NA	NA	NA	NA	NA	NA	NA	NA	NA	NA	NA	NA	NA	0.605577	NA	0.000733102	0.233038	NA	NA	NA	NA	NA	NA	NA	NA	NA	NA	NA	NA	NA	NA	NA	NA	NA	NA
Eikenella	Genus	NA	NA	NA	NA	NA	NA	NA	NA	NA	NA	NA	NA	NA	NA	NA	NA	NA	NA	NA	NA	NA	NA	NA	NA	NA	NA	NA	NA	NA	NA	NA	NA	NA	NA	NA	NA	NA	NA	NA	NA	NA	NA	NA	NA	NA	NA	NA	NA
Neisseria	Genus	0.815848	NA	NA	0.728463	0.880505	NA	0.00172717	0.177038	0.177038	NA	NA	NA	0.790752	NA	NA	0.721226	0.760268	NA	0.496727	0.458283	NA	0.787815	0.4079	0.359436	NA	0.700311	NA	0.0118364	NA	0.550985	0.742959	NA	NA	0.659102	0.702191	NA	0.90033	NA	NA	0.684196	0.706284	NA	0.00496749	0.0385057	0.770963	0.505171	0.0288195	0.0886014
Parasutterella	Genus	0.518888	0.550985	NA	0.883027	0.626764	0.700311	0.15486	0.177038	0.677824	0.534971	0.456248	0.339808	0.658499	0.492371	0.314305	0.713439	0.160113	0.124612	0.148295	0.0947503	0.0439938	0.601932	0.337271	0.894283	0.724181	0.477289	NA	0.0930328	0.632583	0.324872	0.545324	NA	0.419547	0.426775	0.545172	0.27753	0.343287	0.172831	0.553529	0.335925	0.657633	0.291381	0.746997	0.682221	0.343283	0.780604	0.214437	0.442772
Sutterella	Genus	0.000733102	0.233038	0.605577	NA	NA	NA	0.935158	0.611627	0.813646	0.487519	0.512184	0.300504	0.539301	0.722403	0.632173	0.236868	0.926464	0.367993	0.376217	0.168053	0.564406	0.312285	0.800749	0.341016	0.880505	NA	NA	0.728463	0.815848	NA	0.290709	0.557238	0.697061	0.744807	0.0327698	0.214865	0.387256	0.481417	0.448647	0.803248	0.988791	0.858357	0.721833	0.952181	0.588931	0.492849	0.719209	0.452235
Escherichia_Shigella	Genus	0.304383	0.788817	0.453356	0.479618	0.100443	0.263891	0.462981	1	0.464934	0.074478	0.731623	0.509775	0.940968	0.150263	1	0.0158193	0.995246	0.108761	0.709714	0.267421	0.100634	0.167814	0.0585151	0.527831	0.410853	0.863636	0.785714	0.507735	0.93	0.462863	0.396256	1	0.324815	0.296879	0.823771	0.279767	0.438417	0.574467	0.7498	0.881091	0.174092	0.148964	0.135073	0.198457	0.831264	0.97186	0.332775	0.475042
Proteus	Genus	NA	NA	NA	NA	NA	NA	0.773745	NA	NA	0.669463	0.669463	NA	0.790752	NA	NA	0.721226	0.760268	NA	NA	NA	0.435156	NA	0.00708941	0.308551	NA	NA	NA	NA	NA	NA	NA	NA	0.419547	NA	0.0147864	0.27753	0.90033	NA	NA	0.684196	0.706284	NA	0.758887	NA	NA	0.64241	0.704489	NA
Providencia	Genus	NA	NA	NA	NA	NA	NA	NA	NA	NA	NA	NA	NA	NA	NA	NA	NA	NA	NA	NA	NA	0.435156	NA	0.00708941	0.308551	NA	NA	NA	NA	NA	NA	NA	NA	NA	NA	NA	NA	NA	NA	NA	NA	NA	NA	NA	0.518981	NA	0.0366632	NA	0.425521
Pectobacterium	Genus	NA	NA	NA	NA	NA	NA	NA	NA	NA	NA	NA	NA	0.790752	NA	NA	0.721226	0.760268	NA	NA	NA	NA	NA	NA	NA	NA	NA	NA	NA	NA	NA	NA	NA	NA	NA	NA	NA	0.90033	NA	NA	0.684196	0.706284	NA	NA	NA	NA	NA	NA	NA
Actinobacillus	Genus	0.815848	NA	NA	0.728463	0.880505	NA	0.0432975	0.611627	0.177038	0.214653	0.669463	0.339808	0.00111482	0.83121	0.870756	0.0105514	0.00354922	0.949439	0.355248	0.276167	NA	0.620898	0.26119	0.183066	0.880505	NA	NA	0.728463	0.815848	NA	0.545324	NA	NA	0.426775	0.486633	NA	0.82379	0.77283	NA	0.429165	0.578031	0.385066	0.983172	0.57407	0.780325	0.402124	0.677023	0.784628
Aggregatibacter	Genus	NA	NA	NA	NA	NA	NA	NA	NA	NA	NA	NA	NA	NA	NA	0.433848	NA	0.00354922	0.292584	NA	NA	NA	NA	NA	NA	NA	NA	NA	NA	NA	NA	NA	NA	NA	NA	NA	NA	NA	0.77283	NA	0.0227403	NA	0.385066	NA	NA	NA	NA	NA	NA
Haemophilus	Genus	0.815848	0.550985	NA	0.122177	0.880505	0.700311	0.028306	0.193091	0.0471611	0.875306	0.37109	0.339808	NA	NA	0.433848	NA	0.00354922	0.292584	0.417793	0.276167	0.435156	0.428869	0.95089	0.660967	0.880505	0.700311	NA	0.137843	0.815848	0.550985	0.632016	0.214327	0.846557	0.298025	0.904829	0.27753	0.90033	NA	NA	0.684196	0.706284	NA	0.469012	0.344508	0.435156	0.476704	0.793952	0.835624
Acinetobacter	Genus	0.000733102	0.233038	0.69627	NA	1.30332e-05	0.123658	0.66817	NA	0.520338	0.534971	0.428161	0.339808	0.121566	0.722403	0.314305	0.29812	0.647056	0.429906	0.00108039	0.216411	0.778441	NA	0.000130516	0.139779	0.880505	0.700311	0.605577	0.122177	0.0250443	0.66171	0.0806901	0.766499	0.281804	0.227029	0.702191	0.408044	0.82379	0.77283	NA	0.410937	0.578031	0.385066	0.758887	0.518981	0.435156	0.24942	0.127671	0.784628
Psychrobacter	Genus	NA	NA	NA	NA	NA	NA	NA	0.520338	NA	0.0267093	NA	0.339808	NA	NA	NA	NA	NA	NA	NA	NA	NA	NA	NA	NA	NA	NA	NA	NA	NA	NA	0.742959	NA	NA	0.659102	0.702191	NA	NA	NA	NA	NA	NA	NA	NA	NA	NA	NA	NA	NA
Pseudomonas	Genus	NA	NA	NA	NA	NA	NA	NA	NA	NA	NA	NA	NA	0.686084	0.492457	NA	0.282305	0.647056	0.429906	0.773029	NA	NA	0.706675	0.721559	NA	NA	NA	NA	NA	NA	NA	NA	NA	NA	NA	NA	NA	0.82379	0.77283	NA	0.393177	0.578031	0.385066	0.758887	NA	NA	0.64241	0.704489	NA
Stenotrophomonas	Genus	0.708811	NA	NA	0.59921	0.788764	NA	0.531417	0.520338	NA	0.860778	0.37109	0.339808	0.790752	NA	NA	0.721226	0.760268	NA	NA	NA	0.251559	NA	0.000130516	0.139779	0.788764	NA	NA	0.59921	0.708811	NA	0.545324	0.477968	0.419547	0.709822	0.545172	0.911517	0.90033	NA	NA	0.684196	0.706284	NA	NA	NA	0.251559	NA	0.000325254	0.0886014
Xanthomonas	Genus	0.815848	NA	NA	0.728463	0.880505	NA	NA	NA	NA	NA	NA	NA	0.00111482	0.239317	0.314305	NA	NA	NA	NA	NA	NA	NA	NA	NA	0.880505	NA	NA	0.728463	0.815848	NA	NA	NA	NA	NA	NA	NA	NA	NA	NA	NA	NA	NA	NA	NA	NA	NA	NA	NA
Brachyspira	Genus	NA	NA	NA	NA	NA	NA	NA	NA	NA	NA	NA	NA	NA	NA	NA	NA	NA	NA	NA	NA	NA	NA	NA	NA	NA	NA	NA	NA	NA	NA	NA	NA	NA	NA	NA	NA	NA	NA	NA	NA	NA	NA	NA	NA	NA	NA	NA	NA
Cloacibacillus	Genus	NA	NA	NA	NA	NA	NA	NA	NA	NA	NA	NA	NA	NA	NA	NA	NA	NA	NA	NA	NA	NA	NA	NA	NA	NA	NA	NA	NA	NA	NA	NA	NA	NA	NA	NA	NA	NA	NA	NA	NA	NA	NA	NA	NA	NA	NA	NA	NA
Fretibacterium	Genus	NA	NA	NA	NA	NA	NA	NA	NA	NA	NA	NA	NA	NA	NA	NA	NA	NA	NA	NA	NA	NA	NA	NA	NA	NA	NA	NA	NA	NA	NA	NA	NA	NA	NA	NA	NA	NA	NA	NA	NA	NA	NA	NA	NA	NA	NA	NA	NA
Pyramidobacter	Genus	NA	NA	NA	NA	NA	NA	NA	NA	NA	NA	NA	NA	NA	NA	NA	NA	NA	NA	0.674376	NA	NA	0.587664	0.606952	NA	NA	NA	NA	NA	NA	NA	NA	NA	NA	NA	NA	NA	NA	NA	NA	NA	NA	NA	0.0531017	0.151815	0.24176	0.64241	0.704489	NA
Victivallaceae.1	Genus	NA	NA	NA	NA	NA	NA	NA	NA	NA	NA	NA	NA	NA	NA	NA	NA	NA	NA	NA	NA	NA	NA	NA	NA	NA	NA	NA	NA	NA	NA	NA	NA	NA	NA	NA	NA	NA	NA	NA	NA	NA	NA	NA	NA	NA	NA	NA	NA
Victivallis	Genus	NA	NA	NA	NA	NA	NA	NA	NA	NA	NA	NA	NA	NA	NA	NA	NA	NA	NA	NA	NA	NA	NA	NA	NA	NA	NA	NA	NA	NA	NA	NA	NA	NA	NA	NA	NA	NA	NA	NA	NA	NA	NA	NA	NA	NA	NA	NA	NA
vadinBE97.1	Genus	NA	NA	NA	NA	NA	NA	NA	NA	NA	NA	NA	NA	NA	NA	NA	NA	NA	NA	NA	NA	NA	NA	NA	NA	NA	NA	NA	NA	NA	NA	NA	NA	NA	NA	NA	NA	NA	NA	NA	NA	NA	NA	NA	NA	NA	NA	NA	NA
Akkermansia	Genus	0.862715	0.351162	1	0.146553	0.788058	0.680069	0.245168	0.560962	0.165395	0.437975	0.556744	0.301977	0.58538	0.481165	0.354097	0.767865	0.421447	0.717878	0.526419	0.181856	0.365245	0.176261	0.575	0.56436	0.895783	1	1	0.99029	0.500039	0.676292	0.552906	0.423829	0.40467	0.601929	0.542717	0.892592	0.892831	1	0.84475	0.649673	0.141782	0.268828	0.79685	0.317274	0.95259	0.165364	0.934539	0.341253
ASV_6d012213722713ce7ddffa2df1ea6f9b	ASV	0.366404	0.276715	1	0.534802	0.431719	0.441277	0.199157	0.0316118	0.0866203	0.0626342	0.283002	0.590236	0.448212	0.855863	0.177621	0.15039	0.159531	0.0533538	0.373024	0.84075	0.196385	0.205065	0.535064	0.144084	0.405025	0.0521876	0.633737	0.122036	0.953531	0.265635	0.612505	0.19657	0.871868	0.1637	0.747446	0.23363	0.760807	1	0.949648	0.905288	0.320716	0.5965	0.873801	0.256784	0.760954	0.0644439	0.926188	0.13241
ASV_55ed5eb743b694ae01a42c74e447bf74	ASV	0.321862	0.276715	1	0.506531	0.409595	0.441277	0.602789	0.186579	0.31872	0.194508	0.406666	0.706472	0.464737	0.743701	0.14956	0.138916	0.182342	0.0533538	0.385092	0.951932	0.204011	0.239342	0.462848	0.180564	0.405025	0.0521876	0.633737	0.122036	0.953531	0.265635	0.818944	0.226142	0.876937	0.157963	0.609099	0.17386	0.743034	1	0.949648	0.875199	0.362026	0.626198	0.645676	0.472296	0.632598	0.0475284	0.907475	0.135599
ASV_6e4c490b2a96a1e66be8ba8a28e4202a	ASV	0.44308	0.640371	0.571429	0.226761	0.198694	0.481818	0.498144	0.716528	0.954304	0.408451	0.123153	0.488598	0.394636	0.0886731	0.236985	0.0695172	0.152679	0.779973	0.394527	0.749103	0.675458	0.728345	0.856452	0.849509	0.306395	0.853053	1	0.299122	0.0236181	0.285592	0.705259	1	0.966542	0.863053	0.774012	0.853794	0.0765211	0.198337	0.120588	0.158613	0.876263	0.270414	0.530467	0.691079	0.948146	0.86947	0.486868	0.691204
ASV_e66e207c163cd959940f31194505fd86	ASV	0.521351	0.462863	0.392857	0.339946	0.248723	0.372727	0.581574	0.863327	0.848442	0.367607	0.109375	0.565183	0.481569	0.103103	0.315417	0.0946268	0.156114	0.876666	0.394619	0.749009	0.855261	0.743269	0.654927	0.921392	0.428443	0.853053	0.785714	0.391911	0.0346522	0.285592	0.691851	0.918225	1	0.857791	0.744979	0.876089	0.0727747	0.198337	0.0676471	0.155883	0.995992	0.288908	0.389452	0.639173	0.688358	0.824145	0.680744	0.849745
ASV_467c7463cfcc576ca8a07772ad69552f	ASV	0.833838	0.558858	0.633737	0.565359	0.392025	0.32215	0.269474	0.0316118	0.125234	0.0343416	0.319966	0.459171	0.464737	0.79764	0.177621	0.202051	0.19884	0.0989156	0.276712	0.887504	0.154202	0.214465	0.499121	0.129714	0.388159	0.0521876	0.427124	0.144466	1	0.265635	0.787394	0.224637	0.954986	0.0989499	0.598169	0.13691	0.805397	1	0.899125	0.890002	0.363243	0.717107	0.885092	0.290477	0.861665	0.0744156	0.975744	0.219165
ASV_d834149f3ead67666d38b0f618b57e92	ASV	0.632583	NA	NA	0.508501	0.724181	NA	0.539352	0.0640084	0.452666	0.00642256	0.638728	0.00734602	0.260231	0.383099	0.159842	0.995156	0.384202	0.635513	0.545777	0.448886	0.470475	0.774318	0.690234	0.80664	0.0274203	0.123658	0.3017	0.59921	0.708811	NA	0.149324	0.431055	0.561026	0.566499	0.45558	0.664999	0.215178	0.312675	0.210185	0.652217	0.639614	0.485361	0.558291	0.562998	0.813813	0.911918	0.387302	0.472372
ASV_b38a8db950d6311102d73ad64f10af01	ASV	0.345478	0.641095	0.329114	0.559131	0.381116	0.331652	0.159284	0.802358	1	0.221286	0.0896339	0.968923	0.201662	0.351851	0.964381	0.876402	0.152725	0.326169	0.600545	0.391776	0.418635	0.880651	0.0887525	0.113542	0.35835	0.331652	0.605577	0.505151	1	0.867361	0.454798	0.909605	0.325078	0.390606	0.0644101	0.46881	0.113852	0.249383	0.0583663	0.243613	0.0374982	0.00798116	0.125774	0.637617	0.991236	0.158955	0.057	0.513273
ASV_f57c9ef177cd1f80b3f4fa7b370ff3e0	ASV	0.4724	0.640371	0.392857	0.180609	0.209313	0.372727	0.429317	0.74527	0.923875	0.340546	0.12079	0.488506	0.330477	0.0756315	0.172814	0.0843238	0.166155	0.618929	0.230053	0.602811	0.641068	0.613929	0.674222	1	0.35419	0.853053	0.571429	0.242363	0.0203612	0.285592	0.624142	0.877426	0.933144	0.831857	0.682326	0.7017	0.0799287	0.197746	0.0911765	0.33458	0.860263	0.532461	0.7135	0.84859	0.87081	0.903407	0.517525	0.691032
ASV_c6903a17a8fb59212f75313aac5ed02d	ASV	0.708811	0.550985	NA	0.333879	0.788764	0.700311	0.799973	0.209614	0.509285	0.056066	0.437131	0.0362047	0.267102	0.256458	0.159842	0.736155	0.361795	0.80527	0.524462	0.490998	0.252607	0.849575	0.311942	0.509186	0.00380978	0.123658	0.69627	0.728463	0.0309488	0.233038	0.123791	0.454449	0.561026	0.514338	0.411312	0.664999	0.686088	0.838926	0.453076	0.71775	0.367167	0.347871	0.419701	0.443246	0.78132	0.948454	0.192791	0.315121
ASV_55f6f1b6e5648da74b977b812dd5e4fc	ASV	0.439811	0.755968	0.329114	0.657781	0.336753	0.331652	0.186763	0.885636	0.950849	0.162045	0.107497	0.847492	0.189446	0.280157	0.964381	0.823288	0.13349	0.295928	0.619425	0.414718	0.39894	0.859791	0.11558	0.109041	0.316241	0.331652	0.605577	0.583004	0.897554	0.867361	0.543842	0.780005	0.325078	0.305021	0.0782112	0.594177	0.120604	0.249383	0.0583663	0.279715	0.0407992	0.0149486	0.0966207	0.514472	0.903828	0.179711	0.0641871	0.504164
ASV_5565a58eb7878a10c14df5ba61dea8a1	ASV	0.29274	0.788817	0.293826	0.514054	0.0875587	0.263891	0.471039	0.907509	0.376379	0.0959307	0.987779	0.423455	0.887299	0.0897118	1	0.00914839	0.871908	0.0511492	0.934312	0.399036	0.109168	0.221698	0.0241803	0.294816	0.489684	0.727273	0.571429	0.617747	0.93	0.640371	0.314144	0.890111	0.216458	0.217867	0.73692	0.221307	0.376711	0.431821	0.949145	0.669173	0.168722	0.0688063	0.085813	0.171209	0.630874	0.744346	0.410196	0.644118
ASV_6a2fc1dbeb5051c5b6a623fc6d73610c	ASV	0.300596	0.276715	1	0.680522	0.334856	0.441277	0.25392	0.0316118	0.178378	0.0324394	0.479559	0.414114	0.507494	0.854684	0.125014	0.305473	0.155948	0.11287	0.235811	0.715333	0.201853	0.261662	0.566918	0.167736	0.330717	0.0521876	0.633737	0.163472	0.976092	0.265635	0.744513	0.27896	1	0.164682	0.674003	0.269027	0.78729	1	0.899125	0.882469	0.539913	0.749195	0.916498	0.229665	1	0.0559867	0.920516	0.223832
ASV_2ceca671f7eec2f73c682f8c2e29ffa3	ASV	0.0309488	0.233038	0.605577	0.728463	0.880505	NA	0.0432975	0.677824	0.711066	0.204181	0.00143726	0.32301	0.775281	0.412412	0.778618	0.542878	0.99393	0.635513	0.349461	0.827641	0.448185	0.139931	0.90272	0.278163	0.788764	NA	NA	0.59921	0.708811	NA	0.545324	0.288888	0.419547	0.172161	0.545172	0.690365	0.284953	0.312675	0.351833	0.931191	0.945238	0.938698	0.377567	0.972233	0.315568	0.327505	0.592023	0.324215
ASV_de715a210d3e6d2a3183a68b7b2706e1	ASV	0.286604	0.276715	1	0.663834	0.334856	0.32215	0.215009	0.0530715	0.178378	0.0993651	0.613568	0.478162	0.481595	0.687008	0.14956	0.241534	0.152428	0.11287	0.260219	0.745801	0.17968	0.266523	0.629505	0.219792	0.370863	0.0521876	0.427124	0.156786	1	0.265635	0.75569	0.224637	1	0.116451	0.612158	0.154816	0.681356	1	0.899125	0.785749	0.48088	0.781723	0.817578	0.262228	0.878814	0.0706094	0.840496	0.258495
ASV_34773f78c8cc02b6208d8886d8bf73e3	ASV	0.310068	0.687853	0.293826	0.446241	0.0904643	0.263891	0.552607	0.969108	0.44177	0.0923157	0.987779	0.437218	0.88719	0.0763384	0.964381	0.00742495	0.871791	0.0786794	0.719667	0.376703	0.189477	0.389864	0.113203	0.482238	0.510239	0.727273	0.571429	0.649816	0.939925	0.640371	0.374324	0.972446	0.249237	0.263212	0.711331	0.221307	0.310869	0.216731	0.949145	0.566316	0.205435	0.0688063	0.188599	0.255548	0.625325	0.984698	0.669474	0.750204
ASV_b0b9f775cc51a3492c4cf77a34438582	ASV	0.210553	0.233038	0.605577	0.508501	0.724181	NA	0.381106	0.677824	0.66155	0.831867	0.0521581	0.279069	0.655407	0.463329	0.955163	0.685752	0.783834	0.535375	0.301316	0.658529	0.462725	0.0517416	0.944288	0.203298	0.671808	NA	NA	0.437404	0.571121	NA	0.426092	0.288888	0.419547	0.39301	0.826495	0.736061	0.272293	0.388634	0.273825	0.734137	0.90279	0.662979	0.517401	0.901123	0.611454	0.349011	0.836471	0.500679
ASV_c56db22da0305a5fcb97a8b654d4148c	ASV	0.710161	0.558858	0.873807	0.663834	0.315108	0.32215	0.251076	0.0589153	0.178378	0.0849617	0.591206	0.494924	0.446405	0.741656	0.177621	0.162683	0.192494	0.11287	0.29633	0.934995	0.140847	0.212984	0.467112	0.140307	0.373967	0.0521876	0.427124	0.18459	0.939328	0.265635	0.857312	0.255458	0.954986	0.0896337	0.645988	0.145652	0.768302	1	0.899125	0.792192	0.350877	0.654455	0.916425	0.168399	0.956503	0.0361432	0.764355	0.219989
ASV_7b4d815e03a41fb09908d98e5b50bcaf	ASV	0.710161	0.558858	0.873807	0.663834	0.334856	0.441277	0.307448	0.0589153	0.178378	0.0458719	0.424274	0.445588	0.376213	0.854684	0.125014	0.204034	0.184273	0.11287	0.301545	0.951223	0.17968	0.271307	0.483874	0.144464	0.313642	0.0521876	0.633737	0.192275	0.939328	0.265635	0.899246	0.261851	1	0.130423	0.7703	0.215982	0.732553	1	1	0.814423	0.372455	0.623987	0.943113	0.149357	0.956503	0.0286818	0.909657	0.157555
ASV_2edbfbbbf1618316740444cb97ffd5d7	ASV	0.959139	0.687853	0.785714	0.617269	0.330413	0.578435	0.546376	0.179452	0.67656	0.193366	0.877303	0.229802	0.334452	0.562216	0.789704	0.723569	0.704137	0.950537	0.560328	0.275055	0.75244	0.489551	0.212656	0.133614	1	0.777691	0.880791	0.774205	0.582939	0.839733	0.71096	0.437059	0.585653	0.428257	0.194608	0.0844627	0.407665	0.210526	1	0.153343	0.0419268	0.0234144	0.15113	0.823808	0.466991	0.173224	0.70217	0.485433
ASV_e7782f8cff403d324eeab3c80a6a5448	ASV	0.856705	0.893463	0.785714	0.589114	0.361483	0.578435	0.522704	0.179452	0.622306	0.227107	0.826055	0.255031	0.41713	0.562216	0.929163	0.579693	0.630641	0.756437	0.591941	0.321511	0.887557	0.457022	0.330545	0.163498	0.932663	0.777691	0.880791	0.801477	0.563063	0.736073	0.705401	0.500599	0.495598	0.485614	0.131277	0.0793693	0.461599	0.25387	1	0.164282	0.0568281	0.0187053	0.122422	0.714527	0.41551	0.184613	0.606993	0.590238
ASV_5cfdca63b26d3bb312ed68140fe86be8	ASV	0.664593	0.558858	0.873807	0.663834	0.334856	0.441277	0.255087	0.0530715	0.178378	0.0782692	0.424881	0.547039	0.506676	0.854684	0.177621	0.280562	0.185351	0.128332	0.196919	0.610218	0.0828388	0.358794	0.351366	0.0966102	0.373967	0.0521876	0.633737	0.18459	0.939328	0.265635	0.828968	0.210265	1	0.0791261	0.695626	0.13691	0.759849	1	0.899125	0.897324	0.421804	0.654455	0.896371	0.296096	0.973894	0.108197	0.906879	0.293852
ASV_57f2c06952230bf84678ba2406929798	ASV	0.815848	NA	NA	0.728463	0.880505	NA	0.916255	0.0128412	0.979742	0.0167418	0.829839	0.0202766	0.815319	0.961353	0.314699	0.947021	0.209906	0.469676	0.580766	0.839028	0.439578	0.73136	0.558716	0.513122	0.880505	NA	NA	0.728463	0.815848	NA	0.557457	0.907638	0.788076	0.514177	0.139124	0.365952	0.284953	0.388634	0.210185	0.705054	0.375887	0.334021	0.834173	0.740892	0.797882	0.847258	0.5599	0.612714
ASV_7c0d0795f1d32dcee1288cc0e398a118	ASV	0.710161	0.558858	0.873807	0.663834	0.334856	0.441277	0.274801	0.0530715	0.178378	0.0659489	0.431603	0.52937	0.362578	0.912499	0.125014	0.20493	0.173488	0.0989156	0.241722	0.610218	0.0867806	0.395732	0.334512	0.116402	0.332997	0.0521876	0.633737	0.18459	0.939328	0.265635	0.828968	0.27896	0.954986	0.156175	0.724757	0.215982	0.814102	1	1	0.792656	0.343864	0.781723	0.974849	0.227977	0.904489	0.0696372	0.963471	0.181736
ASV_d9c017f0c6c0a417b036ce3db8e8dda9	ASV	0.258959	0.66171	0.605577	0.603147	0.671808	0.700311	0.819714	0.520474	0.378899	0.0946606	0.0320757	0.828632	0.716642	0.850448	0.739712	0.974089	0.984919	0.846071	0.536232	0.123595	0.510412	0.14266	0.754264	0.446954	0.671808	0.700311	NA	0.631306	0.571121	0.550985	0.890442	0.336242	0.809477	0.0891267	0.701649	0.525511	0.752541	0.594804	0.84475	0.654226	0.970442	0.676996	0.602755	0.784217	0.576985	0.24852	0.79969	0.290429
ASV_ee1a0f0bcc6252bb0d4648cafc3812d0	ASV	0.341576	0.755968	0.329114	0.48499	0.405156	0.331652	0.153173	0.900406	0.983607	0.2107	0.0923445	0.948229	0.189446	0.434188	0.964381	0.788713	0.147226	0.35835	0.683191	0.3806	0.30424	0.806959	0.0825376	0.0824118	0.381116	0.331652	0.605577	0.421869	0.972412	0.867361	0.473288	0.849913	0.325078	0.366257	0.0584459	0.487939	0.120604	0.249383	0.0583663	0.288758	0.0331241	0.0116916	0.117847	0.626063	0.938711	0.168138	0.0485479	0.473985
ASV_688089bd2b717448a8e4c17a6950dd79	ASV	0.258959	0.66171	0.605577	0.631306	0.671808	0.700311	0.72981	0.481547	0.378899	0.0638131	0.0181229	0.802774	0.715477	0.791807	0.812416	0.891942	0.899298	0.746275	0.653844	0.193403	0.524851	0.200481	0.642589	0.69456	0.671808	0.700311	NA	0.660011	0.571121	0.550985	0.971317	0.336242	0.809477	0.0621981	0.598745	0.525511	0.697979	0.679101	0.689847	0.605291	0.835843	0.841531	0.849895	0.598465	0.88469	0.286474	0.865369	0.324518
ASV_00127987ada6730226db70b400c5ab7c	ASV	0.888871	0.946789	0.571429	0.734507	0.463993	0.6	0.880025	0.473713	0.0887033	0.426652	0.00809003	0.141577	0.834795	0.662879	0.421495	0.354062	0.161187	0.573404	0.768172	0.872292	0.167175	0.401507	0.0189624	0.163838	0.973604	0.572305	1	0.419901	1	0.589685	0.172224	0.823962	1	0.146103	0.094296	0.853794	0.533221	0.236266	0.850016	0.149932	0.228488	0.0688063	0.205462	0.4442	0.965252	0.589203	0.207657	0.421088
ASV_b742e9149c1f8ac6df546571b4c87424	ASV	0.571121	0.550985	0.0789826	0.718909	0.00192635	0.0893408	0.0404411	0.713464	0.220601	0.0669867	0.860778	0.32301	0.217372	0.244544	0.560512	0.818765	0.472656	0.441509	0.829639	0.348264	0.991052	0.0883694	0.69781	0.392748	3.77018e-05	0.0521876	0.171857	0.333879	0.11621	0.826824	0.534077	0.643091	0.846557	0.078892	0.711733	0.435495	0.202762	0.397408	0.482937	0.866909	0.110121	0.158744	0.607793	1	0.276669	0.554183	0.270765	0.238069
ASV_43a3fe60406c068373cb9f3dbad103e7	ASV	0.548373	0.66171	0.605577	1	0.58676	0.700311	0.206625	1	0.250809	0.10117	0.964771	0.147557	0.830792	0.730005	0.612844	0.944556	0.528558	0.658838	0.390796	0.876443	0.861682	0.145567	0.261342	0.718331	0.310168	0.569672	1	1	0.460085	0.66171	0.188755	0.416035	0.0801421	0.597158	0.30099	0.260381	0.29806	0.312675	0.158381	0.944291	0.142743	0.188773	0.279536	0.583069	0.555517	0.601528	0.575977	0.970951
ASV_bb167a5e1e75d4f6e4d84505bd4ddc4c	ASV	0.386514	0.283996	0.368227	0.762292	0.617577	0.863636	0.937946	0.450142	0.0817658	0.31725	0.00687635	0.191788	0.887649	0.260088	0.167567	0.327254	0.16996	0.777161	0.95093	0.888143	0.0837392	0.842269	0.0116384	0.0470658	0.842356	0.451522	1	0.312341	0.879566	0.500238	0.163523	0.823962	1	0.13168	0.0917486	0.898483	0.503045	0.236266	0.94974	0.110663	0.244164	0.0569944	0.0595864	0.244578	0.624523	0.67207	0.195327	0.389369
ASV_b1c0c71e0c3c164dc1dab647d9eb3cf1	ASV	0.000733102	0.233038	0.605577	NA	NA	NA	0.773745	NA	0.332373	0.669463	0.0186037	0.162098	0.978659	0.891682	0.669387	0.787475	0.594047	0.44569	0.245413	0.946718	0.392933	0.255907	0.962549	0.437516	0.880505	NA	NA	0.728463	0.815848	NA	0.742959	0.288888	NA	0.0237034	0.702191	0.221567	0.325687	0.312675	0.448647	0.747154	0.645125	0.593337	0.058358	0.325188	0.166217	0.514929	0.962242	0.713954
ASV_d21cae01fe9f30233ff400158b7f69f6	ASV	0.571121	0.550985	0.0789826	0.718909	0.00154921	0.0521876	0.647813	0.761833	0.611627	0.186647	0.844187	0.32301	0.223567	0.213515	0.560512	0.766362	0.559301	0.441509	0.827877	0.459255	0.955283	0.177546	0.642831	0.551104	3.77018e-05	0.0521876	0.171857	0.333879	0.11621	0.66171	0.681455	0.599468	0.846557	0.140307	0.87334	0.435495	0.18867	0.397408	0.407021	0.930442	0.10683	0.158744	0.431846	0.875533	0.236201	0.188682	0.293895	0.104163
ASV_9c14d840eb848a8b5c56f754ac1aa4f6	ASV	0.370748	0.637012	0.359397	0.763103	0.0974503	0.249999	0.638321	0.906536	0.920121	0.0779393	0.367566	0.932561	0.777622	0.250291	0.925925	0.213369	1	0.421911	0.493097	0.148589	0.306307	0.164501	0.540805	0.558582	0.370806	0.709585	0.764228	0.748359	0.979776	0.891534	0.539801	0.874693	0.702612	0.301619	0.884606	0.523508	0.593641	1	0.733071	0.755587	0.255894	0.535044	0.385145	0.342765	0.869899	0.954865	0.616484	0.69794
ASV_9673e0fd8db577e5644ee1372bb252f2	ASV	0.631987	0.66171	0.605577	0.922703	0.550519	0.700311	0.177038	1	0.481547	0.0752076	0.370577	0.397626	0.792553	0.730005	0.612844	0.954624	0.578165	0.658838	0.263885	0.883331	0.601381	0.158613	0.276824	0.761326	0.398281	0.569672	1	0.897062	0.54216	0.66171	0.168008	0.384623	0.134322	0.542399	0.572638	0.409485	0.29806	0.312675	0.158381	0.990708	0.129897	0.188773	0.0919086	0.212942	0.231674	0.621382	0.526524	0.982568
ASV_b037825cf2b928d4c5a0e3d2be4d4f0d	ASV	0.815848	NA	NA	0.728463	0.880505	NA	0.790667	0.0471611	0.630716	0.0230977	0.706264	0.0202766	0.432639	0.561294	0.159842	0.957	0.178095	0.469676	0.641737	0.981731	0.587994	0.60943	0.726828	0.554674	0.880505	NA	NA	0.728463	0.815848	NA	0.374035	0.907638	0.788076	0.352648	0.0760701	0.365952	0.311631	0.388634	0.210185	0.779015	0.291287	0.309826	0.87997	0.985983	1	0.881908	0.98225	0.928804
ASV_8d47ab2af99203f9057b6afa9e29d6b7	ASV	0.760794	0.66171	0.605577	0.692717	0.457612	0.700311	0.432892	1	0.410418	0.332515	0.72074	0.377518	0.555678	1	1	0.436244	0.41395	0.832247	0.532656	0.456993	0.190984	0.698707	0.267487	0.532037	0.4306	NA	0.605577	0.166635	0.941428	0.233038	0.764307	0.937853	0.610701	0.927384	0.661212	0.615889	0.510567	0.333027	0.814603	0.36906	0.659196	0.297853	0.891933	0.455265	0.518564	0.35893	0.480977	0.944308
ASV_0bc20a3b3b30a810a5206a9307f3037e	ASV	0.518888	0.550985	NA	0.883027	0.626764	0.700311	0.745601	0.378899	0.178378	0.0181229	0.00072028	0.549587	0.657181	0.730005	0.143204	0.994956	0.137129	0.197573	0.480012	0.783477	0.555257	0.103115	0.0187882	0.513122	0.671808	0.477289	NA	0.146242	0.571121	0.324872	0.890442	0.971961	0.208497	0.964591	0.0197209	0.122381	0.710872	0.718413	0.69593	0.856745	0.759623	0.936157	0.346704	0.254543	0.858438	0.557307	0.0514447	0.0690056
ASV_ee840cc9a0007e6b63addbcc47c23529	ASV	0.632583	NA	NA	0.508501	0.724181	NA	0.136351	0.611627	0.969465	0.442077	0.0657285	0.536784	0.684725	0.611137	0.266463	0.340512	0.342627	0.155042	0.0512421	0.28181	0.821259	0.493396	0.0676289	0.396366	0.724181	NA	NA	0.508501	0.632583	NA	0.360901	0.766499	0.92292	0.67842	0.513491	0.911517	0.811857	0.69516	0.824993	0.196178	0.981552	0.336445	0.284577	0.48932	0.902864	0.699526	0.267778	0.620419
ASV_be46ccef423ec13ac0ed96ef8deb8e0a	ASV	0.0389921	0.767752	1	0.245903	0.067043	0.836647	0.765362	0.355086	0.149799	0.0451009	0.00136514	0.52937	0.675919	0.463329	0.866054	0.547736	1	0.688375	0.581511	0.700093	0.608526	0.221364	0.136637	0.857817	0.759875	0.569672	1	0.454353	0.521179	0.353593	0.279256	0.671948	0.497642	0.0641121	0.0250403	0.639175	0.311631	0.312675	0.210185	0.551623	0.333104	0.828575	0.0212116	0.262216	0.29784	0.157239	0.169498	0.97369
ASV_311e18bf8f663493f4d8bb287f71d39c	ASV	0.0448707	0.767752	1	0.29367	0.0587613	0.836647	0.927813	0.330334	0.149799	0.0871973	0.00393893	0.547039	0.663489	0.463329	0.866054	0.573582	0.964069	0.688375	0.584582	0.749604	0.514489	0.23549	0.0945139	0.781876	0.79804	0.569672	1	0.407942	0.459103	0.353593	0.365407	0.671948	0.356815	0.0738096	0.0138874	0.514973	0.311631	0.312675	0.210185	0.591692	0.297034	0.828575	0.0160887	0.269514	0.390876	0.126395	0.103667	0.817423
ASV_43e242f723d1ef48170f1b0480328af3	ASV	0.518888	0.550985	NA	0.883027	0.626764	0.700311	0.835155	0.520474	0.178378	0.107378	0.00128648	0.362527	0.705387	0.666179	0.143204	0.914409	0.137129	0.197573	0.309393	1	0.625886	0.17278	0.0211339	0.358153	0.671808	0.477289	NA	0.146242	0.571121	0.324872	0.971317	0.687981	0.208497	0.497402	0.012991	0.220911	0.710872	0.718413	0.69593	0.838501	0.778712	0.978699	0.372796	0.207915	0.858438	0.399261	0.0564409	0.0405231
ASV_53181152c7f80d8551706a972794f5ce	ASV	0.760794	0.66171	0.605577	0.692717	0.457612	0.700311	0.481097	0.980585	0.410418	0.381608	0.667537	0.377518	0.520864	1	1	0.407756	0.381551	0.832247	0.903201	0.698107	0.344697	0.653425	0.246951	0.532037	0.4306	NA	0.605577	0.166635	0.941428	0.233038	0.724947	0.937853	0.569381	0.854083	0.75882	0.644404	0.538375	0.333027	0.814603	0.337297	0.693564	0.271098	0.93238	0.455265	0.518564	0.332515	0.44128	0.960204
ASV_70a675da6c8abdc78b9b5d11cc37bf0f	ASV	0.815848	NA	NA	0.728463	0.880505	NA	0.721241	0.0471611	0.669156	0.0196799	0.751954	0.0202766	0.494745	0.561294	0.159842	0.878454	0.126757	0.469676	0.701224	0.981731	0.555257	0.71036	0.636863	0.543419	0.880505	NA	NA	0.728463	0.815848	NA	0.42298	0.870971	0.628487	0.420031	0.0861415	0.365952	0.34025	0.388634	0.210185	0.916891	0.226388	0.286818	0.748364	0.921374	0.845181	0.774853	0.988098	0.867669
ASV_c4517957ea97c5297b0d14d1066fb6bf	ASV	0.247179	0.0629419	1	0.19113	0.4306	0.123658	0.714134	0.560962	0.410418	0.0734877	0.0148277	0.629191	0.726499	0.335515	0.272216	0.109861	0.283348	0.0800427	0.750266	0.259092	0.563574	0.102311	0.536507	0.447054	0.4306	0.393769	0.3017	0.572394	0.332132	0.550985	0.161556	0.288888	0.419547	0.55765	0.387296	0.736061	0.284953	0.312675	0.351833	0.967858	0.995018	0.979548	0.892817	0.210179	0.601381	0.0132801	0.502836	0.0303867
ASV_898f1cb58a0066673e3d69557fd16617	ASV	0.632583	NA	NA	0.508501	0.724181	NA	0.00343946	0.193091	0.567001	0.428161	0.0657285	0.536784	0.649979	0.844956	0.266463	0.340512	0.357567	0.201919	0.0501444	0.233748	0.592588	0.568565	0.0986069	0.406176	0.724181	NA	NA	0.508501	0.632583	NA	0.517848	0.766499	0.92292	0.863552	0.679604	0.911517	0.915748	0.69516	0.824993	0.174388	0.963114	0.285514	0.338888	0.589299	0.922222	0.707063	0.399754	0.694104
ASV_2d517cb5820efdc11f50fc4491bd92ce	ASV	0.701737	1	0.785714	0.79631	0.315359	0.351836	0.26807	0.0951868	0.404099	0.256084	0.700368	0.233433	0.393928	0.623977	0.25794	0.563002	0.292705	0.777161	0.227934	0.0942758	0.763437	0.392805	0.064633	0.0372389	0.917275	1	0.880791	0.969496	0.386049	0.682472	0.900194	0.572404	0.643645	0.321119	0.43205	0.178493	0.778708	0.822295	0.594669	0.228836	0.331731	0.127312	0.629445	0.0745857	0.592332	0.0309606	0.950437	0.158951
ASV_17a95729230f77980197e8c4055bfe06	ASV	0.232491	0.0629419	1	0.19113	0.4306	0.123658	0.714134	0.560962	0.410418	0.0755598	0.0153372	0.629191	0.726499	0.422233	0.272216	0.134525	0.283348	0.0940653	0.724426	0.249686	0.54637	0.0967547	0.516086	0.51999	0.4306	0.393769	0.3017	0.572394	0.332132	0.550985	0.161556	0.288888	0.419547	0.55765	0.387296	0.736061	0.284953	0.312675	0.351833	0.958682	0.935301	1	0.91295	0.170192	0.58238	0.00832712	0.500203	0.0191686
ASV_d91ffd4fa2fd19d832a7ca6149445c61	ASV	0.511448	0.736073	0.359397	0.7144	0.126571	0.249999	0.625337	0.737657	0.983999	0.030301	0.411911	0.618124	0.774512	0.127171	0.963495	0.0650829	0.828531	0.132111	0.468969	0.176678	0.317688	0.226556	0.530086	0.680622	0.369863	0.709585	0.764228	0.672661	0.979731	0.785062	0.365352	0.943745	0.7968	0.229549	0.598587	0.71548	0.674745	1	0.633034	0.732289	0.185524	0.565714	0.234065	0.196317	0.487484	0.868791	0.717584	0.658074
ASV_5accc2f4b79682dabd084539994a0063	ASV	0.708811	NA	NA	0.59921	0.788764	NA	0.385661	0.177038	0.29361	0.0316786	0.582811	0.0202766	0.494745	0.383099	0.0719937	0.498196	0.0332135	0.359827	0.689031	0.981731	0.53923	0.743432	0.620402	0.554674	0.788764	NA	NA	0.59921	0.708811	NA	0.229805	0.907638	0.667126	0.184383	0.0317731	0.365952	0.311631	0.312675	0.273825	0.836555	0.515075	0.691864	0.996317	0.901123	0.952001	0.918661	0.864866	0.900551
ASV_2dafb31c7a197bdc02d3a828b1a4f25b	ASV	0.473204	0.550985	NA	0.945286	0.58676	0.700311	0.860201	0.611627	0.323081	0.341765	0.0676866	0.0445447	0.887652	0.905328	0.837459	0.986836	0.713119	0.888058	0.185066	0.0783459	0.136914	0.261074	0.612385	0.706566	0.58676	0.700311	NA	0.945286	0.473204	0.550985	0.822885	0.599468	0.208497	0.581873	0.0372753	0.345595	0.479044	0.600074	0.448647	0.679265	0.712712	0.543033	0.35828	0.12272	0.640294	0.17207	0.699421	0.253017
ASV_d1acdaab5ec577001632c787635aa319	ASV	NA	NA	NA	NA	NA	NA	NA	NA	NA	NA	NA	NA	0.440952	0.617559	0.222476	0.966166	0.343071	0.372667	0.29511	0.339692	0.0680502	0.87132	0.0883981	0.250756	NA	NA	NA	NA	NA	NA	NA	NA	NA	NA	NA	NA	0.638378	0.0303828	0.69593	0.0387677	0.698946	0.0267119	0.291745	0.190902	0.798995	0.445428	0.394136	0.240378
ASV_376256f895cdda70aca702b57ed98acb	ASV	0.571121	NA	0.3017	0.437404	0.144603	0.123658	0.288017	1	0.177038	0.169013	0.442077	0.162098	0.459591	0.384203	0.711073	0.721521	0.877718	0.75796	0.504919	0.983217	0.937428	0.421233	0.257762	0.665588	3.77018e-05	0.0156802	0.0789826	0.59921	0.708811	NA	0.390739	0.860497	0.281804	0.190871	0.486633	0.221567	0.138352	0.397408	0.407021	0.539491	0.0192606	0.158744	0.889191	0.74936	0.381884	0.544493	0.232164	0.200675
ASV_e3c7f886d70d6550e10f8c232a5bc925	ASV	NA	NA	NA	NA	NA	NA	0.00172717	0.177038	0.177038	NA	NA	NA	0.521614	0.617559	0.222476	0.880356	0.304293	0.425075	0.247698	0.406638	0.0461071	0.774548	0.089123	0.148624	NA	NA	NA	NA	NA	NA	0.742959	NA	NA	0.659102	0.702191	NA	0.622566	0.172831	0.814603	0.0958446	0.723375	0.0897631	0.313114	0.175926	0.967928	0.42735	0.349877	0.201107
ASV_1d93aaac70a286667cb22b919e431e41	ASV	NA	NA	0.3017	NA	1.30332e-05	0.123658	0.0477031	0.677824	0.611627	0.204181	0.214653	1	0.0688598	0.604683	0.0473601	0.183092	0.196249	0.0672651	0.21127	0.0552719	0.108357	0.0900381	0.34554	0.634782	1.30332e-05	0.123658	0.3017	NA	NA	NA	0.214461	0.214327	0.281804	0.521322	0.575493	NA	0.459088	0.388634	0.573888	0.3055	0.857002	0.42192	0.280879	0.489783	1	0.662009	0.195759	0.442241
ASV_23952d3b9d99909e78a8d03fa35748aa	ASV	0.815848	0.550985	NA	0.137843	0.880505	0.700311	0.521404	0.250814	0.0471611	0.391884	0.107378	0.339808	0.320329	NA	0.433848	0.20413	0.897126	0.292584	0.543487	0.9388	1	0.310773	0.450257	0.828184	0.880505	NA	0.605577	0.728463	0.0309488	0.233038	0.666129	0.32504	0.110381	0.406093	0.162052	0.408044	0.569725	0.600074	NA	0.870215	0.208206	0.194481	0.68411	0.637872	0.506084	0.882768	0.677566	0.818011
ASV_dc84c013380858bc0ab3b5ab6c0d85dd	ASV	0.473204	0.550985	NA	0.945286	0.58676	0.700311	0.860201	0.611627	0.323081	0.353893	0.0646661	0.0486019	0.946348	0.905328	0.837459	0.91207	0.662288	0.888058	0.153307	0.0783459	0.321064	0.348863	0.670164	0.347767	0.58676	0.700311	NA	0.945286	0.473204	0.550985	0.822885	0.599468	0.208497	0.590292	0.0372753	0.345595	0.479044	0.600074	0.573888	0.679265	0.853139	0.915971	0.35828	0.13378	0.640294	0.176982	0.67344	0.232535
ASV_3912165fcd9306883af8d9ae1577185f	ASV	0.458082	0.66171	0.605577	0.85408	0.626764	0.700311	0.30329	0.677824	0.969465	0.0722322	0.21942	0.572773	0.865466	0.372391	0.538268	0.240578	0.369266	0.949439	0.370456	0.807876	0.906987	0.108961	0.156364	0.769543	0.224379	0.569672	1	0.883027	0.400379	0.66171	0.0948349	0.181668	0.0709501	0.594499	0.561464	0.446151	0.371003	0.600074	0.273825	0.335146	0.264729	0.137332	0.138978	0.259104	0.421816	0.749897	0.400343	0.697334
ASV_1c90e2372e791d0c0e662f81d91dc5a9	ASV	0.708811	NA	0.3017	0.59921	0.0218077	0.123658	NA	NA	0.520338	NA	0.0267093	0.339808	0.964989	1	0.374024	0.946265	0.245471	0.372667	0.559748	0.650129	0.41877	0.906367	0.04019	0.154303	0.0218077	0.123658	0.3017	0.59921	0.708811	NA	0.742959	NA	NA	0.659102	0.702191	NA	0.387256	0.249383	0.351833	0.205873	0.51215	0.637899	0.360799	0.427116	0.757886	0.976502	0.513459	0.599518
ASV_a7692030c1ad1c224bc54e37761e96f1	ASV	0.708811	NA	0.3017	0.59921	0.0274203	0.123658	NA	NA	0.520338	NA	0.0267093	0.339808	0.964989	1	0.374024	1	0.232776	0.372667	0.590491	0.619714	0.573222	0.863035	0.0898023	0.21827	0.0274203	0.123658	0.3017	0.59921	0.708811	NA	0.742959	NA	NA	0.659102	0.702191	NA	0.387256	0.249383	0.351833	0.238895	0.530074	0.637899	0.630941	0.715522	0.989031	0.917891	0.510549	0.544596
ASV_72ce895d91a7fadd062599ae15e51b17	ASV	0.708811	NA	NA	0.59921	0.788764	NA	0.0688714	0.0382574	0.109067	0.253054	0.749966	0.565309	0.222384	0.372391	0.854802	0.85259	0.306381	0.427004	0.627539	0.423119	0.831973	0.51324	0.838223	0.524291	0.788764	NA	NA	0.59921	0.708811	NA	0.00110888	0.0020144	0.0281963	0.312146	0.981866	0.421201	0.545139	NA	0.448647	0.15367	0.312767	0.0606649	0.0388537	0.0707592	0.375854	0.841802	0.353087	0.404009
ASV_44626fe3d16ae773f9d16250e18ace83	ASV	0.0250443	0.233038	0.605577	0.728463	0.880505	NA	0.66817	0.520338	0.332373	0.456248	0.0787434	0.536784	0.145751	0.210915	0.266463	0.697733	0.625539	0.897477	0.898007	0.343618	0.140365	0.145715	0.031594	0.697852	0.880505	NA	NA	0.728463	0.815848	NA	0.480187	NA	NA	0.355006	0.417529	NA	0.837424	0.61369	0.941242	0.715718	0.523268	0.457222	0.165171	0.123435	0.582868	0.562842	0.478491	0.303245
ASV_3778188add3c48cc9360c69f23db3922	ASV	0.815848	0.550985	NA	0.137843	0.880505	0.700311	0.500535	0.250814	0.0471611	0.391884	0.107378	0.339808	0.320329	NA	0.433848	0.20413	0.897126	0.292584	0.492834	0.877959	0.779191	0.2648	0.650527	0.59817	0.880505	NA	0.605577	0.728463	0.0309488	0.233038	0.654553	0.32504	0.110381	0.406093	0.162052	0.408044	0.569725	0.600074	NA	0.870215	0.208206	0.194481	0.907914	0.883223	0.934039	0.67932	0.736319	0.99262
ASV_a25800823e8529495389aa964f8ee5f2	ASV	0.189632	0.66171	0.69627	0.505639	0.0541341	0.393769	0.19678	0.611856	0.168503	0.464255	0.608906	0.376043	0.673442	0.711624	0.538268	0.891422	0.650896	0.832247	0.16041	0.0406435	0.0796706	0.163886	0.44206	0.633392	0.0954606	0.123658	0.69627	0.437404	0.333249	0.233038	0.50895	0.179073	0.747856	0.144927	0.843481	0.269721	0.616689	0.248727	0.507354	0.241913	0.659596	0.549372	0.589372	0.403192	0.0988126	0.718686	0.0709696	0.222863
ASV_5639143927b82ce7c17234a968ffb683	ASV	0.0250443	0.233038	0.605577	0.728463	0.880505	NA	0.66817	0.520338	0.520338	0.456248	0.456248	1	0.128397	0.181114	0.223575	0.678673	0.646964	0.965741	0.905525	0.276111	0.133818	0.141825	0.0256549	0.636486	0.880505	NA	NA	0.728463	0.815848	NA	0.545324	NA	NA	0.426775	0.486633	NA	0.860391	0.828716	0.941242	0.733626	0.531527	0.426788	0.174766	0.133096	0.566233	0.593261	0.488933	0.317797
ASV_8fae4be8f824c05fc0b622994dab595a	ASV	NA	NA	0.3017	NA	1.30332e-05	0.123658	0.0477031	0.677824	0.611627	0.204181	0.214653	1	0.0938487	0.666179	0.0473601	0.188297	0.196249	0.0672651	0.499543	0.143962	0.255797	0.0999001	0.350121	0.621027	1.30332e-05	0.123658	0.3017	NA	NA	NA	0.214461	0.214327	0.281804	0.521322	0.575493	NA	0.459088	0.388634	0.573888	0.27993	0.956265	0.42192	0.263432	0.506003	1	0.586101	0.16158	0.430479
ASV_8ad2c1d01547f55fd46aea5024029405	ASV	NA	NA	NA	NA	NA	NA	0.480239	0.520338	NA	0.986502	0.314342	0.339808	0.294088	NA	NA	0.180341	0.240233	NA	0.514993	0.233042	0.160956	0.370845	0.230148	0.765302	NA	NA	NA	NA	NA	NA	0.480187	0.477968	0.419547	0.908786	0.6956	0.853066	0.521943	NA	0.757621	0.132359	0.50651	0.316233	0.139917	0.740843	0.30171	0.0919085	0.622355	0.333121
ASV_d95059446bacc747a3a100aef960e1de	ASV	0.793146	1	0.359397	0.865365	0.0330816	0.167096	0.385671	0.951482	0.821188	0.143389	0.43025	0.448307	0.212295	0.970293	0.53723	0.0262532	0.579365	0.321637	0.853237	0.243376	0.49258	0.143782	0.515309	0.435542	0.185891	0.925022	0.266236	0.016056	0.904582	0.187374	0.375096	0.483836	0.379425	0.845021	0.911399	0.841191	0.914985	0.846362	0.652184	0.624068	0.109394	0.0687994	0.093598	0.0570372	0.556349	0.347333	0.235847	0.0981135
ASV_8a70dbfa70a5806bc1c48b054570356a	ASV	0.81569	1	0.2217	0.898812	0.0362864	0.167096	0.414407	0.887101	0.85329	0.153	0.418268	0.559073	0.242078	0.911045	0.53723	0.0262532	0.579365	0.169209	0.96581	0.271089	0.523437	0.104818	0.391994	0.465087	0.17328	0.925022	0.266236	0.016056	0.952205	0.145071	0.369927	0.415826	0.354853	0.856165	0.911399	0.793304	0.957432	0.846362	0.652184	0.694207	0.122406	0.141848	0.111592	0.0703361	0.556349	0.341189	0.228521	0.104019
ASV_07605cab7ce12170b2de4d6802c48287	ASV	0.797993	1	0.329114	0.787866	0.19814	0.331652	0.711198	0.0395294	0.630716	0.00202653	0.797142	0.0795879	0.859355	0.881584	1	0.515952	0.711181	0.92359	0.257722	0.355243	0.24874	0.929599	0.724132	0.877039	0.227774	0.226256	0.329114	0.516328	0.930346	0.712019	0.127621	0.179073	0.134322	0.970605	0.783665	0.844432	0.60351	0.954284	0.246232	0.372748	0.236083	0.119556	0.585663	0.548476	0.208328	0.85805	0.224618	0.420984
ASV_ef636787ac349ad4c43b2f4fb97dc496	ASV	0.101176	0.66171	0.69627	0.333879	0.0218077	0.393769	0.618662	1	0.438621	0.483209	0.601387	0.376043	0.802626	0.905328	1	0.986836	0.705043	0.832247	0.16562	0.0381665	0.0615615	0.152503	0.323574	0.79411	0.0541341	0.123658	0.69627	0.508501	0.233095	0.233038	0.577631	0.179073	0.747856	0.108838	0.926942	0.269721	0.44	0.77283	0.573888	0.25675	0.708097	0.497437	0.649131	0.503657	0.167444	0.705262	0.137747	0.304093
ASV_75d0ebb8bc878583b5f8c6ca5041f711	ASV	0.632583	NA	NA	0.508501	0.724181	NA	0.0579163	0.0874091	0.0501658	0.618078	0.406796	0.717337	0.222384	0.312047	0.854802	0.82034	0.295872	0.427004	0.642963	0.439869	0.898701	0.543378	0.800708	0.510326	0.724181	NA	NA	0.508501	0.632583	NA	0.00043175	0.0020144	0.0656451	0.410569	0.400571	0.183353	0.545139	NA	0.448647	0.15367	0.296647	0.0606649	0.0340059	0.0773651	0.404154	0.911458	0.314157	0.385651
ASV_67fec9b06162bc921e6eca05cd8fe58a	ASV	0.708811	0.324872	NA	0.0222907	0.788764	0.477289	0.573842	0.677824	0.761833	0.165953	0.836644	0.346587	0.87523	0.33249	1	0.155241	0.718365	0.229132	0.949402	0.678277	0.4449	0.58453	0.162128	0.14325	0.788764	0.700311	0.605577	0.285498	0.087733	0.66171	0.713212	0.310776	0.273176	0.15095	0.148236	0.878042	0.499958	0.600074	0.273825	0.810349	0.0362904	0.123106	0.907672	0.940188	0.477496	0.730058	0.171321	0.441171
ASV_ced9350f1058ef4939277ced0a509acc	ASV	0.571121	NA	NA	0.437404	0.671808	NA	0.436014	0.147611	0.220601	0.0451827	0.196144	0.618749	0.652099	0.41145	1	0.649705	0.503516	0.355236	0.866139	0.186754	0.345903	0.0865128	0.344805	0.785755	0.724181	NA	NA	0.508501	0.632583	NA	0.857692	0.483218	0.846557	0.0875376	0.930653	0.317635	0.281863	0.315053	0.375233	0.83229	0.915005	0.946036	0.749657	0.384489	0.686421	0.263086	0.769498	0.539088
ASV_10e4a0c38d96c432320c2f6aff9168e8	ASV	0.784594	0.712019	0.732678	0.701775	0.622693	0.53621	0.665031	0.0689481	0.88714	0.00758789	0.701375	0.0384818	0.634871	0.823192	0.89079	0.404478	0.611216	0.822916	0.400364	0.446031	0.53923	0.898584	0.931931	0.961031	0.24375	0.226256	0.0806253	0.464669	0.162877	0.835099	0.348241	0.85564	0.309606	0.386247	0.716227	0.388048	0.54742	1	0.375233	0.542632	0.317093	0.257227	0.473711	0.537424	0.499686	0.841466	0.910443	0.943227
ASV_d65009f8f26990790cef09de6567ad4f	ASV	0.632583	NA	NA	0.508501	0.724181	NA	0.436014	0.147611	0.220601	0.043773	0.186647	0.618749	0.673907	0.574261	0.832368	0.727514	0.4866	0.481196	0.635795	0.160107	0.229657	0.157127	0.371086	0.906931	0.788764	NA	NA	0.59921	0.708811	NA	0.857692	0.483218	0.846557	0.0781867	0.930653	0.317635	0.333102	0.44232	0.375233	0.6967	0.95941	0.839091	0.978893	0.455994	0.990712	0.148794	0.83817	0.376606
ASV_b4e2ad2af1d6a442e4c05571a8d70b8f	ASV	0.632583	0.550985	NA	0.534423	0.724181	0.700311	0.69803	0.624409	0.713464	0.8458	0.926601	0.937283	0.320329	NA	0.433848	0.20413	0.931311	0.292584	0.703495	0.116072	0.0259379	0.0221636	0.000362253	0.363392	0.0274203	0.123658	0.69627	0.59921	0.11621	0.233038	0.215923	0.798537	0.519202	0.164391	0.889061	0.49828	0.545139	0.77283	0.573888	0.582079	0.783647	0.549372	0.690671	0.842697	0.539605	0.457473	0.22578	0.602702
ASV_7ef1d50412b8e9242fd5cce363923490	ASV	NA	NA	NA	NA	NA	NA	0.436014	NA	NA	0.267811	0.267811	NA	0.294088	NA	NA	0.180341	0.240233	NA	0.47498	0.372151	0.0624561	0.657852	0.0987432	0.220377	NA	NA	NA	NA	NA	NA	0.550559	0.214327	0.92292	0.355006	0.6956	0.27753	0.521943	NA	0.757621	0.132359	0.50651	0.316233	0.0436381	0.238761	0.152048	0.0831096	0.320863	0.608263
ASV_0e36d01fb170967b5b5a8d0e398cfcab	ASV	0.619453	0.66171	0.605577	0.853725	0.517244	0.700311	0.282388	0.741329	0.410418	0.428836	0.932246	0.553017	0.672999	1	1	0.592296	0.515271	0.832247	0.545323	0.461803	0.184476	0.692995	0.243654	0.478343	0.486401	NA	0.605577	0.219027	0.812262	0.233038	0.870543	0.937853	0.796538	0.964268	0.963009	0.949378	0.433605	0.333027	0.672149	0.457212	0.903135	0.50142	0.588197	0.331035	0.327124	0.470341	0.487683	0.956179
ASV_2d70b3b04c25f3772e4fa7b42047146a	ASV	0.815848	0.324872	NA	0.00515363	0.880505	0.477289	0.573842	0.677824	0.761833	0.169031	0.784608	0.346587	1	0.33249	1	0.0703999	0.846224	0.229132	0.969628	0.742162	0.4449	0.603386	0.152758	0.138025	0.880505	0.700311	0.605577	0.122177	0.0250443	0.66171	0.713212	0.310776	0.273176	0.138952	0.151843	0.878042	0.545139	0.600074	0.273825	1	0.0204515	0.110057	0.519792	0.785869	0.723558	0.625536	0.136758	0.450269
ASV_20162e0b4e0e7bb038e225fe9a1e5a92	ASV	0.404056	0.276715	0.750751	0.465326	0.847923	1	0.768532	0.750032	0.206394	0.332282	0.110126	0.0388257	0.230621	0.300819	0.377102	0.880748	0.838189	0.871481	0.149863	0.0123073	0.0936012	0.0582121	0.515531	0.257664	0.212581	0.331652	0.171857	0.817862	0.292697	0.375645	0.323671	0.589194	0.209748	0.676493	0.0196652	0.170649	0.729757	0.727468	1	0.85446	0.645705	0.860768	0.945992	0.797196	0.263677	0.9293	0.0739418	0.124354
ASV_fbedc1af5842570c31f122fcdbfa6dde	ASV	0.087733	0.233038	0.605577	0.59921	0.788764	NA	0.282388	0.0128412	0.0640084	0.0587101	0.195101	0.339808	0.83288	0.83121	0.329076	0.901413	0.0524544	0.205208	0.992553	0.688995	0.464443	0.520948	0.272948	0.195614	0.0218077	0.123658	0.3017	0.59921	0.708811	NA	0.306792	0.227835	0.333612	0.633579	0.88543	0.850694	0.624098	0.600074	0.273825	0.578762	0.00337117	0.152794	0.757614	0.689316	0.677791	0.757998	0.959982	0.810295
ASV_dd87fed0ae62cccc7401c6ad08d900c5	ASV	0.518888	0.324872	NA	0.272185	0.626764	0.477289	0.410474	0.677824	0.602916	0.0918362	0.781787	0.193939	0.576453	0.383099	1	0.379906	0.511772	0.302636	0.811232	0.830975	0.480261	0.50237	0.385826	0.267887	0.671808	0.477289	0.605577	0.156732	0.333249	1	0.196853	0.561853	0.107084	0.746284	0.286371	0.294602	0.404142	0.249383	0.448647	0.136763	0.937233	0.342868	0.773455	1	0.98976	0.607319	0.798154	0.976759
ASV_55f549df39478beb2c0b1b5f7afbf6f3	ASV	0.632583	NA	NA	0.508501	0.724181	NA	0.69803	0.624409	0.932139	0.853822	0.649032	0.593006	0.320329	NA	0.433848	0.20413	0.931311	0.292584	0.8603	0.116072	0.0402679	0.00871434	0.000495511	0.576868	0.0274203	0.123658	0.3017	0.59921	0.708811	NA	0.260247	0.798537	0.519202	0.218899	0.951558	0.525511	0.545139	0.77283	0.573888	0.582079	0.783647	0.549372	0.543842	0.972782	0.578901	0.461144	0.162503	0.508978
ASV_37a0cd16a28b15eca6107885f8d15e10	ASV	0.473204	0.550985	NA	1	0.58676	0.700311	0.813921	0.611627	0.602916	0.282853	0.485396	0.153641	0.832776	0.905328	0.870756	0.955176	0.650896	0.750689	0.976357	0.925155	0.986039	0.917348	0.994245	0.932328	0.58676	0.700311	NA	1	0.473204	0.550985	0.740514	0.599468	0.478849	0.700373	0.491135	0.87457	0.44	0.600074	0.757621	0.544172	0.335231	0.71943	0.563027	0.268395	0.462375	0.296121	0.693661	0.708438
ASV_2826f35eb90264563f16d4cbbcfbeb61	ASV	0.0272919	0.0295961	0.359397	0.341092	0.900354	0.569672	0.834277	1	0.150335	0.661795	0.0150303	0.0194134	0.224215	0.338045	0.53723	0.923841	0.990184	0.973798	0.100864	0.00549194	0.12027	0.036417	0.787694	0.0999779	0.260543	0.477289	0.329114	0.388496	0.696836	0.358325	0.344378	0.672803	0.197936	0.595542	0.0115586	0.143279	0.867941	0.863451	1	0.725937	0.719996	0.714994	0.830705	0.91937	0.391919	0.59927	0.0850823	0.290838
ASV_b8611e274c7d1f6a41159cb625f353fa	ASV	0.101176	0.233038	0.605577	0.59921	0.788764	NA	0.245886	0.0128412	0.0549247	0.0587101	0.19151	0.339808	0.83288	0.83121	0.329076	0.885087	0.0498867	0.205208	0.94356	0.708748	0.448918	0.571661	0.206067	0.195614	0.0172226	0.123658	0.3017	0.59921	0.708811	NA	0.279975	0.206932	0.333612	0.633579	0.875097	0.850694	0.624098	0.600074	0.273825	0.578762	0.00337117	0.152794	0.833265	0.822289	0.677791	0.932173	0.848269	0.981748
ASV_45d3cd6511c2ed96aeeacb3f28cf36ec	ASV	0.571121	0.550985	NA	0.718909	0.671808	0.700311	0.448786	0.677824	0.443445	0.105658	0.832856	0.106733	0.616107	0.561294	1	0.642535	0.578864	0.481553	0.910324	0.708748	0.384667	0.466419	0.207268	0.109439	0.724181	0.477289	NA	0.0855046	0.632583	0.324872	0.164664	0.501007	0.219535	0.695733	0.693776	0.572909	0.421706	0.312675	0.448647	0.222654	0.89538	0.454695	0.60092	0.596594	0.528747	0.845961	0.811621	0.876712
ASV_cf6dcdf7242a6b2fead953e9b4410a45	ASV	0.795647	0.503102	1	0.0512694	0.327018	0.727273	0.426792	0.720667	0.485748	0.422042	0.00544243	0.115339	0.359906	0.968801	0.601613	0.293584	0.155833	0.639441	0.26288	0.14674	0.0857104	0.401406	0.183915	0.633392	0.826116	0.456376	0.652783	0.577583	0.671504	0.893463	0.0453511	0.863665	0.485741	0.00730931	0.0128441	0.819263	0.260063	0.152362	0.158381	0.134873	0.133565	1	0.679537	0.908018	0.579336	0.69542	0.167173	0.392392
ASV_4e47f0f52b77c9d48b838adf6a18780f	ASV	0.518888	NA	NA	0.378969	0.626764	NA	0.480239	0.332373	NA	0.400238	0.314342	0.162098	0.687846	0.229489	0.854802	0.0136148	0.867994	0.228905	0.989874	0.659556	0.383664	0.350592	0.0904373	0.552142	0.626764	NA	NA	0.378969	0.518888	NA	0.426092	NA	NA	0.298025	0.361266	NA	0.902064	0.69516	0.635824	0.534923	0.460337	0.872833	0.842468	0.841565	0.966152	0.496805	0.79952	0.840055
ASV_30fa7771993900e63d89f74f430f7eae	ASV	0.518888	NA	NA	0.378969	0.626764	NA	0.480239	0.332373	NA	0.43639	0.314342	0.162098	0.740715	0.171492	0.854802	0.0168714	0.822906	0.201919	0.917189	0.586318	0.383664	0.270747	0.077567	0.576868	0.626764	NA	NA	0.378969	0.518888	NA	0.480187	NA	0.419547	0.355006	0.6956	0.27753	0.900267	0.69516	0.635824	0.549243	0.495652	0.822691	0.841281	0.916779	0.988714	0.823276	0.792885	0.987109
ASV_6fdbfb549140536691c46366225fc51e	ASV	0.815848	NA	NA	0.728463	0.880505	NA	0.362537	0.520338	0.332373	0.690435	0.694611	0.609869	0.830663	0.722403	0.73242	0.76775	0.3376	0.427004	0.948606	0.406638	0.776337	0.261895	0.671742	0.610403	1.30332e-05	0.123658	0.3017	NA	NA	NA	0.426092	0.181668	0.126769	0.110288	0.0383435	0.668311	0.624098	0.600074	0.351833	0.528384	0.0253377	0.42192	0.167552	0.413042	0.267413	0.452254	0.82012	0.686948
ASV_73d81618fa5cdf4d012da287ca5df8a5	ASV	0.432526	0.550985	NA	0.922703	0.550519	0.700311	0.746796	0.611627	0.602916	0.246886	0.556158	0.14173	0.946348	1	0.870756	0.925554	0.763767	0.750689	0.990542	1	0.753139	0.92093	0.68102	0.825388	0.58676	0.700311	NA	1	0.473204	0.550985	0.689521	0.599468	0.478849	0.791631	0.555557	0.87457	0.479044	0.600074	0.757621	0.657378	0.421492	0.71943	0.563027	0.278711	0.312628	0.300017	0.387037	0.979735
ASV_982291024fb62f46caf8de13c930bf25	ASV	0.000733102	0.233038	0.605577	NA	NA	NA	0.773745	NA	NA	0.669463	0.669463	NA	0.494371	0.239317	0.314305	0.385157	0.448107	NA	0.868582	0.610215	0.341212	0.221167	0.0337676	0.59817	0.880505	NA	NA	0.728463	0.815848	NA	0.742959	NA	NA	0.659102	0.702191	NA	0.688276	0.77283	NA	0.918631	0.361262	0.385066	0.964801	0.57407	0.341212	0.481201	0.0588884	0.0664974
ASV_4ca2dc7ef252ba0d4cfc2758c8fefe94	ASV	0.815848	0.550985	NA	0.137843	0.880505	0.700311	0.66817	0.520338	NA	0.428161	0.534971	0.339808	0.754805	0.966947	0.536268	0.716818	0.651076	0.62082	0.738646	0.560806	0.925254	0.10352	0.577721	0.426226	0.880505	NA	0.605577	0.728463	0.0309488	0.233038	0.627539	NA	NA	0.521322	0.575493	NA	0.36908	0.149212	0.507085	0.396561	0.944576	0.519069	0.845792	0.829266	0.690733	0.426314	0.377325	0.959875
ASV_db706819c71ee09eb17dcc59d51d506c	ASV	0.101176	0.233038	0.605577	0.59921	0.788764	NA	0.773745	NA	0.332373	0.669463	0.0198207	0.162098	0.873018	0.517569	0.95136	0.290691	0.953165	0.517696	0.833561	1	0.759068	0.666137	0.698781	0.558348	0.724181	NA	NA	0.508501	0.632583	NA	NA	0.477968	0.419547	0.0321337	0.0147864	0.853066	0.586207	0.734776	0.394003	0.730146	0.41943	0.354903	0.134653	0.0920831	0.0509163	0.423887	0.259304	0.747149
ASV_001ca6e70b1f56db9f2d850158cf435a	ASV	0.915138	0.39294	0.427124	0.323256	0.313642	0.701386	0.0677261	0.0834128	0.108258	0.615157	0.753059	0.911652	0.866879	1	0.44847	0.827635	0.26763	0.397968	0.129607	0.392769	0.548712	0.319358	0.513007	0.848995	0.62694	0.825863	1	0.83602	0.954643	0.876514	0.630175	0.473941	0.16519	0.541667	0.125365	0.417985	0.601981	0.94598	0.633034	0.142199	0.741678	0.240632	0.0589832	0.0303583	0.27415	0.44698	0.727192	0.451754
ASV_b723fcedbe76c66e337687ec7ae4947b	ASV	0.400379	0.852815	0.69627	0.180817	0.159486	1	0.303463	0.332373	0.520338	1	0.448479	0.536784	0.832776	0.722403	0.541872	0.390916	0.333618	0.17361	0.190073	0.420144	0.780325	0.456279	0.0576864	0.220377	0.260056	0.569672	1	1	0.54216	0.826824	0.836309	0.971961	0.281804	0.85408	0.184602	0.221567	0.279969	0.333027	0.69593	0.822373	0.224621	0.271098	0.819258	0.837855	0.341212	0.905378	0.255192	0.373369
ASV_f717c968fc908a6cffc01edaabdb7231	ASV	0.000733102	0.233038	0.605577	NA	NA	NA	0.886628	0.611627	0.969465	0.341765	0.770797	0.572773	0.735493	0.239317	1	0.12417	0.597543	0.292584	0.382354	0.790569	0.297028	0.532497	0.570247	0.383826	0.880505	NA	NA	0.728463	0.815848	NA	0.58893	0.214327	0.846557	0.0691377	0.401843	0.27753	0.459088	0.77283	0.573888	0.34353	0.783928	0.549372	0.786625	0.512082	0.874861	0.191227	0.570924	0.605488
ASV_84d91842d04ef2fb061db6e20bede78b	ASV	0.736358	0.589685	1	0.141193	0.343975	0.853053	0.142297	0.296356	0.922871	0.399439	0.0122272	0.183774	0.699494	0.66703	0.435181	0.162735	0.151778	0.767531	0.227882	0.219694	0.137491	0.625078	0.355914	0.675238	0.773896	0.637962	0.652783	0.888908	0.787258	0.736073	0.0909556	0.743604	0.499057	0.00715847	0.00760566	0.700466	0.260063	0.152362	0.158381	0.134873	0.127532	1	0.742207	1	0.634882	0.659843	0.299953	0.615288
ASV_a7760b381c504dc5e5fdd2f940c42423	ASV	0.54216	0.66171	0.605577	0.948423	0.550519	0.700311	0.68702	1	0.759599	0.649032	1	0.782196	0.865864	1	1	0.828362	0.720161	0.832247	0.654899	0.873399	0.703433	0.776209	0.2817	0.478343	0.517244	NA	0.605577	0.250891	0.740581	0.233038	1	0.866369	0.796538	0.894411	0.827375	0.701449	0.329513	0.333027	0.672149	0.735144	0.610587	0.50142	0.450504	0.343918	0.36286	0.632556	0.619002	0.921211
ASV_7cf030c7cd20fe92f98f28adf26deede	ASV	0.518888	NA	NA	0.378969	0.626764	NA	0.042842	0.806607	0.438621	0.0602536	0.290345	0.624281	0.895235	0.963795	0.122194	0.899534	0.0764886	0.0672651	0.174447	0.627483	0.660401	0.31358	0.274659	0.876513	0.626764	NA	NA	0.378969	0.518888	NA	0.984947	0.214327	0.809477	0.181184	0.609858	0.111208	0.579754	1	0.672149	0.424883	0.978348	0.521647	0.731442	0.687773	0.477496	0.737725	0.511669	0.81312
ASV_45e083b69470b6fd263bc6b6e4564f69	ASV	NA	0.550985	NA	0.0118364	NA	0.700311	0.773745	NA	NA	0.669463	0.669463	NA	0.474512	0.722403	1	0.842103	0.560247	0.849126	0.921278	0.610215	0.780325	0.271576	0.775895	0.374469	0.880505	NA	NA	0.728463	0.815848	NA	0.00531217	0.214327	0.281804	NA	NA	NA	0.654654	NA	0.573888	0.280885	0.366526	0.136316	0.924384	0.740843	0.24176	0.652722	0.20532	0.15124
ASV_938c41f40ca4410f4425709b02b7aab5	ASV	0.333249	0.233038	1	0.437404	0.12643	0.123658	0.397131	0.520338	0.520338	0.734167	0.723075	1	0.795952	0.750679	0.374024	0.47497	0.267794	0.197573	0.541554	0.631491	0.627881	0.866037	0.970315	0.833371	0.200929	0.123658	0.3017	0.378969	0.518888	NA	0.904846	0.766499	0.281804	0.719512	0.274341	0.408044	0.34025	0.388634	0.448647	0.955944	0.703451	0.757798	0.799336	0.969279	0.979097	0.860445	0.783658	0.876712
ASV_472d8a760bfd89aa5e8fc037ef113f7b	ASV	0.270412	1	0.329114	0.0862298	0.35835	0.148938	0.314526	0.90258	0.525562	0.115566	0.712425	0.30978	0.433209	0.66703	0.744873	0.162524	0.685537	0.490354	0.441487	0.154781	0.103303	0.206105	0.138339	0.749413	0.381116	0.226256	0.171857	0.160255	0.13019	0.886778	0.403403	0.663284	0.689887	0.87185	0.878355	0.985767	0.261324	0.174062	0.214902	0.514255	0.444376	0.843577	0.317273	0.302517	0.922222	0.846457	0.206562	0.216007
ASV_7469702e32b9370c9a0f91962d4bd07c	ASV	0.815848	NA	NA	0.728463	0.880505	NA	0.362537	0.520338	0.332373	0.680164	0.694611	0.536784	0.830663	0.722403	0.73242	0.76775	0.326856	0.367993	0.944501	0.406638	0.752259	0.275796	0.708843	0.593507	1.30332e-05	0.123658	0.3017	NA	NA	NA	0.426092	0.181668	0.126769	0.106923	0.0383435	0.735165	0.624098	0.600074	0.351833	0.528384	0.0291835	0.42192	0.16226	0.413042	0.253394	0.454507	0.84521	0.713486
ASV_9169c895bb4634ded0d06b0f0b0f66e4	ASV	0.000733102	0.233038	0.605577	NA	NA	NA	0.773745	NA	NA	0.669463	0.669463	NA	0.474512	0.239317	0.314305	0.385157	0.448107	NA	0.852333	0.640295	0.362152	0.202191	0.0331427	0.61707	0.880505	NA	NA	0.728463	0.815848	NA	0.742959	NA	NA	0.659102	0.702191	NA	0.688276	0.77283	NA	0.918631	0.361262	0.385066	0.938442	0.57407	0.341212	0.49058	0.0537144	0.0664974
ASV_feac6626fb0d12637d9570daf4d36faf	ASV	NA	NA	NA	NA	NA	NA	0.66817	0.520338	NA	0.442077	0.534971	0.339808	0.166422	0.0238374	0.0473601	0.12417	0.177307	NA	0.078539	0.920243	0.476606	0.0592665	0.401135	0.523059	NA	NA	NA	NA	NA	NA	0.545324	NA	NA	0.426775	0.486633	NA	0.479044	0.600074	0.573888	0.827422	0.9679	0.915971	0.788447	0.69077	0.703433	0.306619	0.402545	0.989155
ASV_cf32797f49be2cd7597295d634135082	ASV	0.101176	0.233038	0.605577	0.59921	0.788764	NA	0.773745	NA	0.332373	0.669463	0.0186037	0.162098	0.948502	0.263225	1	0.10576	1	0.36203	0.756965	0.799903	0.963763	0.994147	0.788677	0.846705	0.724181	NA	NA	0.508501	0.632583	NA	NA	0.477968	0.419547	0.0321337	0.0147864	0.853066	0.612925	0.734776	0.394003	0.765311	0.419044	0.384818	0.100634	0.0572039	0.0477394	0.348625	0.316332	0.933653
ASV_896aa172b0a5bb48c2395139a64edf3c	ASV	0.266199	1	0.329114	0.0379861	0.381116	0.148938	0.47362	0.819237	0.979742	0.243087	0.424925	0.898216	0.304077	0.901069	0.558368	0.115067	0.778449	0.430977	0.207142	0.152595	0.0983426	0.573525	0.34008	0.735677	0.381116	0.331652	0.171857	0.436072	0.0756435	0.554767	0.596769	0.663284	0.617948	0.908081	0.832415	0.900624	0.0741036	0.0552731	0.0459237	0.822607	0.842909	1	0.656354	0.603261	0.990618	0.801861	0.615646	0.456561
ASV_4e46cca1bee44900f5d3e496e7a7660a	ASV	NA	NA	NA	NA	NA	NA	0.410184	0.177038	0.969465	0.37109	0.282696	0.162098	0.179051	0.495947	0.0473601	0.64968	0.177307	0.124612	0.227292	0.938035	0.715018	0.171659	0.455814	0.691498	NA	NA	NA	NA	NA	NA	0.545324	0.477968	0.226487	0.725714	0.0941792	0.390889	0.44	0.600074	0.448647	0.632595	0.828596	0.586298	0.273593	0.796979	1	0.382696	0.212533	0.722384
ASV_ee8143e5a904b66025e9b62a4c7df62b	ASV	0.233095	0.852815	0.69627	0.0658306	0.0764442	1	0.303463	0.332373	0.520338	1	0.448479	0.536784	0.832776	1	0.541872	0.828362	0.30746	0.344711	0.204997	0.420144	0.780325	0.493248	0.0641682	0.220377	0.200929	0.569672	1	0.768555	0.373245	0.826824	0.836309	0.971961	0.281804	0.85408	0.184602	0.221567	0.279969	0.172831	0.824993	0.405881	0.0713415	0.0743171	0.378926	0.384458	0.293756	0.76771	0.576181	0.834598
ASV_eab84771a38391f37f462c2406a00e74	ASV	0.458082	0.233038	1	0.378969	0.200929	0.123658	0.362537	0.520338	0.520338	0.639687	0.629727	1	0.764811	0.750679	0.374024	0.4314	0.277118	0.197573	0.931484	0.744542	0.979097	0.788029	0.954866	0.826239	0.282568	0.123658	0.3017	0.329683	0.473204	NA	0.928373	0.766499	0.281804	0.539724	0.21041	0.408044	0.34025	0.388634	0.573888	0.985308	0.388858	0.4939	0.925617	0.556455	0.477496	0.444827	0.351603	0.830828
ASV_7473287821c56281d1779f56a16b28b2	ASV	0.912241	0.276715	0.605577	0.0947353	0.4306	0.226256	0.165205	0.0650363	0.220601	0.143167	0.898748	0.264599	0.556046	0.611137	0.235404	0.913114	0.187877	0.285641	0.656693	0.672116	0.952001	0.268736	0.510399	0.729325	0.35835	0.700311	0.329114	0.439453	0.34844	0.265635	0.476841	0.643091	0.273176	0.811339	0.350636	0.397275	0.874209	0.952874	0.633034	0.76311	0.588534	0.572724	0.834177	0.545948	0.403794	0.582555	0.399364	0.736283
ASV_534985613b0b1b99763514c3b19285f0	ASV	0.195713	0.558858	0.329114	0.672005	0.486401	0.477289	0.518452	0.438621	0.220601	0.710483	0.325837	0.609869	1	0.709198	0.511241	0.582096	0.500496	0.971905	0.450545	0.711505	0.967102	0.689081	0.388142	0.675238	0.554438	0.569672	1	0.77774	0.909108	0.826824	0.924396	0.557238	0.110381	0.535363	0.109652	0.221567	0.804452	0.575446	0.635824	0.483286	0.146843	0.0956521	0.644159	0.908018	0.937349	0.473836	0.506943	0.994106
ASV_8a03a9c43da0004f8a515646ebc8ad00	ASV	0.000733102	0.233038	0.605577	NA	NA	NA	0.833929	0.611627	1	0.341765	0.770797	0.572773	0.836415	0.239317	1	0.140689	0.676426	0.292584	0.400926	0.790569	0.312628	0.524108	0.558306	0.371273	0.880505	NA	NA	0.728463	0.815848	NA	0.548219	0.214327	0.92292	0.0691377	0.401843	0.27753	0.479044	0.77283	0.573888	0.390192	0.865783	0.549372	0.805615	0.512082	0.874861	0.195442	0.570924	0.605488
ASV_aa1c4228c06b12d3b477d0d96075253e	ASV	0.518888	NA	NA	0.378969	0.626764	NA	0.381106	0.761833	0.969465	0.0602536	0.290345	0.594461	0.849011	1	0.122194	0.779086	0.0949806	0.0672651	0.148672	0.37182	0.708998	0.488772	0.150313	0.495244	0.626764	NA	NA	0.378969	0.518888	NA	0.904846	0.214327	0.809477	0.213261	0.509781	0.111208	0.54382	1	0.799557	0.342235	0.921663	0.55693	0.690353	0.589814	0.494272	0.688021	0.622181	0.933148
ASV_2fc9015f8f1cec4ed41ebaaa62e40575	ASV	0.815848	NA	NA	0.728463	0.880505	NA	0.992787	0.677824	0.177038	0.520026	0.145035	0.339808	0.415868	NA	0.433848	0.297081	0.871588	0.292584	0.508165	0.9388	1	0.282894	0.415064	0.850803	0.880505	NA	NA	0.728463	0.815848	NA	0.885636	0.766499	0.281804	0.548873	0.21041	0.408044	0.624098	0.77283	NA	0.773365	0.273105	0.385066	0.678965	0.637872	0.506084	0.875719	0.685645	0.832943
ASV_cd1272697b028272f256c14e0284cd1e	ASV	NA	NA	NA	NA	NA	NA	0.773745	0.520338	NA	0.214653	0.669463	0.339808	0.166422	0.0238374	0.0473601	0.12417	0.177307	NA	0.0797633	0.942984	0.49735	0.0637503	0.401135	0.523059	NA	NA	NA	NA	NA	NA	0.627539	NA	NA	0.521322	0.575493	NA	0.479044	0.600074	0.573888	0.850924	0.955072	0.915971	0.799631	0.666496	0.703433	0.306619	0.382755	1
ASV_a2bfa927e04af5bb09d63aedba0f4ff7	ASV	0.815848	0.550985	NA	0.137843	0.880505	0.700311	0.66817	0.520338	NA	0.428161	0.534971	0.339808	0.792553	0.966947	0.536268	0.670653	0.661793	0.568139	0.64868	0.790622	1	0.250968	0.503435	0.725611	0.880505	NA	0.605577	0.728463	0.0309488	0.233038	0.627539	NA	NA	0.521322	0.575493	NA	0.297982	0.149212	0.507085	0.409997	0.984873	0.556054	0.761413	0.936272	0.823765	0.472538	0.383986	0.911764
ASV_7521ea7c7c04102ca6b7550dd8374708	ASV	NA	0.550985	NA	0.0118364	NA	0.700311	0.773745	NA	NA	0.669463	0.669463	NA	0.474512	0.722403	1	0.842103	0.579537	0.849126	0.949032	0.442616	0.780325	0.140606	0.641289	0.220377	0.880505	NA	NA	0.728463	0.815848	NA	0.00531217	0.214327	0.281804	NA	NA	NA	0.654654	NA	0.573888	0.280885	0.377911	0.136316	0.847483	0.376059	0.24176	0.180448	0.182851	0.0588345
ASV_25ffb4d92c8fbe80c8703e94b4d17014	ASV	0.941428	0.276715	0.605577	0.0808546	0.4306	0.226256	0.165205	0.0650363	0.220601	0.145708	0.9065	0.237131	0.591928	0.611137	0.274997	0.861957	0.165458	0.285641	0.525603	0.841102	0.990395	0.177322	0.451755	0.704108	0.35835	0.700311	0.329114	0.439453	0.383305	0.265635	0.468072	0.643091	0.220691	0.827474	0.36888	0.397275	0.86519	0.952874	0.633034	0.612181	0.673472	0.572724	0.834859	0.50104	0.390682	0.507211	0.309704	0.725944
ASV_ff3c79395058da84aa7d50afc0bd671d	ASV	NA	NA	NA	NA	NA	NA	0.592265	NA	0.332373	0.442077	0.174806	0.162098	0.1158	0.286413	0.143204	0.986836	0.606971	0.671827	0.267306	0.789613	0.898701	0.350895	0.26405	0.943219	NA	NA	NA	NA	NA	NA	0.627539	NA	0.226487	0.521322	0.040861	0.111208	0.44	0.600074	0.573888	0.684212	0.777391	0.915971	0.327977	0.612059	0.988714	0.67452	0.279221	0.611437
ASV_2e0b5a51e2a366b89416d34617b840fe	ASV	NA	NA	NA	NA	NA	NA	NA	NA	0.520338	NA	0.0267093	0.339808	0.205708	0.312047	0.374024	0.734125	0.846224	0.949439	0.182373	0.782781	0.293756	0.045452	0.988698	0.189483	NA	NA	NA	NA	NA	NA	NA	NA	0.419547	NA	0.0147864	0.27753	0.499958	NA	0.757621	0.113963	0.431273	0.316233	0.603692	0.819619	0.736944	0.706819	0.287773	0.506265
ASV_a7ac3542fdb38555a6b132f7c71286fb	ASV	NA	NA	NA	NA	NA	NA	NA	NA	NA	NA	NA	NA	0.180691	0.561294	0.374024	0.597267	0.9731	0.750689	0.182373	0.720039	0.36286	0.039808	0.979658	0.181768	NA	NA	NA	NA	NA	NA	NA	NA	NA	NA	NA	NA	0.499958	NA	0.757621	0.113963	0.461921	0.316233	0.640497	0.599953	0.736944	0.890069	0.323709	0.317272
ASV_b87e7b370da37ad4734acc3dc071b91c	ASV	0.571121	0.550985	NA	0.631306	0.671808	0.700311	0.592265	0.520338	NA	0.680901	0.442077	0.339808	0.0363068	0.228655	0.117239	0.627136	0.777096	0.601814	0.214605	0.014743	0.0429923	0.034748	0.119598	0.761261	0.724181	0.700311	NA	0.450611	0.632583	0.550985	0.545324	0.288888	NA	0.184475	0.486633	0.221567	0.284953	0.600074	0.351833	0.116373	0.955183	0.200896	0.863668	0.753778	0.798995	0.453365	0.48	0.958757
ASV_3000647aaf981131b669a0d59209361c	ASV	0.378563	0.785062	0.759982	0.466026	1	0.637962	0.0315184	0.0618599	0.136969	0.819286	0.421188	0.401849	0.000798005	0.050955	0.124888	0.650651	0.382814	0.814517	0.122753	0.763885	0.976697	0.148361	0.0397612	0.706412	0.0668848	0.451522	0.0324733	0.895067	0.170065	0.31892	0.216774	0.843947	0.861421	0.110439	0.0631817	0.698004	0.569725	0.312675	0.448647	0.0417577	0.32554	0.521647	0.279891	0.0911851	0.778441	0.23314	0.320846	0.0793371
ASV_9b625c049d80dd6ed9fd1d2e36d7d192	ASV	0.513698	0.66171	0.605577	0.948423	0.550519	0.700311	0.664932	0.481547	0.66155	0.569977	0.945633	0.782196	0.849287	1	1	0.815869	0.720161	0.832247	0.767325	0.523883	0.341212	0.544594	0.338117	0.717821	0.517244	NA	0.605577	0.250891	0.740581	0.233038	0.857051	0.866369	0.846667	0.92437	0.655714	0.701449	0.329513	0.333027	0.672149	0.723844	0.621612	0.50142	0.450504	0.116943	0.310144	0.212707	0.607233	0.608263
ASV_333e6469657b7bf63e5a534858f02606	ASV	0.692217	1	0.605577	0.672005	0.486401	0.477289	0.654392	0.713464	0.220601	0.951029	0.240368	0.346587	0.804591	0.862998	0.800534	0.684394	0.404631	0.798553	0.374695	0.686288	0.575256	0.498023	0.0860007	0.354488	0.53874	0.569672	1	0.860092	0.874189	0.826824	0.977299	0.557238	0.376677	0.44305	0.296237	0.736061	0.272293	0.249383	0.573888	0.705792	0.20851	0.209509	0.910018	0.569687	0.356998	0.300726	0.169597	0.692223
ASV_542677d2eca2f512df70f5217d97bd93	ASV	NA	NA	NA	NA	NA	NA	0.66817	0.520338	NA	0.442077	0.534971	0.339808	0.761292	1	0.314305	0.79908	0.130293	0.228276	0.404205	0.9388	0.328759	0.229608	0.647366	0.211488	NA	NA	NA	NA	NA	NA	0.545324	NA	NA	0.426775	0.486633	NA	0.459088	0.388634	0.757621	0.391218	0.342255	0.168659	0.262843	0.32265	0.179992	0.800214	0.462855	0.631063
ASV_591b106df15ce33b8e435fe832112918	ASV	0.0309488	0.233038	0.605577	0.728463	0.880505	NA	0.592265	0.520338	0.332373	0.66589	0.174806	0.609869	0.301988	0.36497	0.314699	0.749147	0.598604	0.897477	0.812169	0.794527	0.61429	0.521764	0.227512	0.630589	0.880505	NA	NA	0.728463	0.815848	NA	0.360901	0.214327	0.846557	0.426775	0.561368	0.27753	0.284953	0.312675	0.273825	0.831337	0.688216	0.960488	0.236991	0.0845024	0.894647	0.327138	0.290549	0.121607
ASV_188d1b9e60e818e28e342f23166622a4	ASV	NA	NA	NA	NA	NA	NA	0.66817	0.520338	NA	0.442077	0.534971	0.339808	0.809819	1	0.314305	0.836343	0.144492	0.228276	0.138919	0.610215	0.197149	0.199568	0.980793	0.338831	NA	NA	NA	NA	NA	NA	0.545324	NA	NA	0.426775	0.486633	NA	0.459088	0.388634	NA	0.43087	0.106104	0.053071	0.249815	0.289294	0.14984	0.781042	0.425534	0.601677
ASV_4ad7b4c535a4f26fae1ebfed87aa721d	ASV	0.425587	0.785062	0.759982	0.564964	0.787629	0.637962	0.0203412	0.0738019	0.110494	0.863101	0.615157	0.627834	0.000624419	0.0227616	0.0635395	0.76775	0.9731	0.849126	0.147896	1	0.843928	0.0715927	0.13625	0.924974	0.106019	0.451522	0.0324733	0.881135	0.117148	0.254677	0.281013	0.772492	0.78384	0.2396	0.0790178	0.494686	0.569725	0.388634	0.573888	0.13927	0.705948	0.4939	0.279891	0.0628416	0.778441	0.136495	0.306779	0.0532066
ASV_bb0b5c8f5d2d15813a707917c58a01c1	ASV	0.708811	0.550985	NA	0.285498	0.788764	0.700311	0.480239	0.520338	NA	1	0.314342	0.339808	0.0561405	0.321092	0.185865	0.702862	0.952213	0.829963	0.569851	0.0417749	0.128603	0.0193851	0.101141	0.67304	0.788764	0.700311	NA	0.285498	0.708811	0.550985	0.426092	0.288888	NA	0.430059	0.361266	0.221567	0.355346	0.77283	0.351833	0.101189	0.607089	0.102548	0.848983	0.768714	0.677791	0.421552	0.346843	0.888372
ASV_c4c97c3f67cbf89f128c511c8849b70f	ASV	0.815848	NA	NA	0.728463	0.880505	NA	0.0477031	0.177038	0.177038	0.669463	0.669463	NA	0.415868	0.492457	NA	0.913257	0.361589	0.429906	0.74109	0.442616	0.166852	0.299604	0.0171594	0.436583	0.880505	NA	NA	0.728463	0.815848	NA	0.0806901	0.214327	0.281804	0.659102	0.702191	NA	0.654654	NA	0.757621	0.280885	0.963953	0.316233	0.363279	0.359822	0.986039	0.764406	0.355296	0.356945
ASV_9605b001b12b95c745af5020d8923805	ASV	0.708811	0.550985	NA	0.333879	0.788764	0.700311	0.745601	0.177038	0.611627	0.229041	0.723075	0.339808	0.270061	1	0.122194	0.18838	0.265809	0.124612	0.60566	0.334575	0.422188	0.3842	0.492744	0.936744	0.00380978	0.393769	0.3017	0.137843	0.815848	0.550985	0.161641	0.599468	0.110381	0.479106	0.361266	0.221567	0.375316	0.248727	0.635824	0.441522	0.790863	0.448239	0.590903	0.627615	0.609228	0.921419	0.948358	0.979186
ASV_43b70044c0bec13a0037c598f6fdf886	ASV	0.0309488	0.233038	0.605577	0.728463	0.880505	NA	0.592265	0.520338	0.332373	0.66589	0.163364	0.609869	0.459059	0.412412	0.314699	0.661561	0.500496	0.897477	0.865732	0.932676	0.61429	0.699366	0.293818	0.582561	0.880505	NA	NA	0.728463	0.815848	NA	0.360901	0.214327	0.846557	0.426775	0.545172	0.27753	0.260063	0.312675	0.273825	0.896888	0.860857	0.960488	0.212046	0.0845024	0.634093	0.370407	0.545999	0.260356
ASV_d3cbbf97a9773656ffbb231175c07e99	ASV	0.815848	NA	NA	0.728463	0.880505	NA	0.00172717	0.177038	0.677824	NA	0.0267093	0.339808	0.889944	0.492371	0.632173	0.162021	0.371176	0.69909	0.625235	0.33679	0.670004	0.0147637	0.162651	0.58533	0.880505	NA	NA	0.728463	0.815848	NA	0.742959	NA	0.419547	0.659102	0.144471	0.27753	0.521943	0.600074	0.448647	0.955387	0.32406	0.631097	0.0510785	0.870246	0.40489	0.00522488	0.35576	0.29404
ASV_ff6027500aba63f4935d6122ab7e306e	ASV	0.000733102	0.233038	0.605577	NA	NA	NA	NA	NA	NA	NA	NA	NA	0.428486	0.808565	0.374024	0.531106	0.648269	0.425075	0.32632	0.103454	0.30171	0.158817	0.795345	0.509839	0.880505	NA	NA	0.728463	0.815848	NA	NA	NA	NA	NA	NA	NA	0.44	0.600074	0.448647	0.497854	0.77093	0.423534	0.917522	0.32265	0.328759	0.0923753	0.139185	0.952738
ASV_82e365c4625dd0c0e6debf83597da290	ASV	0.000733102	0.233038	0.605577	NA	NA	NA	NA	NA	NA	NA	NA	NA	0.0483865	0.555126	0.179607	0.284688	0.846224	0.425075	0.33471	0.2426	0.184476	0.59837	0.436494	0.807352	0.880505	NA	NA	0.728463	0.815848	NA	NA	NA	NA	NA	NA	NA	0.499958	0.600074	0.448647	0.750949	0.519655	0.423534	0.975011	0.412154	0.462375	0.146653	0.276248	0.98571
ASV_a337dd2e88bbf4caf0e91760478b4db2	ASV	0.000733102	0.233038	0.69627	NA	1.30332e-05	0.123658	0.66817	0.520338	0.520338	0.456248	0.456248	1	0.53337	0.634574	0.122194	0.960523	0.196249	0.228276	0.903197	0.676156	0.76427	0.408574	0.393345	0.991389	0.00269392	0.123658	0.3017	0.728463	0.815848	NA	0.545324	0.477968	NA	0.709822	0.486633	0.408044	0.459088	0.77283	0.757621	0.321042	0.411678	0.923436	0.740239	0.278711	0.703433	0.14491	0.381255	0.118102
ASV_5f7f9354fbe23eead6c563cfe44d41d6	ASV	NA	NA	NA	NA	NA	NA	0.773745	NA	0.520338	0.669463	0.214653	0.339808	0.514667	0.83121	1	0.765088	0.659642	0.949439	0.261345	0.276167	0.152048	0.989348	0.369943	0.529693	NA	NA	NA	NA	NA	NA	0.627539	NA	NA	0.521322	0.575493	NA	0.688276	0.600074	0.757621	0.336474	0.893759	0.603848	0.887303	0.768767	0.817939	0.754146	0.825414	1
ASV_45fc1d219d9cb9a8f62fbc305f4ec093	ASV	0.708811	NA	NA	0.59921	0.788764	NA	0.91729	0.177038	0.177038	0.168679	0.168679	NA	0.12283	0.820455	0.122194	0.0134415	0.361589	0.0672651	0.512028	0.591226	0.559238	0.985588	0.870651	0.905501	0.00380978	0.123658	0.3017	0.728463	0.815848	NA	0.920648	0.971961	0.281804	0.744807	0.274341	0.221567	0.545139	0.77283	0.448647	0.502386	0.304637	0.231784	0.915325	0.84669	0.518564	0.841956	0.398003	0.547676
ASV_69dfc2a64125e82f8e8a5d9f4a0bb3a7	ASV	0.815848	NA	NA	0.728463	0.880505	NA	NA	NA	0.520338	NA	0.0267093	0.339808	0.791964	0.492371	0.73242	0.121799	0.306381	0.69909	0.638773	0.350383	0.716597	0.0157225	0.171864	0.58533	0.880505	NA	NA	0.728463	0.815848	NA	NA	NA	0.419547	NA	0.0147864	0.27753	0.545139	0.600074	0.448647	0.849045	0.258816	0.586298	0.201824	0.493967	0.681542	0.0022854	0.384449	0.213474
ASV_7a6a5c957a4b212dbfa99d1bb98e24c0	ASV	NA	NA	NA	NA	NA	NA	0.773745	NA	NA	0.669463	0.669463	NA	0.499468	0.492457	NA	0.784158	0.448107	0.429906	0.88321	0.817966	0.506084	0.527175	0.164226	0.662319	NA	NA	NA	NA	NA	NA	NA	0.477968	NA	0.0321337	NA	0.408044	0.688276	NA	0.573888	0.328387	0.253814	0.136316	0.577799	0.568619	0.694672	0.827958	0.995068	0.870321
ASV_29b6200961067fa21a5f318e9194ca86	ASV	0.571121	NA	NA	0.437404	0.671808	NA	0.480239	0.0984454	0.520338	0.00421832	0.973008	0.106733	0.127501	0.181114	0.0173624	0.7904	0.0685039	0.124612	0.232338	0.554026	0.684662	0.649916	0.494533	0.899714	0.788764	0.700311	NA	0.333879	0.708811	0.550985	0.273822	0.477968	0.419547	0.477894	0.753509	0.853066	0.311631	0.388634	0.757621	0.976186	0.119695	0.189351	0.675629	0.148629	0.912423	0.116728	0.862332	0.216507
ASV_4c8629886ec4db8d2137adf1e65dedd5	ASV	0.708811	0.550985	NA	0.285498	0.788764	0.700311	0.782842	0.969465	0.813646	0.557181	0.870825	0.565309	0.455098	0.492457	0.433848	0.963037	0.711215	0.849126	0.237021	0.304479	0.321064	0.996441	0.899783	0.951634	0.00269392	0.123658	1	0.728463	0.0250443	0.233038	0.299933	0.420428	0.40206	0.906648	0.926942	0.883729	0.0218172	0.248727	0.932548	0.591443	0.011167	0.291381	0.570871	0.963481	0.462375	0.374368	0.715076	0.336823
ASV_6f832ccc4d7f0d13804f0dd78961900a	ASV	0.915861	0.495353	1	0.269953	0.727575	0.44314	0.275046	0.0871992	0.362676	0.201907	0.840831	0.280636	0.220491	0.229489	0.560512	0.757975	0.519	0.472115	0.303518	0.944355	0.867492	0.276522	0.174461	0.821994	0.753888	0.701386	1	0.530223	0.595137	0.367028	0.601655	0.843947	0.467442	0.66118	0.781472	0.622504	0.659664	0.350606	0.375233	0.268748	0.461145	0.869513	0.895271	0.518241	0.456592	0.25515	0.274193	0.92647
ASV_0dc2f49e1be8a5cca4f318e3b62c5914	ASV	0.473204	NA	NA	0.329683	0.58676	NA	0.937648	0.177038	0.602916	0.12478	0.337815	0.040641	0.870098	0.905328	0.870756	0.650651	0.9731	0.750689	0.108661	0.0711859	0.152048	0.56494	0.863427	0.601061	0.58676	NA	NA	0.329683	0.473204	NA	0.984947	0.599468	0.478849	0.398462	0.240921	0.87457	0.521943	0.77283	0.757621	0.412627	0.529445	0.923436	0.101064	0.0422925	0.093052	0.269712	0.837933	0.598022
ASV_8771de7924394cea5ec304c4e70b301c	ASV	0.571121	NA	NA	0.437404	0.671808	NA	0.592265	0.0984454	0.332373	0.000493128	0.15786	0.230923	0.202701	0.112123	0.0490858	0.401372	0.163834	0.671827	0.698822	0.856348	0.804552	0.39382	0.913797	0.608259	0.788764	0.700311	NA	0.309063	0.708811	0.550985	0.30486	0.477968	0.419547	0.572624	0.843238	0.853066	0.284953	0.388634	0.573888	0.838501	0.189477	0.388366	0.662241	0.691449	0.788122	0.234725	0.960977	0.435998
ASV_564a6d79cecee7e1ab8a17c11a79b816	ASV	0.000733102	0.233038	0.69627	NA	1.30332e-05	0.123658	0.66817	NA	0.520338	0.534971	0.456248	0.339808	0.547336	0.634574	0.122194	0.973676	0.196249	0.228276	0.86958	0.875583	0.788459	0.6808	0.385398	0.797231	0.00269392	0.123658	0.3017	0.728463	0.815848	NA	0.627539	0.477968	NA	0.493543	0.575493	0.408044	0.459088	0.77283	0.757621	0.321042	0.393583	1	0.794034	0.268395	0.703433	0.109532	0.422936	0.113657
ASV_15ae016345b9d329d60e7d21d5f7b288	ASV	0.708811	NA	NA	0.59921	0.788764	NA	0.66817	NA	0.220601	0.534971	0.00806758	0.0808757	0.250408	1	0.854802	0.219562	0.424538	0.763682	0.83319	0.33679	0.342455	0.197092	0.169736	0.842005	0.788764	NA	NA	0.59921	0.708811	NA	0.480187	0.288888	NA	0.305894	0.417529	0.221567	0.569725	0.600074	0.210185	0.870215	0.00124905	0.0397895	0.924806	0.548325	0.554778	0.327151	0.358085	0.868028
ASV_707dbf02837b10fad580c31eb298cb4a	ASV	0.571121	NA	NA	0.437404	0.671808	NA	0.15486	0.177038	0.677824	0.534971	0.456248	0.339808	0.822513	0.492371	0.314305	0.488331	0.217144	0.124612	0.219849	0.0947503	0.108357	0.35405	0.474103	0.827237	0.788764	0.700311	NA	0.309063	0.708811	0.550985	0.545324	NA	0.419547	0.426775	0.545172	0.27753	0.247525	0.172831	0.553529	0.471542	0.460794	0.291381	0.90484	0.869072	0.638738	0.820381	0.489104	0.773439
ASV_7005a111aa5b03f9afa596c8df244409	ASV	0.812106	0.58544	0.750751	0.164993	0.530636	0.337747	0.298554	0.0951879	0.362676	0.192476	0.900798	0.248433	0.153229	0.229489	0.560512	0.886238	0.486449	0.391997	0.274572	0.907392	0.948834	0.299806	0.196128	0.836024	0.807349	0.565172	1	0.469823	0.632461	0.367028	0.601655	0.905982	0.497642	0.671715	0.724046	0.600232	0.508891	0.418538	0.375233	0.304947	0.422834	0.90659	0.866961	0.631779	0.651583	0.319665	0.386376	0.916166
ASV_c03c5b8624420cbcbf54e1ce6da6d225	ASV	NA	NA	NA	NA	NA	NA	0.0023978	0.0143629	0.0650363	0.522944	0.843475	0.536784	0.0688308	0.791738	0.538268	0.219415	0.579537	0.832247	0.257989	0.423119	0.549303	0.97563	0.650792	0.780034	NA	NA	NA	NA	NA	NA	0.000370698	0.0230908	0.0801421	0.77787	0.468393	0.726657	0.595939	NA	0.573888	0.207259	0.507655	0.136316	0.0197867	0.117584	0.34131	0.760291	0.212679	0.492062
ASV_f49cd9b4be3e6e3d4f7338b74e5d3965	ASV	NA	NA	NA	NA	NA	NA	0.773745	NA	0.520338	0.669463	0.214653	0.339808	0.614993	0.83121	1	0.889428	0.771134	0.949439	0.261345	0.276167	0.152048	0.984023	0.369943	0.550473	NA	NA	NA	NA	NA	NA	0.627539	NA	NA	0.521322	0.575493	NA	0.654654	0.600074	0.757621	0.444493	1	0.603848	0.879313	0.768767	0.817939	0.749296	0.825414	1
ASV_052e2878f3fc2bd81c565c460f11b445	ASV	NA	NA	NA	NA	NA	NA	0.480239	NA	NA	0.314342	0.314342	NA	0.320329	NA	NA	0.20413	0.265809	NA	0.537911	0.137063	0.158306	0.195489	0.236449	0.980688	NA	NA	NA	NA	NA	NA	0.480187	NA	0.419547	0.355006	0.6956	0.27753	0.545139	NA	0.757621	0.15367	0.580844	0.316233	0.109741	0.344508	0.251559	0.176572	0.428612	0.706075
ASV_874532b8b8a9d6a60c56cbc580ff9944	ASV	NA	NA	NA	NA	NA	NA	0.66817	0.520338	NA	0.442077	0.534971	0.339808	0.973992	1	0.314305	0.89499	0.196249	0.228276	0.160442	0.377263	0.545428	0.507537	0.307097	0.766237	NA	NA	NA	NA	NA	NA	0.545324	NA	NA	0.426775	0.486633	NA	0.521943	0.388634	NA	0.214828	0.159135	0.053071	0.774767	0.568619	0.640294	0.238706	0.341171	0.944222
ASV_d7aadcb77f799500145b1af4ac3f146f	ASV	0.891223	0.251797	0.329114	0.00270242	0.14737	0.0304238	0.337111	0.0446536	0.520503	0.0648012	0.671814	0.0605238	0.0547581	0.137617	0.17246	0.880362	0.86153	1	0.0192467	0.384892	0.366038	0.0950743	0.0946988	0.992927	1	0.565172	1	0.133574	0.38144	0.891534	0.860069	0.354957	0.841869	0.228266	0.529377	0.200796	0.340008	0.352723	0.606468	0.824047	0.244594	0.491859	0.889697	0.95836	0.441965	0.654936	0.190285	0.462086
ASV_d854ab999ea16c5fbc72506a34379dbb	ASV	0.432526	0.324872	0.3017	0.460835	0.260056	0.627396	0.881839	0.969465	0.66155	0.734331	0.31119	0.685763	0.95371	0.722403	1	0.54899	0.909173	0.849126	0.135152	0.0287895	0.0346742	0.0772196	0.120325	0.958277	0.141359	0.393769	1	0.883027	0.0236794	0.194047	0.782799	0.416035	0.92292	0.0479854	0.955674	0.317635	0.545139	0.77283	0.573888	0.570341	0.79729	0.497437	0.343268	0.196705	0.545428	0.437086	0.729675	0.4189
ASV_63ba35acfee13a460e1fc8394b6beca5	ASV	0.54216	0.66171	0.605577	0.948423	0.550519	0.700311	0.618662	0.481547	0.66155	0.649032	1	0.782196	0.865864	1	1	0.815869	0.720161	0.832247	0.809147	0.908312	0.703433	0.645283	0.401528	0.717821	0.517244	NA	0.605577	0.250891	0.740581	0.233038	0.924396	0.866369	0.796538	0.973961	0.728191	0.701449	0.329513	0.333027	0.672149	0.723844	0.621612	0.50142	0.356522	0.04898	0.327124	0.128145	0.712319	0.341345
ASV_716ea5fc790a638d57d0cd35feb1947e	ASV	0.708811	0.550985	NA	0.285498	0.788764	0.700311	0.913182	0.969465	0.761833	0.736093	0.694047	0.565309	0.455098	0.492457	0.433848	0.94458	0.691611	0.849126	0.255462	0.420144	0.210449	0.701331	0.716195	0.560375	0.00269392	0.123658	1	0.728463	0.0250443	0.233038	0.141513	0.45103	0.366841	0.590292	0.822699	0.8454	0.0218172	0.248727	0.932548	0.591443	0.00970994	0.291381	0.641082	0.939173	0.34542	0.442413	0.37224	0.19111
ASV_7dd5b70dbd70a48e28a7f8b93d0db8ba	ASV	0.708811	NA	NA	0.59921	0.788764	NA	0.66817	NA	0.220601	0.534971	0.00806758	0.0808757	0.240965	0.961353	0.760372	0.219562	0.424538	0.829963	0.798397	0.350383	0.357512	0.203213	0.236664	0.992427	0.788764	NA	NA	0.59921	0.708811	NA	0.480187	0.288888	NA	0.314236	0.417529	0.221567	0.569725	0.600074	0.210185	0.883774	0.00139713	0.0397895	0.82472	0.534133	0.514923	0.452318	0.413041	0.794004
ASV_485bf4014e474415853cf8788ebf7942	ASV	0.210553	0.852815	0.605577	0.0658306	0.724181	0.477289	0.303463	0.332373	0.520338	1	0.456142	0.536784	0.928505	0.722403	0.339168	0.493975	0.0650767	0.0782474	0.299397	0.610215	0.857905	0.521945	0.262004	0.671405	0.626764	0.700311	0.605577	0.768555	0.373245	0.826824	0.836309	0.971961	0.281804	0.864042	0.184602	0.221567	0.229882	0.333027	0.69593	1	0.12939	0.271098	0.658536	0.837855	0.38388	0.78744	0.397384	0.373369
ASV_43a59e0d6bb4cf7d241c13c7c9a5f1a2	ASV	0.0523923	0.110501	0.785714	0.803382	0.0249263	0.0844325	0.744493	0.560815	1	0.624309	0.641966	0.463326	0.733298	0.618358	0.44847	0.298687	0.347122	0.181758	0.76084	0.753691	0.929723	0.51124	0.857516	0.694083	0.0419599	0.125078	0.0719241	0.791215	0.978517	0.886778	0.228952	0.629905	0.958833	0.342533	0.160612	0.593672	0.180344	0.183573	0.194987	0.733636	0.499374	0.872231	0.759864	0.220484	0.980526	0.144608	0.827369	0.213045
ASV_5e48690323904c84dd3dd075690828b5	ASV	NA	NA	NA	NA	NA	NA	0.66817	0.520338	NA	0.442077	0.534971	0.339808	0.956667	1	0.314305	0.89499	0.196249	0.228276	0.155875	0.356873	0.545428	0.564239	0.346007	0.745689	NA	NA	NA	NA	NA	NA	0.545324	NA	NA	0.426775	0.486633	NA	0.521943	0.388634	NA	0.203918	0.159135	0.053071	0.84535	0.588107	0.667265	0.27994	0.394262	0.962798
ASV_d9de53098bcd222d6db5a8014fdd1ae0	ASV	0.632583	NA	NA	0.508501	0.724181	NA	0.480239	0.332373	0.520338	0.42718	0.986502	0.609869	0.494371	0.634574	0.314305	0.0364851	0.448107	0.124612	0.855081	0.403477	0.624161	0.0352045	0.215523	0.627213	0.00380978	0.569672	0.3017	0.137843	0.815848	0.550985	0.545324	0.288888	0.419547	0.172161	0.513491	0.736061	0.0339552	0.0303828	0.672149	0.385914	0.0211741	0.0606649	0.0236432	0.117167	0.736935	0.693045	0.0511725	0.202252
ASV_fe335edde97229416d8bdb77573985d3	ASV	NA	NA	NA	NA	NA	NA	NA	0.520338	0.520338	0.0267093	0.0267093	1	0.493567	0.258531	0.760372	0.482967	0.778354	0.367993	0.897666	0.424575	0.462375	0.19985	0.318436	0.875723	NA	NA	NA	NA	NA	NA	0.627539	NA	NA	0.521322	0.575493	NA	0.499958	0.481417	0.757621	0.821569	0.549296	0.439086	0.816756	0.931854	0.93544	0.868518	0.682484	0.834598
ASV_cc588d5ccf773875f58960aafc8773bd	ASV	NA	NA	0.3017	NA	1.30332e-05	0.123658	0.773745	0.520338	0.520338	0.214653	0.204181	1	0.427485	1	0.0473601	0.440956	0.117384	0.0672651	0.454938	0.279878	0.840669	0.465198	0.584777	0.333735	1.30332e-05	0.123658	0.3017	NA	NA	NA	0.627539	0.477968	NA	0.463198	0.575493	0.408044	0.371003	0.388634	0.573888	0.766016	0.522691	0.4939	0.844722	0.974347	0.744932	0.787104	0.740161	0.618137
ASV_ac5db393e0b4c6c741ff6829026e653a	ASV	0.815848	NA	NA	0.728463	0.880505	NA	0.625382	0.522287	0.759599	0.710483	0.85471	0.685763	0.929832	0.83121	1	0.723052	0.919423	0.849126	0.991064	0.666726	0.32907	0.488207	0.0914926	0.0787758	0.880505	NA	NA	0.728463	0.815848	NA	0.899851	0.448914	0.245953	0.192505	0.0578144	0.587943	0.569725	0.77283	0.448647	0.609033	0.218272	0.231784	0.964869	1	0.357881	0.944971	0.109963	0.21218
ASV_03ca70a4eaf4a3a98911265dbed42ccc	ASV	0.432526	0.324872	0.3017	0.460835	0.260056	0.627396	0.337958	0.567001	0.90258	0.843475	0.3914	0.685763	0.95371	0.722403	1	0.54899	0.909173	0.849126	0.125682	0.0287895	0.0346742	0.0924407	0.148062	0.974959	0.141359	0.393769	1	0.883027	0.0236794	0.194047	0.984947	0.416035	0.92292	0.111426	0.843238	0.317635	0.545139	0.77283	0.573888	0.570341	0.79729	0.497437	0.347112	0.144827	0.516072	0.26786	0.756705	0.318707
ASV_4148e4d0b78ead285fb2effb93d2cdb6	ASV	0.571121	NA	NA	0.437404	0.671808	NA	0.498259	0.193091	0.932139	0.303841	0.491983	0.179724	0.349092	0.492457	0.433848	0.752756	0.955182	0.849126	0.704201	0.461803	0.160956	0.521303	0.166873	0.478343	0.724181	0.700311	NA	0.505639	0.632583	0.550985	0.204663	0.981488	0.0445191	0.116614	0.162052	0.0406179	0.569725	0.77283	0.757621	0.634386	0.765976	0.923436	0.694174	0.427793	0.849782	0.519202	0.894	0.542695
ASV_12a8f62d311949cbcc0314d6b7e41f79	ASV	0.518888	NA	NA	0.378969	0.626764	NA	0.480239	0.520338	NA	0.973008	0.314342	0.339808	0.474512	0.905328	0.314305	0.219415	0.448107	0.228276	0.855081	0.296397	0.624161	0.011591	0.211498	0.463906	0.0644966	0.569672	0.3017	0.450611	0.632583	0.550985	0.545324	0.288888	NA	0.178239	0.486633	0.221567	0.0154798	0.0303828	0.672149	0.45737	0.0104158	0.0606649	0.0291629	0.123002	0.693334	0.802989	0.0683441	0.209121
ASV_58366da1da489142e1a60fc0479b096b	ASV	NA	NA	NA	NA	NA	NA	NA	0.520338	NA	0.0267093	NA	0.339808	0.928505	0.239317	0.314305	0.159313	0.217144	NA	0.482371	0.103454	0.119381	0.0436584	0.0649678	0.974959	NA	NA	NA	NA	NA	NA	0.742959	NA	NA	0.659102	0.702191	NA	0.521943	0.77283	0.757621	0.403251	0.613661	0.923436	0.476081	0.346888	0.38388	0.580838	0.673344	0.960204
ASV_2b46fea3e6a9313436a3dd7a5a964959	ASV	0.392137	0.237497	0.548595	0.247279	0.0700737	0.0299251	0.984282	0.757927	0.87674	0.992107	0.603659	0.546774	0.889867	0.835865	0.739712	0.805952	0.754381	0.867123	0.86555	0.61905	0.708998	0.6767	0.42595	0.399675	0.0226438	0.0844325	0.0719241	0.791215	1	0.886778	0.130987	0.663284	0.788076	0.13909	0.170392	0.905951	0.140608	0.261491	0.152034	0.923524	0.648885	0.635644	0.19713	0.17896	0.651375	0.69539	0.495471	0.416698
ASV_fa975a9e17b18d118d19ae3f25b5c784	ASV	0.815848	NA	NA	0.728463	0.880505	NA	NA	NA	NA	NA	NA	NA	0.790752	0.492457	NA	0.117876	0.760268	0.429906	0.454751	0.276167	0.435156	0.315434	0.871525	0.632331	0.880505	NA	NA	0.728463	0.815848	NA	NA	NA	NA	NA	NA	NA	0.76985	NA	NA	0.45737	0.488176	NA	0.684977	0.966439	0.24176	0.643472	0.332409	0.247584
ASV_bc433097cda1722b065f4dd5b8fa453f	ASV	NA	NA	NA	NA	NA	NA	0.66817	0.520338	0.520338	0.442077	0.428161	1	0.499468	NA	NA	0.385157	0.448107	NA	0.645982	0.285447	1	0.374885	0.567729	0.257661	NA	NA	NA	NA	NA	NA	0.545324	NA	0.419547	0.426775	0.513491	0.27753	0.688276	NA	NA	0.328387	0.361262	NA	0.230411	0.344508	0.152048	0.586014	0.528673	0.355317
ASV_e68f501576e79a41eb62c33ef8214b31	ASV	0.632583	0.550985	NA	0.505639	0.724181	0.700311	0.66817	NA	0.520338	0.534971	0.456248	0.339808	0.688294	0.492371	0.314305	0.583568	0.177307	0.124612	0.20602	0.141085	0.25421	0.647606	0.892523	0.658139	0.788764	0.700311	NA	0.309063	0.708811	0.550985	0.627539	NA	0.419547	0.521322	0.358467	0.27753	0.311916	0.172831	0.553529	0.348922	0.610587	0.291381	0.984374	1	0.492439	0.956499	0.188588	0.321859
ASV_7633ae095e5a9cba393245a54fca0f53	ASV	NA	NA	0.3017	NA	1.30332e-05	0.123658	0.773745	0.520338	0.520338	0.214653	0.204181	1	0.836955	0.884421	0.122194	0.697059	0.144492	0.124612	0.797199	0.411978	0.470674	0.310056	0.3738	1	1.30332e-05	0.123658	0.3017	NA	NA	NA	0.627539	0.477968	NA	0.463198	0.575493	0.408044	0.404142	0.388634	0.757621	0.632208	0.207062	0.168659	0.892965	0.801984	0.77021	0.763799	0.727957	0.880497
ASV_3ec79d8c5d313e9b61ded0f898a5a3cc	ASV	0.377296	0.0204391	0.605577	0.00141295	0.14737	0.0304238	0.371596	0.0807253	0.54967	0.140754	0.765869	0.175453	0.0821212	0.0784038	0.17246	0.773351	0.929413	0.948404	0.0185222	0.30598	0.366038	0.112462	0.10459	0.965571	1	0.565172	1	0.0969823	0.269761	1	0.890325	0.473941	0.920541	0.345527	0.632108	0.294969	0.311107	0.276574	0.655262	0.604559	0.173774	0.146315	0.667011	0.709349	0.53923	0.270839	0.131701	0.760009
ASV_875c77ca14146bf7ca8d9db64f65f26b	ASV	0.815848	0.550985	NA	0.122177	0.880505	0.700311	NA	NA	NA	NA	NA	NA	0.550535	0.492457	NA	0.68395	0.501899	0.429906	0.777349	0.884191	0.828272	0.499478	0.964295	0.660967	0.788764	NA	NA	0.59921	0.708811	NA	NA	NA	NA	NA	NA	NA	0.726038	NA	0.757621	0.385914	0.750825	0.316233	0.354156	0.238761	NA	0.43507	0.260025	0.15124
ASV_8a0990667f165f30366495a74d9fc803	ASV	0.815848	NA	NA	0.728463	0.880505	NA	0.992787	0.677824	0.177038	0.511796	0.145035	0.339808	0.415868	NA	0.433848	0.297081	0.871588	0.292584	0.5808	0.908312	1	0.334029	0.481784	0.850803	0.880505	NA	NA	0.728463	0.815848	NA	0.885636	0.766499	0.281804	0.539724	0.21041	0.408044	0.624098	0.77283	NA	0.773365	0.273105	0.385066	0.73486	0.637872	0.528727	0.811947	0.619002	0.832943
ASV_c54b0bd2a6f592c2a250d79f2b772c21	ASV	0.210553	0.852815	0.605577	0.0658306	0.724181	0.477289	0.303463	0.332373	0.520338	1	0.456142	0.536784	0.946348	0.722403	0.541872	0.539317	0.227542	0.17361	0.277976	0.884191	0.857905	0.238511	0.249552	0.986106	0.626764	0.700311	0.605577	0.768555	0.373245	0.826824	0.836309	0.971961	0.281804	0.864042	0.184602	0.221567	0.214722	0.172831	0.69593	0.524553	0.125254	0.132433	0.678965	0.878021	0.362152	0.742496	0.394126	0.361685
ASV_7d8b3579fa5118b6a3f99350c42b1b95	ASV	0.571121	NA	NA	0.437404	0.671808	NA	0.826542	0.611627	0.761833	0.298499	0.871645	0.32301	0.349092	0.492457	0.433848	0.737855	0.955182	0.849126	0.977175	0.740443	0.847362	0.598096	0.7153	0.908622	0.724181	0.700311	NA	0.505639	0.632583	0.550985	0.159647	0.981488	0.0445191	0.0828325	0.184602	0.0406179	0.569725	0.77283	0.757621	0.634386	0.765976	0.923436	0.53057	0.581757	0.899522	0.970108	0.667878	0.701344
ASV_bddb984faff3fdc2a25b10e900f5c729	ASV	0.815848	NA	NA	0.728463	0.880505	NA	0.66817	0.520338	0.520338	0.442077	0.428161	1	0.455098	NA	NA	0.337726	0.401921	NA	0.715103	0.566315	1	0.733561	0.623246	0.529693	0.880505	NA	NA	0.728463	0.815848	NA	0.545324	NA	0.419547	0.426775	0.513491	0.27753	0.654654	NA	NA	0.280885	0.313605	NA	0.195125	0.344508	0.152048	0.461804	0.656242	0.355317
ASV_a4ce9f9937a3fd010eecc37b3d963929	ASV	0.0309488	0.233038	0.605577	0.728463	0.880505	NA	0.835155	0.761833	0.177038	0.355717	0.196389	0.0808757	0.812358	0.722403	1	0.83643	0.924886	0.849126	0.429732	0.116072	0.75067	0.0981991	0.624439	0.151723	0.788764	NA	NA	0.59921	0.708811	NA	0.984947	0.971961	0.92292	0.928626	0.817538	0.782711	0.545139	NA	0.573888	0.15367	0.82476	0.136316	0.592673	0.4393	0.958134	0.705209	0.680825	0.548491
ASV_96d467e055392d2b5b5d7e1c60e36576	ASV	0.815848	0.550985	NA	0.122177	0.880505	0.700311	NA	NA	NA	NA	NA	NA	0.499468	NA	NA	0.385157	0.448107	NA	0.687067	0.884191	0.828272	0.404472	0.943346	0.660967	0.788764	NA	NA	0.59921	0.708811	NA	NA	NA	NA	NA	NA	NA	0.0513357	0.0303828	0.0448623	0.385914	0.418251	NA	0.354156	0.344508	NA	0.872009	0.260025	0.247584
ASV_4deb17ba710e1aca9dafb9794fae6cfd	ASV	0.815848	NA	NA	0.728463	0.880505	NA	NA	NA	NA	NA	NA	NA	0.686084	0.492457	NA	0.282305	0.647056	0.429906	0.384858	0.173995	NA	0.164225	0.29074	0.0979984	0.880505	NA	NA	0.728463	0.815848	NA	NA	NA	NA	NA	NA	NA	0.726038	NA	NA	0.385914	0.418251	NA	0.324141	0.344508	NA	0.954316	0.230857	0.247584
ASV_78d41801d67f07394a472880f9ac4311	ASV	0.473204	0.550985	NA	0.890829	0.58676	0.700311	0.592265	0.520338	NA	0.680901	0.442077	0.339808	0.439001	0.372391	0.95136	0.676184	0.527956	0.427004	0.463906	0.925598	0.355083	0.213454	0.00527335	0.237037	0.626764	0.700311	NA	0.768555	0.518888	0.550985	0.545324	NA	NA	0.426775	0.486633	NA	0.479044	0.600074	NA	0.757915	0.121534	0.194481	0.736939	0.324054	0.580669	0.229685	0.687177	0.645181
ASV_0a7f40ae9d05d02a83641a07afaccd31	ASV	0.815848	0.550985	NA	0.137843	0.880505	0.700311	0.66817	0.520338	NA	0.442077	0.534971	0.339808	0.499468	0.286538	NA	0.186578	0.448107	0.228276	0.422107	0.520913	0.57551	0.0139381	0.0279182	1	0.880505	NA	0.605577	0.728463	0.0309488	0.233038	0.742959	NA	0.419547	0.659102	0.15404	0.27753	0.726038	0.600074	0.757621	0.215996	0.672001	0.71943	0.632465	0.550697	0.341212	0.760176	0.304494	0.560254
ASV_44251e272026b616d55f9c464ba1c154	ASV	0.632583	0.550985	NA	0.534423	0.724181	0.700311	0.638317	1	0.813646	0.483209	0.861047	0.654729	0.719638	0.811984	1	0.929617	0.637375	0.671827	0.656695	0.874974	0.860875	0.426537	0.68763	0.753598	0.724181	0.700311	NA	0.534423	0.632583	0.550985	0.335257	0.907638	0.228642	0.200733	0.449646	0.183353	0.44	0.388634	0.573888	0.465509	0.789132	0.457114	0.198513	0.26494	0.296053	0.822877	0.814398	0.993687
ASV_52eefc3c3fd4616d5603e9c71843091c	ASV	0.473204	0.550985	NA	0.890829	0.58676	0.700311	0.531417	0.520338	NA	0.860778	0.37109	0.339808	0.387804	0.372391	0.854802	0.676184	0.527956	0.427004	0.419469	0.736213	0.259901	0.0833605	0.000981835	0.231347	0.626764	0.700311	NA	0.768555	0.518888	0.550985	0.375637	0.214327	0.281804	0.426775	0.486633	NA	0.479044	0.600074	NA	0.780897	0.121534	0.194481	0.772247	0.524192	0.580669	0.545321	0.637051	0.993244
ASV_35d230b86aababf9b4b45214ce2483bf	ASV	0.16035	0.324872	0.0789826	0.813437	0.128187	0.32215	0.516908	0.297616	0.348915	0.374176	0.501679	0.88953	0.167054	0.862998	0.464832	0.255148	0.781379	0.658838	0.356184	0.0687531	0.136914	0.040825	0.186408	0.721749	0.802256	1	0.525234	0.916442	0.107301	0.276715	0.85288	0.482854	0.561835	0.453381	0.51095	0.96112	0.44	0.481417	0.351833	0.807247	0.376712	0.633663	0.784408	0.883223	0.803908	0.482954	0.5133	0.977862
ASV_bbc8b9b954a7443652d2f33b492f249f	ASV	0.708811	0.550985	NA	0.285498	0.788764	0.700311	0.334649	0.193091	0.193091	0.463878	0.463878	1	0.380767	0.492457	0.115771	0.885087	0.0551317	0.205208	0.489575	0.221215	0.876354	0.32139	0.50936	0.219144	0.00269392	0.123658	1	0.728463	0.0250443	0.233038	0.213049	0.937853	0.696917	0.0658134	0.408393	0.542608	0.688276	0.600074	0.210185	0.358145	9.18864e-05	0.0826482	0.562371	0.345536	0.902511	0.368995	0.355175	0.167546
ASV_5317c6132659a666ddbc3c86ecb9edef	ASV	0.815848	NA	NA	0.728463	0.880505	NA	0.66817	0.520338	NA	0.442077	0.534971	0.339808	0.550535	0.286538	NA	0.119642	0.501899	0.228276	0.365984	0.520913	0.57551	0.0090627	0.0199756	1	0.880505	NA	NA	0.728463	0.815848	NA	0.742959	0.477968	NA	0.238709	0.702191	0.408044	0.76985	0.600074	0.757621	0.128078	0.507789	0.71943	0.688094	0.550697	0.321064	0.667551	0.247722	0.560254
ASV_43abb807998584c6e1a8e99afc1a9dc0	ASV	0.00110129	0.13806	0.0324733	0.147364	0.227774	0.148938	0.458235	0.592379	0.872692	0.861086	0.446675	0.590204	0.834829	0.372391	0.693899	0.232185	0.577633	0.17361	0.194964	0.474486	0.371592	0.566455	0.710946	0.927036	0.538043	1	0.732678	0.315506	0.857673	0.802188	0.383905	0.534737	0.865528	0.904891	0.532612	0.721258	0.664427	1	0.799557	0.182524	0.953395	0.426788	0.389131	0.180481	0.670004	0.297529	0.572718	0.231202
ASV_37c38cd0e53f20a350400616b3ef5aeb	ASV	0.815848	NA	NA	0.728463	0.880505	NA	NA	0.520338	0.520338	0.0267093	0.0267093	1	0.378718	0.634574	0.122194	0.993222	0.217144	0.228276	0.925618	0.62247	0.747975	0.309927	0.525172	0.899714	0.880505	NA	NA	0.728463	0.815848	NA	0.742959	0.477968	NA	0.238709	0.702191	0.408044	0.521943	0.388634	0.573888	0.183318	0.938631	0.388366	0.880158	0.615977	0.36286	0.514609	0.167789	0.107644
ASV_18949515e8249401f03563988d4562ea	ASV	NA	NA	NA	NA	NA	NA	0.773745	0.520338	NA	0.214653	0.669463	0.339808	0.0922964	0.0756925	0.122194	0.337726	0.401921	NA	0.313585	0.552026	0.111301	0.703108	0.233496	0.280297	NA	NA	NA	NA	NA	NA	0.627539	NA	NA	0.521322	0.575493	NA	0.624098	NA	NA	0.241037	0.273105	NA	0.574753	0.813834	0.587781	0.193144	0.791891	0.257909
ASV_21d29c9e93374954bdc49f3786a57e29	ASV	NA	NA	NA	NA	NA	NA	0.773745	NA	NA	0.669463	0.669463	NA	0.499468	NA	0.433848	0.385157	0.560247	0.292584	0.844232	0.922642	0.780325	0.593883	0.854793	0.632331	NA	NA	NA	NA	NA	NA	0.00531217	0.214327	0.281804	NA	NA	NA	0.688276	NA	0.757621	0.328387	0.817567	0.316233	0.907654	0.740843	0.24176	0.456428	0.260025	0.15124
ASV_ef80f8628ca08746a1c36df6bdfe6265	ASV	0.892793	1	0.305507	0.970877	0.100606	0.226256	0.33071	0.297616	0.29361	0.72073	0.726763	0.987687	0.62534	0.771771	0.41975	0.342568	0.715898	0.269473	0.480942	0.448671	0.264175	0.723478	0.485681	0.827185	0.701107	0.825863	0.69627	0.691847	0.817864	0.867361	0.642925	0.374185	0.804247	0.425077	0.362655	0.17937	0.346143	0.290115	0.396127	0.70779	0.650604	0.668161	0.319058	0.150832	0.378936	0.351538	0.925169	0.588951
ASV_36d1b8f74f7bb61f0672b6aa781be35f	ASV	0.815848	NA	NA	0.728463	0.880505	NA	0.436014	NA	0.520338	0.267811	0.906127	0.339808	0.415868	0.492457	0.222376	1	0.190821	0.427004	0.89309	0.975019	0.640294	0.751718	0.387469	0.618929	1.30332e-05	0.123658	0.3017	NA	NA	NA	0.545324	0.181668	0.419547	0.0280547	0.513491	0.435495	0.688276	0.600074	0.448647	0.325962	0.0572222	0.677294	0.288871	0.413042	0.61379	0.786728	0.560789	0.7663
ASV_258032569105d3c72e09aa2444cbbe93	ASV	0.708811	0.550985	NA	0.333879	0.788764	0.700311	NA	NA	NA	NA	NA	NA	0.492579	0.634574	0.451932	0.986836	0.662288	0.750689	0.205929	0.051734	0.0380119	0.105514	0.0421345	0.648238	0.788764	0.700311	NA	0.333879	0.708811	0.550985	0.742959	NA	NA	0.659102	0.702191	NA	0.479044	0.77283	0.351833	0.356947	0.261335	0.132433	0.603816	0.516505	0.704841	0.777004	0.876905	0.71561
ASV_ec837e39461412e6cdbafe4d6e277dc0	ASV	NA	NA	NA	NA	NA	NA	0.773745	0.520338	NA	0.214653	0.669463	0.339808	0.143228	0.0756925	0.122194	0.297081	0.361589	NA	0.38138	0.552026	0.111301	0.843563	0.151006	0.259246	NA	NA	NA	NA	NA	NA	0.627539	NA	NA	0.521322	0.575493	NA	0.595939	NA	NA	0.207259	0.238314	NA	0.406491	0.832158	0.587781	0.109906	0.984594	0.257909
ASV_9ae51d566b9e45b4b36cba7ba6b2dfaa	ASV	0.000733102	0.233038	0.605577	NA	NA	NA	1	0.611627	0.677824	0.456142	0.495542	1	0.889944	0.239317	1	0.231121	0.991032	0.292584	0.235689	0.552026	0.197149	0.448431	0.612775	0.351868	0.880505	NA	NA	0.728463	0.815848	NA	0.753054	0.214327	0.281804	0.111882	0.162052	NA	0.569725	0.77283	0.573888	0.647228	0.719671	0.549372	0.82234	0.344032	0.820049	0.252213	0.975836	0.394637
ASV_a0fd950a6826d0e5a7d8f0bd9027ce61	ASV	0.427666	0.254677	0.494525	0.138878	0.710738	0.397001	0.696664	0.618488	0.279086	0.477808	0.154872	0.551358	0.0288673	0.431103	0.883671	0.223799	0.035013	0.401704	0.453498	0.596094	0.1188	0.920875	0.103533	0.213083	0.468794	0.179571	0.12663	0.404608	0.260185	0.458374	0.175617	0.168712	0.891595	0.000602859	0.167575	0.386585	0.479044	0.196444	0.210185	0.00532298	0.00991282	0.98167	0.58566	0.94726	0.296101	0.367979	0.0319518	0.278355
ASV_b50f4971ee010ec38d792bb2ce356911	ASV	0.708811	0.550985	NA	0.285498	0.788764	0.700311	0.392311	0.193091	0.193091	0.412017	0.405074	1	0.380767	0.492457	0.115771	0.868811	0.0524544	0.205208	0.525836	0.232686	0.854106	0.295719	0.530015	0.21088	0.00380978	0.123658	1	0.728463	0.0250443	0.233038	0.28218	0.979266	0.749977	0.0977706	0.499258	0.572909	0.688276	0.600074	0.210185	0.358145	9.18864e-05	0.0736271	0.512298	0.440275	0.93028	0.61527	0.319025	0.233482
ASV_f407e9fe262c5654e64bd9e6a7d8f161	ASV	NA	NA	NA	NA	NA	NA	0.773745	NA	NA	0.669463	0.669463	NA	0.474512	0.239317	1	0.385157	0.560247	0.292584	0.844232	0.884191	0.780325	0.593883	0.854793	0.632331	NA	NA	NA	NA	NA	NA	0.00531217	0.214327	0.281804	NA	NA	NA	0.654654	NA	0.757621	0.280885	0.945953	0.316233	0.907654	0.740843	0.24176	0.447815	0.260025	0.15124
ASV_a0c4a21408387c67fad0339a7b73fb9e	ASV	0.0221723	0.413252	0.0806253	0.142779	0.24375	0.148938	0.445692	0.741329	0.872692	0.543925	0.404645	0.840986	0.389103	0.83121	0.632173	0.21866	0.993653	0.367993	0.275654	0.510549	0.422188	0.665963	0.817002	0.910883	0.6048	1	0.732678	0.401865	0.966341	0.802188	0.741056	0.868267	0.808835	0.919566	0.538155	0.642782	0.713568	0.828716	0.799557	0.654326	0.930142	0.888526	0.504828	0.244488	0.693155	0.299354	0.725985	0.316657
ASV_3517055a803715ea639fa2b5064e82a3	ASV	0.19377	0.324872	0.0789826	0.897966	0.0894704	0.32215	0.481699	0.297616	0.348915	0.441645	0.564563	0.88953	0.284481	0.617559	0.464832	0.762434	0.979918	0.897477	0.398157	0.174403	0.0882054	0.211215	0.0656505	0.706412	0.69434	0.808239	0.525234	0.970877	0.0821841	0.276715	0.823898	0.51586	0.810668	0.488183	0.863148	0.701449	0.44	0.312675	0.351833	0.226424	0.361141	0.857586	0.695343	0.806605	0.881573	0.362572	0.429912	0.963111
ASV_984b2a7a860c738b6279b9edeb5c72f5	ASV	0.866219	1	0.605577	0.912786	0.35835	0.477289	0.33071	0.410418	0.209401	0.887524	0.447156	0.526889	0.84225	0.835865	0.53723	0.534699	0.637788	0.366261	0.298436	0.340136	0.0769706	0.760441	0.185948	0.410289	0.35835	0.477289	0.605577	0.836103	0.866219	1	0.65181	0.328308	0.804247	0.405011	0.385819	0.192119	0.418551	0.196444	0.396127	0.315847	0.813523	0.323189	0.475166	0.313702	0.669976	0.522501	0.902977	0.609843
ASV_f1d520f973eb70943691f3dbe1892475	ASV	0.631987	0.233038	0.605577	0.28745	0.550519	NA	0.45916	0.842503	0.193091	0.453192	0.337215	0.193939	0.544685	0.901069	0.399026	0.312493	0.650239	0.269794	0.250748	0.251259	0.0962161	0.798531	0.253925	0.492699	0.517244	NA	NA	0.250891	0.395872	NA	0.161556	0.115142	0.419547	0.541508	0.366086	0.232352	0.0761586	0.03434	0.12076	0.224312	0.817764	0.152794	0.395216	0.918472	0.271409	0.309608	0.638736	0.244714
ASV_ae32d3ceec0ebd64425db2733354be02	ASV	0.815848	NA	NA	0.728463	0.880505	NA	0.00172717	0.177038	0.177038	NA	NA	NA	0.972216	0.905328	0.870756	0.847019	0.795421	0.750689	0.255462	0.124933	0.056165	0.295812	0.059778	0.571763	0.880505	NA	NA	0.728463	0.815848	NA	0.627539	NA	NA	0.521322	0.575493	NA	0.296852	0.248727	0.937698	0.596528	0.0886903	0.132433	0.898593	0.726605	0.902511	0.704588	0.97617	0.77804
ASV_3287b9f2d63c3177f7dbdacc06939839	ASV	0.815848	NA	NA	0.728463	0.880505	NA	NA	0.520338	0.520338	0.0267093	0.0267093	1	0.440902	0.961353	0.122194	0.585052	0.196249	0.124612	0.652736	0.456645	0.40489	0.489011	0.474109	0.920977	0.880505	NA	NA	0.728463	0.815848	NA	0.742959	0.477968	NA	0.227029	0.702191	0.408044	0.479044	0.388634	0.573888	0.281276	0.916669	0.356491	0.954815	0.54448	0.344697	0.373605	0.213086	0.0899161
ASV_19d8b771c7e3f0c2dbb7cda2df142098	ASV	0.577213	0.826824	1	0.282317	0.840767	0.569672	0.240597	0.00997841	0.057265	0.00483379	0.169347	0.270145	0.813114	0.83121	0.314305	0.460068	0.160113	0.429906	0.963465	0.354998	0.624161	0.0988041	0.473687	0.552796	0.316241	0.331652	0.605577	0.536821	0.584244	0.504105	0.597693	0.876415	0.554265	0.804643	0.895595	0.734655	0.214722	0.61369	0.553529	0.255141	0.355545	1	0.371115	0.7775	0.607855	0.491356	0.867116	0.7663
ASV_6afd1e8a7f555ce0981569f7fb26db51	ASV	0.210553	0.852815	0.605577	0.0658306	0.724181	0.477289	0.331495	0.332373	0.520338	0.913774	0.522944	0.536784	0.961526	0.722403	0.837459	0.664296	0.513512	0.427004	0.448342	0.884191	0.24176	0.431068	0.0633514	0.183066	0.626764	0.700311	0.605577	0.768555	0.373245	0.826824	0.899851	0.971961	0.281804	0.96317	0.21041	0.221567	0.16173	0.172831	0.553529	0.665114	0.246245	0.260404	0.88172	0.931854	0.703433	0.700473	0.636157	0.5213
ASV_24e1ed1af408db9e66ce5a24d54edae7	ASV	0.473204	0.324872	0.3017	0.373766	0.232492	0.627396	0.939833	0.611627	0.969465	0.391884	0.788328	0.609869	0.0345419	0.372391	0.538268	0.664131	0.438898	0.849126	0.623705	0.285447	0.33108	0.357881	0.396148	0.980688	0.209965	0.569672	0.69627	0.918009	0.611551	0.826824	0.765661	0.643091	0.92292	0.665612	0.563091	0.467813	0.654654	0.77283	NA	0.966301	0.313605	0.385066	0.664305	0.619003	0.24176	0.798492	0.115926	0.0940379
ASV_c6f3529763606f538f0a3be8c7151b29	ASV	0.779038	0.876514	0.427124	1	0.226991	0.40952	0.189282	1	0.438578	0.0287224	0.708465	0.223304	0.947108	0.38844	0.669264	0.14682	0.466146	0.0843958	0.506979	0.469005	0.803914	0.812157	0.322641	0.309806	0.139285	0.767187	0.427124	0.24622	0.764415	0.605293	0.148234	0.89462	0.236903	0.0539758	0.762009	0.151389	0.158766	0.312675	0.273825	0.543151	0.588216	0.960488	0.137685	0.0719383	0.263808	0.450392	0.793483	0.478461
ASV_0c08c0a67339f3a992b94d5efb6687d1	ASV	0.193347	0.0948973	0.171857	0.306114	0.316241	0.700311	0.451948	0.0438715	1	0.0832894	0.479559	0.0475448	0.608257	0.967991	0.961101	0.761468	0.699182	0.915854	0.372622	0.0361055	0.210785	0.0576185	0.460814	0.293005	0.278191	0.477289	0.605577	0.507311	0.733352	1	0.0928588	0.361646	0.943493	0.759272	0.217698	0.592534	0.491676	0.418538	0.507085	0.939897	0.65937	0.823587	0.677002	0.428881	0.290299	0.446486	0.0419097	0.0221412
ASV_d1c72a79de7ecc5b8d3a4c1c2e646053	ASV	NA	NA	NA	NA	NA	NA	0.531417	NA	NA	0.37109	0.37109	NA	0.790752	0.492457	NA	0.128137	0.760268	0.429906	0.242559	0.111156	0.251559	0.276311	0.980962	0.496484	NA	NA	NA	NA	NA	NA	0.238904	0.766499	0.281804	0.478239	0.575493	0.408044	0.90033	NA	0.757621	0.684196	0.155154	0.316233	0.668059	0.740843	0.778441	0.897764	0.910113	0.989155
ASV_ddc9bfe10bb4c2423e63d5865d83e82f	ASV	0.432526	0.550985	0.0789826	0.974198	0.00383696	0.145341	0.739311	0.969465	0.481547	0.653595	0.440656	0.355198	0.78089	0.884421	0.778618	0.929853	0.378322	0.495021	0.8379	0.875583	0.788459	0.517967	0.814686	0.467769	0.124859	0.808239	1	0.204222	0.34728	1	0.863295	0.448914	0.478849	0.283915	0.321979	1	0.404142	0.388634	0.273825	0.669984	0.249203	0.626205	0.458528	0.39834	0.141842	0.681748	0.156897	0.442258
ASV_00d8eb16119427a9df4e30ddf0ad2d55	ASV	0.632583	NA	NA	0.508501	0.724181	NA	0.14538	0.177038	0.677824	0.534971	0.442077	0.339808	0.332195	0.239317	0.314305	0.441419	0.501899	NA	0.504663	0.763429	0.33108	0.214246	0.522569	0.197616	0.0274203	0.123658	0.3017	0.59921	0.708811	NA	0.627539	0.477968	0.419547	0.478239	0.358467	0.911517	0.726038	0.77283	NA	0.823776	0.418251	0.385066	0.708351	0.796994	0.57559	0.911643	0.670828	0.679941
ASV_aa764cf28f26b71d6cd2ce7dc7c16aa6	ASV	0.495656	0.534232	1	0.874985	0.171875	0.302577	0.177558	1	0.306728	0.0219207	0.956313	0.127142	0.982136	0.38844	0.669264	0.20292	0.357869	0.112999	0.535055	0.621932	0.7814	0.951375	0.311387	0.443779	0.135281	0.767187	0.427124	0.181125	0.693321	0.506395	0.132557	0.714205	0.236903	0.0967063	0.754063	0.218779	0.167326	0.312675	0.273825	0.600917	0.685886	0.960488	0.152317	0.0719383	0.514923	0.402585	0.383532	0.208473
ASV_48e714cea090a9d89faef6e9f5e03912	ASV	0.708811	NA	NA	0.59921	0.788764	NA	0.14538	0.177038	0.677824	0.534971	0.428161	0.339808	0.225063	0.239317	0.314305	0.509917	0.566259	NA	0.442124	0.817966	0.33108	0.17576	0.58376	0.197616	0.00380978	0.123658	0.3017	0.728463	0.815848	NA	0.627539	0.477968	0.419547	0.463198	0.358467	0.911517	0.726038	0.77283	NA	0.823776	0.418251	0.385066	0.777488	0.796994	0.57559	0.990416	0.577393	0.679941
ASV_9be2f0122744d9459a6b954b5ee8821b	ASV	0.648937	0.233038	0.605577	0.250891	0.517244	NA	0.478491	0.842503	0.220601	0.505298	0.337215	0.193939	0.964989	0.517569	0.760372	0.38682	0.610748	0.304218	0.421148	0.251259	0.101843	0.442923	0.11319	0.56444	0.486401	NA	NA	0.219027	0.362569	NA	0.179486	0.115142	0.226487	0.456095	0.916541	0.572909	0.0694781	0.0607902	0.152034	0.481333	0.43865	0.228254	0.563629	0.990926	0.436591	0.536849	0.690059	0.413381
ASV_a23d8d2a44cb656b26d5c791474d6362	ASV	0.432526	0.550985	0.0789826	0.974198	0.00383696	0.145341	0.640417	1	0.481547	0.525622	0.585666	0.355198	0.776268	0.961353	0.693899	0.833965	0.337632	0.495021	0.81856	0.850967	0.788459	0.485174	0.826171	0.481575	0.124859	0.808239	1	0.192258	0.34728	1	0.725165	0.448914	0.478849	0.424561	0.463228	1	0.421706	0.388634	0.273825	0.588285	0.201107	0.626205	0.431668	0.39834	0.141842	0.725112	0.167042	0.442258
ASV_02e0671333c41b199adee1f0435cef2f	ASV	NA	NA	NA	NA	NA	NA	0.773745	NA	NA	0.669463	0.669463	NA	0.499468	NA	0.433848	0.385157	0.560247	0.292584	0.844232	0.884191	0.780325	0.593883	0.861477	0.632331	NA	NA	NA	NA	NA	NA	0.00531217	0.214327	0.281804	NA	NA	NA	0.688276	NA	0.757621	0.328387	0.817567	0.316233	0.907654	0.740843	0.24176	0.45211	0.260025	0.15124
ASV_256c6d8d29b90067e56d1c38f829d2ae	ASV	0.193774	0.087398	0.525234	0.452177	1	0.627396	0.322932	0.789384	0.195326	0.0216052	0.415021	0.0246183	0.7008	0.557422	0.962922	0.609327	0.486449	0.411574	0.439817	0.830102	0.946572	0.214042	0.475694	0.808509	0.843381	1	1	0.760441	0.928361	0.876514	0.444785	0.862282	0.501568	0.0819595	0.922085	0.28358	0.603898	0.545531	0.689847	0.759079	0.709251	0.856765	0.594756	0.910869	0.74832	0.79504	0.333697	0.589917
ASV_1cbe98bdb7c70f25427a5f9328eea9da	ASV	0.577213	0.826824	1	0.292683	0.809482	0.569672	0.0671186	0.00370029	0.010512	0.010151	0.144017	0.334052	0.797203	0.83121	0.870756	0.460068	0.502873	0.949439	0.951422	0.461803	0.837098	0.170352	0.700597	0.508061	0.316241	0.331652	0.605577	0.492554	0.56233	0.504105	1	0.748135	0.876937	0.773431	0.903014	0.76169	0.00508584	0.154773	0.210185	0.187278	0.0987345	0.851737	0.230277	0.795612	0.654928	0.292334	0.612518	0.795738
ASV_220ea8d3a87778de6b22d0041496dedf	ASV	0.473204	0.550985	0.3017	0.945286	0.232492	0.393769	0.939833	0.611627	0.969465	0.391884	0.779548	0.609869	0.0644413	0.372391	0.538268	0.803357	0.560247	0.849126	0.673621	0.566315	0.33108	0.684142	0.360931	0.632331	0.209965	0.569672	0.3017	0.918009	0.473204	0.550985	0.765661	0.643091	0.846557	0.69162	0.563091	0.467813	0.624098	0.77283	NA	0.850348	0.273105	0.385066	0.763032	0.864203	0.0883134	0.484277	0.115926	0.0588345
ASV_15270ec8a3c70cdb1e9b28edde77c338	ASV	0.210553	0.852815	0.605577	0.0658306	0.724181	0.477289	0.331495	0.332373	0.520338	0.903677	0.522944	0.536784	0.990737	0.722403	0.837459	0.585895	0.567985	0.427004	0.440134	0.884191	0.24176	0.427982	0.0633514	0.183066	0.626764	0.700311	0.605577	0.768555	0.373245	0.826824	0.914098	0.971961	0.281804	0.96317	0.21041	0.221567	0.168502	0.172831	0.553529	0.596528	0.30841	0.260404	0.88172	0.931854	0.638167	0.715336	0.631572	0.5213
ASV_1ac1a3239f6b8ff3d50d0b9a758c912f	ASV	NA	NA	NA	NA	NA	NA	0.531417	NA	NA	0.37109	0.37109	NA	0.380767	NA	NA	0.261866	0.325962	NA	0.127426	0.0502481	0.0683727	0.264348	0.317438	0.980688	NA	NA	NA	NA	NA	NA	0.545324	NA	0.419547	0.426775	0.52921	0.27753	0.595939	NA	0.757621	0.207259	0.732113	0.316233	0.129344	0.344508	0.251559	0.225227	0.53879	0.706075
ASV_3f7d9fe4cfbf8671a259ef07a449b610	ASV	0.815848	NA	NA	0.728463	0.880505	NA	0.773745	0.520338	NA	0.204181	0.669463	0.339808	0.799619	0.820455	0.451932	0.529225	0.451218	0.344711	0.698323	0.690984	0.855519	0.904313	0.489024	0.544152	0.880505	NA	NA	0.728463	0.815848	NA	0.742959	NA	NA	0.659102	0.702191	NA	0.730363	0.428344	0.635824	0.362112	0.53187	0.860412	0.686192	0.39834	0.638167	0.367983	0.255444	0.126799
ASV_ae159d1bd486c08615271e5dae71dec1	ASV	0.857299	0.358325	1	0.465586	1	0.627396	0.317805	0.696246	0.465341	0.0108365	0.922361	0.0628657	0.900281	0.296477	0.922294	0.13751	0.663975	0.177329	0.217071	0.72378	0.461037	0.398055	0.833683	0.744526	0.778498	1	1	0.706994	0.819379	0.876514	0.543973	0.772492	0.463063	0.0848236	0.565922	0.151389	0.511013	0.418538	0.397373	0.768448	0.506549	0.791281	0.353683	0.525858	0.659989	0.897453	0.107207	0.228522
ASV_f6d917e173e6195ab78b34830ff25ac0	ASV	0.632583	NA	NA	0.508501	0.724181	NA	0.214316	NA	0.520338	0.0794807	0.242393	0.339808	0.380767	NA	0.433848	0.261866	0.906185	0.292584	0.242559	0.111156	0.0346742	0.235316	0.0107693	0.383826	0.0172226	0.123658	0.3017	0.59921	0.708811	NA	0.273822	0.181668	0.419547	0.589844	0.706308	0.501417	0.595939	0.77283	0.757621	0.749012	0.824704	1	0.507291	0.740843	0.184476	0.668404	0.174299	0.183592
ASV_87c3f78376a2ee3c9eb3d259d5fe2401	ASV	NA	NA	NA	NA	NA	NA	NA	NA	0.520338	NA	0.0267093	0.339808	0.223212	0.634574	0.374024	0.623712	0.919423	0.671827	0.177166	0.9388	0.0883134	0.137879	0.29074	0.0979984	NA	NA	NA	NA	NA	NA	NA	0.477968	NA	0.0321337	NA	0.408044	0.229882	0.172831	0.394003	0.491492	0.838578	0.497437	0.231295	0.0385057	0.357162	0.172715	0.87107	0.237776
ASV_48ed7f1169cad05e375009ff779c2205	ASV	0.709544	1	0.605577	0.67014	0.517244	0.477289	0.0610689	0.0984454	0.220601	0.850316	0.265477	0.422191	0.0773964	0.171394	0.0586305	0.489761	0.335309	0.269794	0.866924	0.820586	0.327124	0.827738	0.143594	0.165991	0.453503	0.569672	0.750751	0.805818	0.0300734	0.132813	0.743785	0.380123	0.478304	0.110902	0.47882	0.107128	0.178389	1	0.273825	0.0388553	0.892059	0.165398	0.900397	0.828917	0.635862	0.555512	0.405359	0.760755
ASV_64eefcfc7e023ff1ab69e3076081030a	ASV	0.708811	NA	NA	0.59921	0.788764	NA	0.362537	0.332373	0.332373	0.774774	0.744378	0.981227	0.766205	0.108807	0.778618	0.000372835	0.360426	0.108226	0.159238	0.103454	0.0711909	0.502246	0.291035	0.799207	0.724181	NA	NA	0.508501	0.632583	NA	0.246206	0.477968	0.419547	0.42094	0.673781	0.853066	0.311631	0.481417	0.273825	0.525168	0.414915	0.262111	0.152509	0.291581	0.0882054	0.604981	0.358219	0.307285
ASV_8693d0139391939554290d87710f8080	ASV	0.000733102	0.233038	0.605577	NA	NA	NA	0.531417	NA	0.332373	0.37109	0.290345	0.162098	0.272451	0.0756925	0.122194	0.231121	0.294233	NA	0.679222	0.625177	0.380324	0.733097	0.025229	0.10531	0.880505	NA	NA	0.728463	0.815848	NA	0.567287	0.214327	0.92292	0.355006	0.727996	0.27753	0.226233	0.0303828	0.311441	0.178418	0.708067	0.316233	0.71515	0.318449	0.545428	0.183154	0.600153	0.676245
ASV_e03aa684be7fa90c2722593e039dcca8	ASV	0.362569	0.194047	NA	0.210268	0.486401	0.331652	0.278027	0.0984454	NA	0.070362	0.12478	0.0202766	0.65125	0.682886	0.245147	0.910374	0.138154	0.359827	0.181266	0.928677	0.693155	0.0970119	0.289905	0.673829	0.4306	0.700311	0.605577	0.623966	0.883172	0.66171	1	0.448914	0.92292	0.139498	0.817538	0.294602	0.272293	0.196444	0.273825	0.153238	0.807017	0.347871	0.874054	0.720852	0.700283	0.489453	0.544639	0.974222
ASV_7f55a75e94c00d7e8f5318429ce1d68c	ASV	NA	NA	NA	NA	NA	NA	0.592265	NA	NA	0.442077	0.442077	NA	0.686084	0.492457	NA	0.29812	0.647056	0.429906	0.225246	0.111156	0.251559	0.326519	0.923424	0.443173	NA	NA	NA	NA	NA	NA	0.627539	0.477968	NA	0.478239	0.575493	0.408044	0.82379	NA	0.757621	0.550265	0.343727	0.316233	0.713207	0.76543	0.703433	0.95808	0.881306	0.924195
ASV_d6d8f7ff0c2d9266882156f5721a999b	ASV	0.518888	0.194047	0.3017	0.0302346	0.200929	0.825863	0.860201	0.177038	0.611627	0.107378	0.347796	0.339808	0.455098	0.722403	0.870756	0.784158	0.659642	0.949439	0.663436	0.216411	0.828272	0.108917	0.411074	0.308551	0.626764	0.700311	0.171857	0.796807	0.00109291	0.132813	0.502459	0.291677	0.110381	0.476193	0.184602	0.408044	0.624098	0.77283	0.757621	0.834811	0.840036	1	0.470583	0.963481	0.357162	0.372823	0.602692	0.32773
ASV_6b963d18d8a04ea4736d4b38b87bb8eb	ASV	NA	NA	NA	NA	NA	NA	NA	NA	NA	NA	NA	NA	0.790752	NA	NA	0.721226	0.760268	NA	0.960591	0.723954	0.24176	0.665192	0.235065	0.359436	NA	NA	NA	NA	NA	NA	NA	NA	NA	NA	NA	NA	0.90033	NA	NA	0.684196	0.706284	NA	0.324141	0.344508	NA	0.994286	0.230857	0.247584
ASV_259028f7f9dfeb22413bb9729b532f8e	ASV	0.000733102	0.233038	0.605577	NA	NA	NA	0.592265	NA	NA	0.442077	0.442077	NA	0.359056	0.0756925	0.122194	0.20413	0.265809	NA	0.690476	0.595414	0.57551	0.751184	0.105808	0.194523	0.880505	NA	NA	0.728463	0.815848	NA	0.545324	NA	NA	0.426775	0.486633	NA	0.545139	NA	0.573888	0.15367	0.743129	0.136316	0.556852	0.57305	0.57559	0.923945	0.856426	0.962798
ASV_d5b0d16a78d4ac0cac1a0e8fc0385d53	ASV	0.631987	1	0.605577	0.49903	0.550519	0.477289	0.0671186	0.0984454	0.220601	0.909473	0.326225	0.463661	0.0773964	0.171394	0.0586305	0.514196	0.396678	0.269794	0.838645	0.820586	0.327124	0.836181	0.125593	0.15275	0.453503	0.123658	0.525234	0.250891	0.0273017	0.0158709	0.773438	0.230258	0.859478	0.123533	0.514119	0.155775	0.209475	1	0.273825	0.0316106	0.859972	0.150807	0.658751	0.453448	0.371592	0.517266	0.447414	0.85785
ASV_353fa52acd7310f88bf92c3e6a12d732	ASV	0.11621	0.233038	0.605577	0.59921	0.788764	NA	0.362537	0.332373	0.220601	0.774774	0.336163	0.654729	0.766205	0.0926075	0.491507	0.000245953	0.127712	0.178094	0.471368	0.372151	0.267413	0.591423	0.455066	0.888423	0.671808	NA	NA	0.437404	0.571121	NA	0.246206	0.477968	0.226487	0.42094	0.800278	0.425614	0.355346	0.481417	0.158381	0.685309	0.0532379	0.0921063	0.784312	0.829638	0.497345	0.467645	0.528712	0.362385
ASV_c6fdfef05b779257429489c7c5f86c33	ASV	NA	NA	NA	NA	NA	NA	NA	NA	NA	NA	NA	NA	0.790752	NA	NA	0.721226	0.760268	NA	0.992434	0.216411	0.24176	0.188939	0.211851	NA	NA	NA	NA	NA	NA	NA	NA	NA	NA	NA	NA	NA	0.90033	NA	NA	0.684196	0.706284	NA	0.324141	0.344508	NA	1	0.230857	0.247584
ASV_ff2aabadbb881b366c02392867f26ac1	ASV	0.51804	0.66171	1	0.945286	0.282568	0.569672	0.303463	NA	0.332373	0.145035	0.995115	0.162098	0.00685223	0.0221796	0.0711415	0.770004	0.763486	0.965741	0.845611	0.89036	0.114425	0.618607	0.0032563	0.126626	0.310168	0.569672	1	1	0.548373	0.66171	0.327171	0.260697	0.804247	0.572624	0.598904	0.425614	0.24825	0.600074	0.757621	0.145291	0.0405441	0.603848	0.20288	0.969279	0.74144	0.0808889	0.388607	0.641802
ASV_d93eb1ff9083045febb88045c2de387a	ASV	0.944856	0.233038	0.605577	0.126125	0.381116	NA	0.223025	0.481547	0.190661	0.546381	0.880567	0.512102	0.141074	0.734467	0.374024	0.174281	0.962401	0.541884	0.94959	0.285447	0.506084	0.201975	0.203611	0.0580381	0.0528588	0.0893408	0.305507	0.623966	1	0.826824	0.813144	0.907638	0.910114	0.993006	0.874947	0.908375	0.545139	0.77283	0.573888	0.491492	0.838578	0.448239	0.429475	0.445411	0.857905	0.988457	0.471489	0.536561
ASV_bf955a31ffd351f721e98e5b896cf0d9	ASV	NA	NA	NA	NA	NA	NA	0.531417	NA	NA	0.37109	0.37109	NA	0.415868	NA	NA	0.297081	0.361589	NA	0.426373	0.137063	0.171938	0.269382	0.323431	0.942108	NA	NA	NA	NA	NA	NA	0.545324	NA	0.419547	0.426775	0.52921	0.27753	0.624098	NA	0.757621	0.241037	0.856682	0.316233	0.129344	0.518981	0.251559	0.094791	0.555575	0.377859
ASV_9bf540564610e0e10a5bf0ddaa3d48a7	ASV	NA	NA	NA	NA	NA	NA	NA	NA	NA	NA	NA	NA	0.132582	0.239317	0.314305	0.597295	0.647056	NA	0.580642	0.723954	0.817939	0.938754	0.253546	0.485341	NA	NA	NA	NA	NA	NA	NA	NA	NA	NA	NA	NA	0.76985	NA	NA	0.45737	0.488176	NA	0.553735	0.57407	0.817939	0.900825	0.229678	0.341598
ASV_3a1bf9f77ff9e4de111e90ddc5cc567d	ASV	NA	NA	NA	NA	NA	NA	NA	NA	0.520338	NA	0.0267093	0.339808	0.748979	0.811984	0.870756	0.457324	0.910898	0.671827	0.294691	0.9388	0.0883134	0.262348	0.235065	0.0979984	NA	NA	NA	NA	NA	NA	NA	0.477968	NA	0.0321337	NA	0.408044	0.0777012	0.333027	0.394003	0.480782	0.377911	0.915971	0.186042	0.666496	0.357162	0.341273	0.963743	0.536247
ASV_262261ff271b9d56852a6a74ad4a3443	ASV	NA	NA	NA	NA	NA	NA	NA	NA	NA	NA	NA	NA	0.0380083	0.239317	1	0.721226	0.0707112	0.292584	0.369955	0.768516	0.24176	0.658986	0.460941	0.359436	NA	NA	NA	NA	NA	NA	NA	NA	NA	NA	NA	NA	0.82379	NA	0.757621	0.550265	0.343727	0.316233	0.519383	0.518981	0.435156	0.933202	0.666249	0.817123
ASV_4b5b2f845eba83d65fc00138738067b0	ASV	NA	NA	NA	NA	NA	NA	0.773745	NA	NA	0.669463	0.669463	NA	0.499468	NA	0.433848	0.385157	0.560247	0.292584	0.844232	0.884191	0.780325	0.593883	0.861477	0.632331	NA	NA	NA	NA	NA	NA	0.00531217	0.214327	0.281804	NA	NA	NA	0.688276	NA	0.757621	0.328387	0.817567	0.316233	0.907654	0.740843	0.24176	0.447815	0.260025	0.15124
ASV_8e674809f1d4381c546fe36f90e59805	ASV	0.000733102	0.233038	0.605577	NA	NA	NA	NA	NA	0.520338	NA	0.0267093	0.339808	0.332195	0.722403	0.870756	0.664131	0.495764	0.849126	0.00378918	0.0546883	0.388024	0.884838	0.0662928	0.194523	0.880505	NA	NA	0.728463	0.815848	NA	0.742959	NA	NA	0.659102	0.702191	NA	0.688276	NA	0.573888	0.328387	0.293374	0.136316	0.534536	0.57407	0.516072	0.136095	0.861593	0.151827
ASV_9c0ec5a07b49bf0a5b0c0074cc249cce	ASV	NA	NA	NA	NA	NA	NA	0.592265	0.332373	NA	0.147274	0.442077	0.162098	0.811097	0.634574	0.314305	0.210196	0.294233	0.124612	0.0386582	0.330717	0.0237175	0.390884	0.245719	0.121584	NA	NA	NA	NA	NA	NA	0.480187	0.477968	NA	0.863552	0.417529	0.408044	0.00103972	0.0221327	0.0855037	0.850348	0.182011	0.291381	0.862269	0.642567	0.967694	0.341179	0.802408	0.608263
ASV_e5ace17063350a164c58abb9bb14e1dd	ASV	0.000733102	0.233038	0.605577	NA	NA	NA	NA	NA	0.520338	NA	0.0267093	0.339808	0.332195	0.722403	0.870756	0.664131	0.476383	0.849126	0.00178302	0.0546883	0.476609	0.968053	0.0328535	0.194523	0.880505	NA	NA	0.728463	0.815848	NA	0.742959	NA	NA	0.659102	0.702191	NA	0.688276	NA	0.573888	0.328387	0.283117	0.136316	0.632465	0.609372	0.516072	0.190417	0.69661	0.151827
ASV_dcdf2b93c83868032f4605cd1e533c1f	ASV	0.815848	NA	NA	0.728463	0.880505	NA	0.773745	0.520338	NA	0.214653	0.669463	0.339808	0.499468	0.492457	NA	0.746161	0.448107	0.429906	0.0298829	0.765597	0.640294	0.0530234	0.143387	0.892504	0.880505	NA	NA	0.728463	0.815848	NA	0.742959	NA	NA	0.659102	0.702191	NA	0.76985	0.600074	0.757621	0.128078	0.507789	0.71943	0.86337	0.768767	0.778441	0.783448	0.806727	0.989155
ASV_39ab3c92fdc3677121f68c8ca950ae00	ASV	0.518888	0.194047	0.3017	0.0302346	0.200929	0.825863	0.847044	0.177038	0.611627	0.107378	0.341765	0.339808	0.455098	0.722403	0.870756	0.784158	0.639198	0.949439	0.663436	0.216411	0.828272	0.108917	0.411074	0.308551	0.626764	0.700311	0.171857	0.796807	0.00109291	0.132813	0.513069	0.291677	0.110381	0.476193	0.184602	0.408044	0.624098	0.77283	0.757621	0.834811	0.856682	1	0.482661	0.987823	0.357162	0.379499	0.596901	0.32773
ASV_c57f48465e9b7c51605a5800213ad866	ASV	NA	NA	NA	NA	NA	NA	NA	NA	NA	NA	NA	NA	0.0380083	0.722403	1	0.128137	0.0707112	0.849126	0.369955	0.884191	0.24176	0.148714	0.460941	0.183066	NA	NA	NA	NA	NA	NA	NA	NA	NA	NA	NA	NA	0.76985	NA	0.573888	0.45737	0.0981441	0.136316	0.519383	0.344508	0.435156	0.349974	0.666249	0.808721
ASV_91db9291aa1024dfd07fc38474e174be	ASV	0.815848	NA	NA	0.728463	0.880505	NA	0.773745	NA	NA	0.669463	0.669463	NA	0.686084	0.286538	NA	0.026498	0.647056	0.228276	0.419191	0.580779	0.778441	0.836722	0.572904	0.765302	0.880505	NA	NA	0.728463	0.815848	NA	NA	0.477968	NA	0.0321337	NA	0.408044	0.82379	0.77283	0.573888	0.429165	0.0353266	0.448239	1	0.886668	0.357162	0.76818	0.240246	0.206721
ASV_ecd6ca90a45e6863a107f221da48cbe2	ASV	1	0.233038	0.605577	0.166635	0.4306	NA	0.197989	0.320483	0.190661	0.751437	0.91367	0.699622	0.0772481	0.492371	0.374024	0.365927	0.771134	0.832247	0.877557	0.595414	0.528727	0.581476	0.169347	0.176577	0.0302003	0.0893408	0.305507	0.791482	0.843104	0.826824	0.738531	0.907638	0.74702	0.87767	0.960996	0.868113	0.624098	0.77283	0.573888	0.74314	0.5525	0.448239	0.868569	0.715365	0.703433	0.415457	0.475303	1
ASV_70b4afa267bed6132bcdeecaf052e0e8	ASV	0.695166	0.826824	1	0.897062	0.367584	0.569672	0.303463	NA	0.520338	0.145035	0.528324	0.339808	0.0165462	0.0472078	0.0769618	0.574533	0.90171	0.814517	0.761063	0.423988	0.218475	0.325352	0.0758123	0.704187	0.517244	0.700311	0.605577	0.782124	0.772047	0.66171	0.327171	0.260697	0.469495	0.572624	0.843238	0.853066	0.976259	0.53788	0.311441	0.270038	0.106349	0.603848	0.500702	1	0.945197	0.44819	0.319025	0.868028
ASV_34c8faeef3838d9295e397041f8bf318	ASV	NA	NA	NA	NA	NA	NA	0.773745	NA	NA	0.669463	0.669463	NA	NA	0.492457	NA	0.0105514	NA	0.429906	0.454751	0.173995	0.251559	0.0674068	0.230672	0.813683	NA	NA	NA	NA	NA	NA	NA	0.477968	NA	0.0321337	NA	0.408044	0.90033	NA	NA	0.684196	0.706284	NA	0.852761	0.57407	0.828272	0.549221	0.87107	0.784628
ASV_95fa715c3cfd045cc6a33c74da0e925d	ASV	0.708811	NA	NA	0.59921	0.788764	NA	0.395483	0.677824	0.611627	0.817494	0.846296	1	0.415868	0.492457	NA	0.930556	0.361589	0.429906	0.657597	0.84601	0.487557	0.837211	0.579417	0.615119	0.880505	0.700311	NA	0.137843	0.815848	0.550985	0.375637	0.916023	0.92292	0.184475	0.513491	0.782711	0.688276	0.600074	0.757621	0.358145	0.912991	0.660627	0.902221	0.408326	0.703433	0.33978	0.723711	0.683785
ASV_2689db6e0eda758635664a46215d5f6a	ASV	NA	NA	NA	NA	NA	NA	NA	NA	NA	NA	NA	NA	0.790752	0.492457	NA	0.117876	0.760268	0.429906	0.602801	0.173995	0.152048	0.00689559	0.00344456	0.873546	NA	NA	NA	NA	NA	NA	NA	NA	NA	NA	NA	NA	0.82379	NA	NA	0.550265	0.578031	NA	0.425676	0.518981	0.251559	0.755549	0.319731	0.341598
ASV_543ab1eee8fddbc262fefd210f5ce7be	ASV	NA	NA	NA	NA	NA	NA	NA	0.332373	NA	0.00157826	NA	0.162098	0.309286	0.383099	0.272216	0.848313	0.578864	0.750689	0.402997	0.473942	1	0.928916	0.207832	0.347767	NA	NA	NA	NA	NA	NA	0.742959	NA	0.419547	0.659102	0.144471	0.27753	0.411896	0.428344	0.799557	0.663371	0.638117	0.543033	0.0680409	0.142338	0.640196	0.977139	0.16571	0.298876
ASV_eff71954194c17671dec4da0d2252e64	ASV	NA	NA	NA	NA	NA	NA	NA	0.332373	0.520338	0.00157826	0.0267093	0.536784	0.291385	0.33249	0.272216	0.824411	0.554618	0.750689	0.333854	0.473942	0.809973	0.897025	0.0686748	0.205492	NA	NA	NA	NA	NA	NA	0.742959	NA	0.226487	0.659102	0.00890361	0.111208	0.392689	0.428344	0.553529	0.632595	0.670444	0.543033	0.173328	0.289294	0.921128	0.943003	0.150176	0.298876
ASV_206a853a3e7b1a2294d845f9b4026896	ASV	0.332132	NA	NA	0.19113	0.457612	NA	0.647813	0.190661	0.677824	0.000926286	0.906127	0.052965	0.563148	0.239317	1	0.0849151	0.546113	0.292584	0.357735	0.736577	0.770963	0.593779	0.213894	0.533838	0.517244	0.700311	NA	0.950996	0.395872	0.550985	0.199388	0.181668	0.419547	0.756455	0.539368	0.467813	0.404142	0.77283	NA	0.227836	0.0701504	0.385066	0.0613261	0.029684	0.0569695	0.364476	0.836479	0.657384
ASV_dc82979d7aa49c10dd54e354bec52fbd	ASV	0.170285	0.66171	1	0.534423	0.0764442	0.569672	0.951484	0.602916	0.813646	0.295036	0.623238	0.698726	0.804591	0.961353	0.95136	0.609091	0.620932	0.965741	0.381821	0.233257	0.123127	0.445339	0.323574	0.805867	0.626764	0.700311	0.605577	0.85408	0.458082	0.66171	0.150285	0.274055	0.333612	0.897765	0.87805	0.850694	0.15919	0.0834899	0.159442	0.342625	0.608709	0.811917	0.924069	0.867223	0.572986	0.90327	0.510835	0.640613
ASV_5dade18bcd0717af8e7c7edb2eb3b6e2	ASV	0.0250443	0.233038	0.605577	0.728463	0.880505	NA	0.992787	1	0.677824	0.965818	0.528324	0.609869	0.0870384	0.0756925	0.122194	0.337726	0.401921	NA	0.686993	0.174403	0.778441	0.0436489	0.951091	0.21607	0.788764	NA	NA	0.59921	0.708811	NA	0.698257	0.384623	0.92292	0.0305617	0.857667	0.294602	0.654654	0.600074	NA	0.432754	0.313605	0.194481	0.727441	0.206194	0.828272	0.0388483	0.492877	0.0844535
ASV_9b0e9e023e0cd73a51cdec120bc7d62c	ASV	NA	NA	NA	NA	NA	NA	0.592265	0.332373	NA	0.147274	0.442077	0.162098	0.66626	0.561294	0.314305	0.0942338	0.361589	0.124612	0.0445463	0.390761	0.0287492	0.374187	0.248076	0.121584	NA	NA	NA	NA	NA	NA	0.480187	0.477968	NA	0.863552	0.417529	0.408044	0.0863126	0.248727	0.553529	0.94947	0.11627	0.291381	0.885534	0.619003	0.967694	0.333765	0.825527	0.590883
ASV_8276ad6f86d811d36d40cc44ff709f53	ASV	NA	NA	NA	NA	NA	NA	0.773745	NA	NA	0.669463	0.669463	NA	0.790752	NA	NA	0.721226	0.760268	NA	0.226342	0.922642	0.780325	0.0719864	0.421558	0.660967	NA	NA	NA	NA	NA	NA	0.00531217	0.214327	0.281804	NA	NA	NA	0.90033	NA	NA	0.684196	0.706284	NA	0.432036	0.609372	0.24176	0.924875	0.432311	0.425521
ASV_3923befd68a5531acdda6c2b8c05b414	ASV	0.571121	NA	NA	0.437404	0.671808	NA	0.773745	0.520338	NA	0.214653	0.669463	0.339808	0.916783	0.905328	1	0.779005	0.795421	0.750689	0.528303	0.442616	0.25421	0.623114	0.25883	0.662319	0.671808	NA	NA	0.437404	0.571121	NA	0.627539	NA	NA	0.521322	0.575493	NA	0.499958	0.77283	0.573888	0.424176	0.927368	0.497437	0.387045	0.825488	0.341212	0.371878	0.736295	0.321604
ASV_881892dcee2403c2630787b6db0375d8	ASV	NA	NA	NA	NA	NA	NA	NA	NA	NA	NA	NA	NA	0.686084	0.492457	NA	0.314516	0.647056	0.429906	0.602801	NA	0.435156	0.503408	0.421558	0.308551	NA	NA	NA	NA	NA	NA	NA	NA	NA	NA	NA	NA	0.76985	NA	NA	0.45737	0.488176	NA	0.579509	NA	NA	0.411445	0.498806	NA
ASV_2f909d77e6491a95fcc89d8f5df8f057	ASV	NA	NA	NA	NA	NA	NA	NA	NA	NA	NA	NA	NA	0.686084	0.492457	NA	0.314516	0.647056	0.429906	0.602801	NA	0.435156	0.503408	0.421558	0.308551	NA	NA	NA	NA	NA	NA	NA	NA	NA	NA	NA	NA	0.76985	NA	NA	0.45737	0.488176	NA	0.579509	NA	NA	0.411445	0.498806	NA
ASV_5a5b1f21a28569e8ce8b70c6e59a8018	ASV	0.332132	NA	NA	0.19113	0.457612	NA	0.793591	0.190661	0.677824	0.00217943	0.790421	0.0486019	0.524145	0.239317	1	0.0849151	0.546113	0.292584	0.90091	0.975019	0.406386	0.989663	0.226361	0.365244	0.517244	0.700311	NA	0.950996	0.395872	0.550985	0.179486	0.181668	0.419547	0.871353	0.465999	0.467813	0.404142	0.77283	NA	0.227836	0.0701504	0.385066	0.258693	0.13535	0.25421	0.309426	0.853097	0.571883
ASV_1097ab7f7300bd5f861001c664130774	ASV	0.589583	0.237497	0.605577	0.126431	0.24375	0.148938	0.439701	0.0912485	0.492978	0.0833972	0.91631	0.27838	0.268712	0.634574	0.329076	0.502754	0.936487	0.658838	0.625017	0.390761	0.534663	0.49759	0.655454	0.843517	0.743393	0.843537	1	0.116866	0.577213	0.669271	0.21411	0.19162	0.258922	0.755165	0.717277	0.905951	0.311631	0.249383	0.210185	0.459576	0.232995	0.724821	0.591411	0.427324	0.497345	0.541362	0.80292	0.888298
ASV_0d4d278943b088d2eee612d3eecc2ff9	ASV	0.170285	0.66171	1	0.534423	0.0451996	0.393769	0.886628	0.602916	0.813646	0.351484	0.694047	0.698726	0.455543	1	0.73242	0.373654	0.648953	0.814517	0.416747	0.324869	0.164977	0.659355	0.509414	0.793643	0.626764	0.700311	0.605577	0.768555	0.458082	0.826824	0.176705	0.274055	0.333612	0.799054	0.962314	0.808769	0.146785	0.0434612	0.159442	0.424883	0.712548	0.811917	0.889398	0.801984	0.572986	0.913944	0.534236	0.663423
ASV_5c73b5a38064c9bf1bebcf282f3b20e1	ASV	0.632583	NA	NA	0.508501	0.724181	NA	NA	NA	NA	NA	NA	NA	0.574027	0.33249	0.314305	0.00809628	0.401921	0.0672651	0.500805	0.154318	0.224385	0.115002	0.225149	0.805867	0.788764	0.700311	NA	0.285498	0.708811	0.550985	NA	NA	NA	NA	NA	NA	0.595939	0.77283	0.757621	0.637995	0.732113	1	0.410933	0.291581	0.341212	0.551468	0.66451	0.960204
ASV_0bac63dfa8c7e8f3c89f60faad109b4b	ASV	0.632583	NA	NA	0.508501	0.724181	NA	0.480239	0.520338	0.520338	1	0.986502	1	0.619764	0.372391	0.122194	0.496783	0.196249	0.429906	0.485117	0.846968	0.976697	0.484151	0.294349	0.767938	0.724181	NA	NA	0.508501	0.632583	NA	0.339955	NA	0.419547	0.213261	0.861828	0.27753	0.479044	0.600074	0.757621	0.886422	0.460794	0.660627	0.923912	0.980469	0.716597	0.859941	0.684529	0.63504
ASV_dcdd46ef8751db38009ffead8ae3fbfe	ASV	0.815848	NA	NA	0.728463	0.880505	NA	0.773745	0.520338	NA	0.214653	0.669463	0.339808	0.550535	0.492457	NA	0.606111	0.501899	0.429906	0.114792	0.901368	1	0.0212856	0.0704846	0.871176	0.880505	NA	NA	0.728463	0.815848	NA	0.742959	NA	NA	0.659102	0.702191	NA	0.82379	0.600074	0.757621	0.0593636	0.326769	0.71943	0.297146	0.344508	0.251559	0.877124	0.717135	0.683785
ASV_c6287dae3ca43742d7fa78d8b4e9ea92	ASV	0.708811	NA	NA	0.59921	0.788764	NA	0.381106	0.677824	0.611627	0.817494	0.846296	1	0.455098	0.492457	NA	0.963037	0.401921	0.429906	0.651779	0.768516	0.487557	0.377979	0.596775	0.272595	0.880505	0.700311	NA	0.137843	0.815848	0.550985	0.375637	0.971961	0.92292	0.184475	0.513491	0.782711	0.726038	0.600074	0.757621	0.251614	0.750825	0.660627	0.823987	0.429473	0.703433	0.401406	0.769302	0.706075
ASV_6487e0f0552481d5da6c000ae7ed552e	ASV	0.708811	NA	NA	0.59921	0.788764	NA	0.592265	NA	NA	0.442077	0.442077	NA	0.0626311	0.383099	0.272216	0.669557	0.948456	0.832247	0.348215	0.0367636	0.0417486	0.00685186	0.0145696	0.916844	0.880505	0.700311	NA	0.122177	0.815848	0.550985	0.480187	NA	NA	0.355006	0.417529	NA	0.459088	0.77283	0.757621	0.292589	0.439728	0.923436	0.289687	0.131246	0.111301	0.247174	0.21633	0.868758
ASV_d8a87b968675befee18ae591ee2453f6	ASV	NA	NA	NA	NA	NA	NA	0.773745	NA	0.332373	0.669463	0.0186037	0.162098	0.225063	0.239317	0.314305	0.509917	0.566259	NA	0.133386	0.0726012	0.694672	0.299602	0.0107769	0.0321958	NA	NA	NA	NA	NA	NA	0.627539	0.477968	NA	0.478239	0.575493	0.408044	0.82379	NA	0.573888	0.550265	0.0353266	0.136316	0.0205129	0.0560142	0.341212	0.664535	0.430913	0.377859
ASV_06d60b4145958536b8cabe166af679cb	ASV	NA	NA	NA	NA	NA	NA	0.773745	NA	NA	0.669463	0.669463	NA	0.686084	NA	NA	0.597295	0.647056	NA	0.226342	0.922642	0.780325	0.0719864	0.421558	0.660967	NA	NA	NA	NA	NA	NA	0.00531217	0.214327	0.281804	NA	NA	NA	0.82379	NA	NA	0.550265	0.578031	NA	0.432036	0.609372	0.24176	0.924875	0.432311	0.425521
ASV_092f3e28dd6718031952155e0d5826fe	ASV	0.708811	NA	NA	0.59921	0.788764	NA	0.592265	NA	NA	0.442077	0.442077	NA	0.0398871	0.383099	0.272216	0.571344	0.955182	0.832247	0.404281	0.0561914	0.0417486	0.0132708	0.00904178	0.976799	0.880505	0.700311	NA	0.122177	0.815848	0.550985	0.480187	NA	NA	0.355006	0.417529	NA	0.479044	0.77283	0.757621	0.333221	0.491568	0.923436	0.30831	0.131246	0.111301	0.236349	0.197795	0.868758
ASV_8ca4e016c4c67ed8307903a828b88936	ASV	0.000733102	0.233038	0.605577	NA	NA	NA	0.303463	0.520338	0.520338	0.503634	0.528324	1	0.0319151	0.0756925	0.122194	0.441419	0.501899	NA	0.594809	0.666726	0.967694	0.105502	0.479576	0.65534	0.880505	NA	NA	0.728463	0.815848	NA	0.550559	0.557238	0.92292	0.0709244	0.6956	0.467813	0.726038	0.600074	NA	0.215996	0.418251	0.194481	0.895305	0.15201	0.545428	0.00498041	0.362588	0.309489
ASV_d824ac656a2a7df583825b7a6cd67a1b	ASV	0.571121	NA	NA	0.437404	0.671808	NA	0.773745	0.520338	NA	0.214653	0.669463	0.339808	0.935229	0.811984	1	0.752236	0.779463	0.750689	0.5632	0.442616	0.25421	0.566558	0.214691	0.680009	0.671808	NA	NA	0.437404	0.571121	NA	0.627539	NA	NA	0.521322	0.575493	NA	0.499958	0.77283	0.573888	0.424176	0.940547	0.497437	0.425009	0.825488	0.38388	0.424093	0.674462	0.321604
ASV_a06edbf60d46194922ef5944d4cb0bf9	ASV	0.632583	NA	NA	0.508501	0.724181	NA	0.592265	0.520338	0.520338	0.66589	0.680901	1	0.725617	0.372391	0.122194	0.412768	0.160113	0.429906	0.419038	0.678277	0.831973	0.629997	0.121898	0.457621	0.724181	NA	NA	0.508501	0.632583	NA	0.426092	NA	0.419547	0.298025	0.904829	0.27753	0.44	0.600074	0.757621	0.748137	0.376002	0.660627	0.651839	0.811232	0.963763	0.784228	0.540651	0.747623
ASV_3a8a41b0d0bb8b58ef10f0121356a8ac	ASV	0.708811	NA	NA	0.59921	0.788764	NA	NA	NA	NA	NA	NA	NA	0.499468	0.101602	NA	0.00410713	0.448107	0.0672651	0.145334	0.111156	0.0346742	0.604553	0.0971033	0.493291	0.880505	0.700311	NA	0.122177	0.815848	0.550985	NA	NA	NA	NA	NA	NA	0.595939	0.77283	0.757621	0.678842	0.778015	0.923436	0.129344	0.0599333	0.093052	0.285861	0.651347	0.722781
ASV_baecc862088217932a21522a6b3e2678	ASV	NA	NA	NA	NA	NA	NA	NA	NA	NA	NA	NA	NA	0.00111482	0.239317	0.314305	NA	NA	NA	0.773029	0.458283	0.251559	0.12629	0.00354626	0.510623	NA	NA	NA	NA	NA	NA	NA	NA	NA	NA	NA	NA	0.90033	NA	NA	0.684196	0.706284	NA	0.0531017	0.609372	0.24176	0.256247	0.704489	0.425521
ASV_17d389b08639ca453d157af86f6d7005	ASV	NA	NA	NA	NA	NA	NA	0.773745	NA	0.332373	0.669463	0.0186037	0.162098	0.24013	0.239317	0.314305	0.509917	0.566259	NA	0.136222	0.0726012	0.694672	0.299602	0.0105281	0.0321958	NA	NA	NA	NA	NA	NA	0.627539	0.477968	NA	0.478239	0.575493	0.408044	0.82379	NA	0.573888	0.550265	0.0328404	0.136316	0.0211219	0.0560142	0.341212	0.664535	0.425348	0.377859
ASV_920d323506df4882e90811e8a2e37803	ASV	NA	NA	NA	NA	NA	NA	NA	NA	NA	NA	NA	NA	0.550535	NA	NA	0.441419	0.501899	NA	0.704864	0.723954	0.817939	0.335301	0.91516	0.485341	NA	NA	NA	NA	NA	NA	NA	NA	NA	NA	NA	NA	0.726038	NA	NA	0.385914	0.418251	NA	0.713342	0.768767	0.778441	0.990416	0.997006	0.989155
ASV_857ea3232417142138651fb7e42d0a1d	ASV	NA	NA	NA	NA	NA	NA	NA	NA	NA	NA	NA	NA	0.225063	1	0.314305	0.0732701	0.566259	0.228276	0.589079	0.884191	0.545428	0.324193	0.0499168	0.571647	NA	NA	NA	NA	NA	NA	NA	NA	NA	NA	NA	NA	0.726038	0.77283	NA	0.843086	0.418251	0.385066	0.425676	0.238761	0.251559	0.246679	0.339778	0.967472
ASV_a47e71fb25c838bc49820aed9d9dc315	ASV	0.473204	0.550985	0.3017	1	0.209965	0.393769	0.436014	0.332373	0.220601	0.501716	0.164397	0.685763	0.380767	NA	0.433848	0.261866	0.86895	0.292584	0.168074	0.0711859	0.251559	0.286634	0.70686	0.310809	0.0954606	0.123658	1	0.437404	0.0164325	0.0629419	0.534077	0.599468	0.92292	0.0735036	0.679604	0.501417	0.624098	0.77283	0.757621	0.834811	0.957638	0.923436	0.393339	0.740843	0.828272	0.435985	0.211786	0.516552
ASV_7a4e5020dd6e6b19ac5cfb04904d96f3	ASV	NA	NA	NA	NA	NA	NA	NA	NA	NA	NA	NA	NA	0.210683	0.83121	0.314305	0.450426	0.566259	0.429906	0.589079	0.84601	0.516072	0.319794	0.0468631	0.571647	NA	NA	NA	NA	NA	NA	NA	NA	NA	NA	NA	NA	0.726038	NA	NA	0.385914	0.418251	NA	0.425676	0.238761	0.251559	0.230973	0.339778	0.967472
ASV_0c888e1f92cf95ed0f2622fffef4af1d	ASV	0.815848	0.550985	NA	0.137843	0.880505	0.700311	0.773745	NA	NA	0.669463	0.669463	NA	0.479363	0.963795	0.122194	0.193611	0.196249	0.0672651	0.40626	0.232686	0.61379	0.526897	0.792917	0.538948	1.30332e-05	0.393769	0.3017	0.0118364	NA	0.550985	0.742959	NA	NA	0.659102	0.702191	NA	0.459088	0.600074	0.448647	0.563245	0.679886	0.423534	0.483144	0.539272	0.328759	0.986609	0.520349	0.548491
ASV_a3db809966f3410d0071c92ce687eb47	ASV	0.815848	NA	NA	0.728463	0.880505	NA	0.773745	NA	NA	0.669463	0.669463	NA	0.935229	0.561294	0.393117	0.377005	0.132483	0.658838	0.932822	0.9388	0.33108	0.91856	0.26673	0.356026	0.880505	NA	NA	0.728463	0.815848	NA	0.742959	NA	NA	0.659102	0.702191	NA	0.545139	0.481417	0.210185	0.396912	0.00347533	0.209065	0.50663	0.556308	0.638167	0.0308542	0.953658	0.214112
ASV_635595fe79aa2d3980146dfc8633072b	ASV	NA	NA	NA	NA	NA	NA	NA	NA	NA	NA	NA	NA	0.00111482	0.239317	0.314305	NA	NA	NA	0.674376	0.458283	0.251559	0.301698	0.0190404	0.510623	NA	NA	NA	NA	NA	NA	NA	NA	NA	NA	NA	NA	0.90033	NA	NA	0.684196	0.706284	NA	0.165974	0.609372	0.24176	0.509398	0.58396	0.425521
ASV_0ae9ac16091c5c74aee9642a47f8fa77	ASV	0.815848	NA	NA	0.728463	0.880505	NA	0.773745	NA	NA	0.669463	0.669463	NA	0.499468	NA	NA	0.385157	0.448107	NA	0.905502	0.580779	0.24176	0.404067	0.191142	0.0979984	0.880505	NA	NA	0.728463	0.815848	NA	0.742959	NA	NA	0.659102	0.702191	NA	0.688276	NA	NA	0.328387	0.361262	NA	0.27274	0.344508	0.251559	0.770924	0.831666	0.683785
ASV_97fe57304f4142271347f27c8e475074	ASV	0.332132	0.194047	0.3017	0.303715	0.657518	0.825863	0.397131	0.332373	0.220601	0.619834	0.252399	0.685763	0.21418	0.891682	0.451932	0.0559155	0.9731	0.344711	0.407162	0.318222	0.13352	0.577646	0.260495	0.604235	0.4306	0.700311	0.329114	0.513337	0.318986	0.265635	0.243804	0.687981	0.469495	0.546101	1	0.690365	0.499958	0.600074	0.757621	0.739232	0.431273	0.71943	0.412296	0.825488	0.57559	0.353767	0.779461	0.643688
ASV_2a305d93a771d36379f9f866e13db7b8	ASV	0.518888	NA	NA	0.378969	0.626764	NA	0.585111	0.611627	0.969465	0.831901	0.501716	0.536784	0.415868	0.492457	0.433848	0.930556	0.832593	0.849126	0.456523	0.501087	0.61379	0.865719	0.995561	0.919327	0.724181	0.700311	NA	0.450611	0.632583	0.550985	0.205818	0.599468	0.110381	0.59805	0.314259	0.221567	0.624098	0.77283	0.757621	0.850348	0.923829	1	0.159253	0.123748	0.293756	0.592188	0.97946	0.661715
ASV_bdd7cde754a099336ca1ad827b07c419	ASV	0.332132	0.194047	0.3017	0.316282	0.657518	0.825863	0.397131	0.332373	0.220601	0.619834	0.269326	0.685763	0.223212	0.891682	0.451932	0.0605707	0.991032	0.344711	0.399257	0.501087	0.13352	0.973745	0.260495	0.338168	0.4306	0.700311	0.329114	0.513337	0.318986	0.265635	0.228057	0.687981	0.469495	0.55631	1	0.736061	0.499958	0.600074	0.757621	0.750949	0.441356	0.660627	0.375676	0.825488	0.57559	0.320511	0.727482	0.643688
ASV_4c6786925738472f448d93d347a3a4db	ASV	0.518888	NA	NA	0.378969	0.626764	NA	0.585111	0.611627	0.969465	0.831901	0.511163	0.536784	0.455098	0.286538	0.433848	0.35449	0.771134	0.832247	0.440316	0.501087	0.38388	0.874039	0.600197	0.789391	0.724181	0.700311	NA	0.450611	0.632583	0.550985	0.0197501	0.274055	0.0445191	0.459129	0.361266	0.221567	0.654654	0.600074	0.757621	0.468509	1	0.660627	0.100021	0.318468	0.160956	0.592188	0.732656	0.552044
ASV_c3501bb6eef4b7aeebb420fbe85c4d19	ASV	0.473204	0.550985	NA	1	0.58676	0.700311	0.209257	0.0471611	0.193091	0.196389	0.619834	0.339808	0.415868	0.286538	0.222376	0.363651	0.198938	0.814517	0.97163	0.299966	0.321064	0.201254	0.231865	0.986106	0.58676	0.700311	NA	0.863776	0.473204	0.550985	0.954862	0.766499	0.281804	0.582508	0.240067	0.408044	0.521943	0.77283	NA	0.441522	0.159135	0.385066	0.136197	0.162893	0.179992	0.786158	0.716618	0.921211
ASV_4c0416e65046f6ab41df11887c73328b	ASV	NA	NA	NA	NA	NA	NA	0.66817	0.520338	NA	0.442077	0.534971	0.339808	0.515119	0.722403	0.314305	0.94458	0.401921	0.429906	0.423979	0.610215	0.828272	0.811197	0.222067	0.374469	NA	NA	NA	NA	NA	NA	0.545324	NA	NA	0.426775	0.486633	NA	0.688276	0.600074	NA	0.380673	0.361262	0.194481	0.818611	0.864203	0.670489	0.539966	0.688687	0.476893
ASV_63eaedb854e1ea5f9742bc236079bcdf	ASV	0.206837	1	0.329114	0.0776364	0.405156	0.226256	0.556778	0.789418	0.438621	0.685373	0.072553	0.230923	0.842289	0.891682	0.427343	0.989538	0.325343	0.401704	0.305382	0.193585	0.122144	0.439954	0.44149	0.900081	1	0.569672	0.69627	0.394292	0.645096	0.826824	0.146715	0.0216094	0.0884954	0.123972	0.405743	0.510477	0.698855	1	0.672149	0.459109	0.589545	0.423125	0.599553	0.785869	0.723624	0.683689	0.94742	0.809838
ASV_b2b2a11ffc2ec44c00fd5d2753c67e1b	ASV	0.810523	0.876514	1	0.982625	0.843381	1	0.76795	0.909409	0.378899	0.388732	0.294058	0.105127	0.494371	0.83121	0.329076	0.822676	0.00935799	0.145798	0.810895	0.768516	0.24176	0.838227	0.29074	0.359436	0.904049	0.825863	0.750751	0.642403	0.308231	0.882613	0.689125	0.363014	0.439232	0.0917197	0.150498	0.922333	0.654654	0.481417	0.757621	0.109662	0.981972	0.360498	0.326707	0.0385057	0.0883134	0.147048	0.230857	NA
ASV_d3164fa3ac73694dd1764325128f3ffb	ASV	0.833838	1	1	0.982625	0.843381	1	0.804997	0.909409	0.378899	0.375751	0.290198	0.105127	0.635947	0.83121	0.329076	0.981514	0.0172842	0.145798	0.90124	0.768516	0.24176	0.740199	0.26119	0.359436	0.872306	0.825863	0.750751	0.580409	0.294219	0.882613	0.672829	0.363014	0.439232	0.0950206	0.153293	0.96112	0.624098	0.481417	0.757621	0.158912	0.906972	0.360498	0.38677	0.0385057	0.0883134	0.125427	0.20532	NA
ASV_f0e8034971f0130e31699a228da9ef07	ASV	0.815848	0.550985	NA	0.137843	0.880505	0.700311	0.773745	NA	NA	0.669463	0.669463	NA	0.561482	0.820455	0.122194	0.210211	0.196249	0.0672651	0.182321	0.356873	0.778441	0.592473	0.22283	0.496484	1.30332e-05	0.393769	0.3017	0.0118364	NA	0.550985	0.742959	NA	NA	0.659102	0.702191	NA	0.459088	0.481417	0.448647	0.909105	0.646618	0.811917	0.228461	0.445411	0.362152	0.491745	0.778441	0.762077
ASV_ef0bd909e15ec93bb95cd4574aa185b9	ASV	NA	NA	NA	NA	NA	NA	NA	NA	0.520338	NA	0.0267093	0.339808	0.514667	0.83121	0.314305	0.765088	0.448107	0.429906	0.454751	0.458283	0.251559	0.91586	0.241919	0.510623	NA	NA	NA	NA	NA	NA	0.742959	NA	NA	0.659102	0.702191	NA	0.688276	0.600074	NA	0.347202	0.361262	0.194481	0.519383	0.238761	0.251559	0.0910125	0.14199	1
ASV_be085381a0e8468e55c46b8080947786	ASV	NA	NA	NA	NA	NA	NA	0.773745	NA	NA	0.669463	0.669463	NA	0.00902152	0.0238374	0.0473601	0.337726	0.401921	NA	0.209457	0.9388	0.93544	0.19958	0.158934	0.942328	NA	NA	NA	NA	NA	NA	0.742959	NA	NA	0.659102	0.702191	NA	0.624098	0.600074	0.757621	0.565958	0.906972	0.660627	0.38677	0.387812	0.357162	0.823275	0.683382	0.835624
ASV_e5b6f31e14a970c258f48ec9f6000a4f	ASV	0.815848	NA	NA	0.728463	0.880505	NA	0.773745	NA	NA	0.669463	0.669463	NA	0.840009	0.492371	0.393117	0.428384	0.168695	0.717919	0.916083	0.9388	0.638167	0.957083	0.573381	0.69447	0.880505	NA	NA	0.728463	0.815848	NA	0.742959	NA	NA	0.659102	0.702191	NA	0.521943	0.481417	0.210185	0.462089	0.00667602	0.248665	0.50062	0.556308	0.638167	0.0295853	0.953658	0.206511
ASV_241e661434d544890b67b7a0cb34c4eb	ASV	NA	NA	NA	NA	NA	NA	0.773745	NA	NA	0.669463	0.669463	NA	0.499468	NA	NA	0.385157	0.448107	NA	0.417793	0.276167	0.251559	0.409283	0.335832	0.930614	NA	NA	NA	NA	NA	NA	0.00531217	0.214327	0.281804	NA	NA	NA	0.726038	NA	0.757621	0.385914	0.730835	0.316233	0.117649	0.178178	0.33108	0.76232	0.957043	0.784628
ASV_18afd87d9d25c34a3645305cd9c1b151	ASV	0.815848	NA	NA	0.728463	0.880505	NA	0.773745	NA	NA	0.669463	0.669463	NA	0.499468	NA	NA	0.385157	0.448107	NA	0.912741	0.398356	0.24176	0.155107	0.191142	0.0532364	0.880505	NA	NA	0.728463	0.815848	NA	0.742959	NA	NA	0.659102	0.702191	NA	0.688276	NA	NA	0.328387	0.361262	NA	0.27274	0.238761	0.251559	0.81306	0.844201	1
ASV_0887b07be9804a7f6e9ac4d87a00195f	ASV	0.708811	0.550985	NA	0.309063	0.788764	0.700311	0.331495	0.520338	0.332373	0.522944	0.913774	0.536784	0.550535	0.286538	0.433848	0.152208	0.457425	0.832247	0.39534	0.0255206	0.38388	0.0705024	0.703925	0.139779	0.00269392	0.123658	0.69627	0.728463	0.0250443	0.233038	0.213049	0.557238	0.749977	0.61944	0.398597	0.767387	0.76985	0.77283	0.448647	0.591443	0.00970994	0.291381	0.837077	0.451242	0.967694	0.420832	0.756761	0.384326
ASV_f650f7032d314f71015b637c8ec980de	ASV	NA	NA	NA	NA	NA	NA	0.66817	0.520338	NA	0.442077	0.534971	0.339808	0.515119	0.722403	0.314305	0.94458	0.401921	0.429906	0.44806	0.377263	0.828272	0.714281	0.243378	0.220377	NA	NA	NA	NA	NA	NA	0.545324	NA	NA	0.426775	0.486633	NA	0.688276	0.600074	NA	0.369302	0.361262	0.194481	0.765735	0.676763	0.670489	0.22128	0.779872	0.317272
ASV_0b41e69c9f56d2d0c53db109cfb22c10	ASV	NA	NA	NA	NA	NA	NA	0.773745	NA	NA	0.669463	0.669463	NA	0.499468	NA	NA	0.385157	0.448107	NA	0.417793	0.458283	0.251559	0.971271	0.3449	0.536578	NA	NA	NA	NA	NA	NA	0.00531217	0.214327	0.281804	NA	NA	NA	0.726038	NA	0.757621	0.385914	0.672001	0.316233	0.0795011	0.178178	0.638167	0.893241	0.251248	0.341598
ASV_5377fddb753261445fc19a83d1842881	ASV	NA	NA	NA	NA	NA	NA	0.773745	NA	0.520338	0.669463	0.214653	0.339808	0.455098	NA	NA	0.337726	0.401921	NA	0.78447	0.723954	0.57559	0.399776	0.580928	0.272595	NA	NA	NA	NA	NA	NA	6.93266e-05	0.0681266	0.110381	NA	NA	NA	0.654654	0.77283	NA	0.865801	0.313605	0.385066	0.0861487	0.647507	0.0337602	0.144132	0.20532	0.0588345
ASV_0b663c843eead57cfc015b3359d605f8	ASV	0.266199	0.886778	0.329114	0.0223224	0.381116	0.148938	0.687646	1	0.320483	0.568737	0.329716	0.224179	0.638908	0.153899	0.693899	0.158718	0.822951	0.367993	0.957025	0.936202	0.836622	0.853839	0.80867	0.758441	0.895783	1	1	0.5841	0.542769	1	0.64522	0.282424	0.647688	0.292551	0.786709	0.525511	0.1904	0.248559	0.0137998	0.817652	0.117282	0.324744	0.360128	0.508303	0.902511	0.684109	0.184994	0.343164
ASV_38fcb228832de8f0fb237bef9d4bdf27	ASV	0.0140583	0.0158709	0.171857	0.19113	0.457612	NA	0.507935	0.213426	0.378899	0.190125	0.567335	0.611017	0.578399	0.617559	0.379998	0.813419	0.0812113	0.177329	0.0570241	0.0205661	0.111301	0.35325	0.863576	0.409944	0.41243	1	0.3017	0.572394	0.362569	0.324872	0.826615	0.981488	0.631848	0.849986	0.671497	0.587943	0.131143	0.43831	0.480643	0.550489	0.442443	0.960488	0.120301	1	0.413611	0.0531063	0.614454	0.332799
ASV_363eea939653f5503e413098dcc28eac	ASV	NA	NA	NA	NA	NA	NA	NA	NA	0.332373	NA	0.00157826	0.162098	0.812358	0.905328	0.314305	0.522265	0.325962	0.228276	0.940646	0.9388	0.722485	0.771194	0.649521	0.579537	NA	NA	NA	NA	NA	NA	NA	0.477968	0.419547	0.0321337	0.0147864	0.911517	0.569725	0.600074	NA	0.897367	0.208206	0.194481	0.443035	0.595825	0.545428	0.753515	0.925095	0.925676
ASV_a0d69cfe73b5b6c6c039815edbaff0c1	ASV	0.0188241	0.0158709	0.171857	0.19113	0.457612	NA	0.44832	0.178378	0.378899	0.226812	0.639141	0.569723	0.578399	0.617559	0.494726	0.885316	0.127532	0.201919	0.0563599	0.0205661	0.111301	0.282826	0.841384	0.399016	0.383835	1	0.3017	0.553344	0.362569	0.324872	0.923596	0.981488	0.631848	0.904555	0.587109	0.560598	0.163814	0.605366	0.480643	0.526832	0.427384	1	0.112071	0.909513	0.369201	0.0477826	0.64542	0.268831
ASV_b9805503ae333be67248cf85f61ab106	ASV	0.708811	NA	NA	0.59921	0.788764	NA	NA	NA	NA	NA	NA	NA	0.499468	0.286538	NA	0.194425	0.448107	0.228276	0.496162	0.552026	0.119381	1	0.0835142	0.259246	0.880505	0.700311	NA	0.122177	0.815848	0.550985	NA	NA	NA	NA	NA	NA	0.654654	0.77283	0.757621	0.865801	0.963953	0.923436	0.950047	0.987823	0.667265	0.862566	0.575917	0.590229
ASV_f7027c416e793da67069407c01994e55	ASV	NA	NA	NA	NA	NA	NA	NA	NA	0.520338	NA	0.0267093	0.339808	0.635947	0.83121	0.314305	0.889428	0.401921	0.429906	0.496727	0.458283	0.251559	0.77986	0.170817	0.510623	NA	NA	NA	NA	NA	NA	0.742959	NA	NA	0.659102	0.702191	NA	0.654654	0.600074	NA	0.456413	0.313605	0.194481	0.469012	0.518981	0.251559	0.931248	0.229678	0.359441
ASV_820b69b903d518362608e7ca2a225aea	ASV	0.843104	0.66171	1	0.659471	0.53874	0.393769	0.147814	0.320483	0.0128412	0.846268	0.092397	0.0808757	0.610959	NA	0.433848	0.509917	0.326381	0.292584	0.43507	0.33152	0.0883134	0.563077	0.191142	0.359436	0.4306	NA	0.605577	0.166635	0.970694	0.233038	0.912808	0.260697	0.846667	0.214769	0.655	0.170246	0.76985	NA	0.757621	0.45737	0.526832	0.316233	0.941153	0.528782	0.24176	0.336099	0.20532	0.0940379
ASV_38a2d24a8656ef7c18ace9a273030108	ASV	NA	0.550985	NA	0.0118364	NA	0.700311	0.592265	NA	NA	0.442077	0.442077	NA	0.550535	NA	NA	0.441419	0.501899	NA	0.339882	0.216411	0.24176	0.437511	0.460941	NA	NA	NA	0.605577	NA	0.000733102	0.233038	0.627539	0.477968	NA	0.493543	0.575493	0.408044	0.82379	0.77283	0.757621	0.410937	0.343727	1	0.519383	0.518981	NA	0.933202	0.432311	0.425521
ASV_0406396ec2e4fc0e15054e731a55300b	ASV	0.815848	NA	NA	0.728463	0.880505	NA	0.480239	NA	NA	0.314342	0.314342	NA	0.24013	0.83121	0.314305	0.450426	0.566259	0.429906	0.291498	0.501087	0.694672	0.856243	0.637894	0.850803	0.880505	NA	NA	0.728463	0.815848	NA	0.426092	NA	NA	0.298025	0.361266	NA	0.688276	NA	0.757621	0.328387	0.912991	0.316233	0.925132	0.69077	0.384502	0.506177	0.24824	0.536247
ASV_2b7d9cecff7faff76387376bc82ab972	ASV	NA	NA	NA	NA	NA	NA	NA	NA	NA	NA	NA	NA	NA	NA	NA	NA	NA	NA	NA	0.276167	NA	0.000277366	NA	0.183066	NA	NA	NA	NA	NA	NA	NA	NA	NA	NA	NA	NA	NA	NA	NA	NA	NA	NA	NA	0.518981	0.435156	0.0366632	0.0114568	0.784628
ASV_a361ed753aae60754af517a6c878c034	ASV	0.708811	0.550985	NA	0.309063	0.788764	0.700311	0.331495	0.520338	0.332373	0.522944	0.893595	0.536784	0.499468	0.286538	0.433848	0.237308	0.579537	0.832247	0.86627	0.0726012	0.703433	0.0705024	0.703925	0.139779	0.00269392	0.123658	0.69627	0.728463	0.0250443	0.233038	0.205818	0.51651	0.749977	0.61944	0.398597	0.767387	0.76985	0.600074	0.448647	0.121992	0.009047	0.586298	0.59328	0.966439	0.516072	0.411051	0.761888	0.384326
ASV_08ab1bf71c232517cc86aea7089e792a	ASV	NA	NA	NA	NA	NA	NA	0.773745	NA	NA	0.669463	0.669463	NA	0.00902152	0.0238374	0.0473601	0.337726	0.401921	NA	0.216721	0.9388	0.93544	0.19958	0.170798	0.942328	NA	NA	NA	NA	NA	NA	0.742959	NA	NA	0.659102	0.702191	NA	0.624098	0.600074	0.757621	0.578762	0.923829	0.660627	0.38677	0.387812	0.33108	0.823275	0.645575	0.835624
ASV_87e72a4d5f3c1f1a08947e156044490a	ASV	NA	NA	NA	NA	NA	NA	NA	NA	NA	NA	NA	NA	0.686084	NA	NA	0.597295	0.647056	NA	0.545233	0.458283	0.435156	0.667197	0.567609	0.942108	NA	NA	NA	NA	NA	NA	NA	NA	NA	NA	NA	NA	0.82379	NA	NA	0.550265	0.578031	NA	0.294613	0.57407	0.24176	0.752339	0.498806	0.425521
ASV_7bf6120d426203997b53e87be0f1bccb	ASV	NA	NA	NA	NA	NA	NA	NA	NA	NA	NA	NA	NA	NA	NA	NA	NA	NA	NA	NA	0.276167	NA	0.000277366	NA	0.183066	NA	NA	NA	NA	NA	NA	NA	NA	NA	NA	NA	NA	NA	NA	NA	NA	NA	NA	NA	0.518981	0.435156	0.0366632	0.0114568	0.784628
ASV_aa182e97a18c3529b8853afe82948515	ASV	0.815848	NA	NA	0.728463	0.880505	NA	NA	NA	NA	NA	NA	NA	0.610959	0.492457	NA	0.487476	0.566259	0.429906	0.591923	0.580779	0.321064	0.859368	0.378405	0.636228	NA	0.700311	NA	0.0118364	NA	0.550985	NA	NA	NA	NA	NA	NA	0.726038	NA	0.757621	0.385914	0.730835	0.316233	0.507059	0.740843	0.341212	0.629357	0.510042	0.394637
ASV_56ed94a5aea8db5bff56aeee5f018225	ASV	NA	NA	NA	NA	NA	NA	NA	NA	NA	NA	NA	NA	0.455098	0.722403	0.314305	0.822676	0.448107	0.429906	0.992434	0.208098	0.57559	0.00487912	0.262202	0.356555	NA	NA	NA	NA	NA	NA	NA	NA	NA	NA	NA	NA	0.688276	0.600074	NA	0.336474	0.361262	0.194481	0.632465	0.740843	0.24176	0.895898	0.115926	0.15124
ASV_a564448543e237f81f77d6aad689778b	ASV	NA	NA	NA	NA	NA	NA	NA	NA	NA	NA	NA	NA	0.36363	0.561294	0.451932	0.874578	0.795421	0.750689	0.597355	0.625177	0.694672	0.191527	0.948238	0.318112	NA	NA	NA	NA	NA	NA	NA	NA	NA	NA	NA	NA	0.499958	0.481417	0.757621	0.718217	0.461921	0.398626	0.200158	0.528782	0.545428	0.336211	0.438703	0.944222
ASV_0782641f66e274761187090d96e21c2a	ASV	NA	NA	NA	NA	NA	NA	0.367054	0.177038	0.177038	0.37109	0.37109	NA	0.499468	NA	NA	0.385157	0.448107	NA	0.657399	0.877959	0.33108	0.783162	0.396148	0.338168	NA	NA	NA	NA	NA	NA	0.426092	NA	NA	0.298025	0.361266	NA	0.726038	0.77283	0.757621	0.823776	0.711027	0.923436	0.635651	0.966439	0.857905	0.411051	0.737856	0.706075
ASV_0e3615ad813a211b580fbf3e2436db5d	ASV	0.473204	0.324872	0.3017	0.340019	0.232492	0.808239	0.877445	0.969465	0.813646	0.743755	0.888639	0.717337	0.0345419	0.372391	0.538268	0.68395	0.438898	0.849126	0.852333	0.723954	0.780325	0.758594	0.814924	0.980688	0.232492	0.569672	0.69627	0.918009	0.579558	0.826824	0.70133	0.310776	0.846557	0.177291	0.503135	0.183353	0.654654	0.77283	NA	0.966301	0.313605	0.385066	0.749666	0.595825	0.24176	0.121919	0.293549	0.0940379
ASV_a2648ce78ad0b1b248fe3c1527dd06d6	ASV	0.843104	0.66171	0.605577	0.659471	0.486401	0.700311	0.207721	0.320483	0.0128412	0.991833	0.0683343	0.0808757	0.550535	NA	0.433848	0.441419	0.457425	0.292584	0.303517	0.307914	0.0883134	0.699208	0.235065	0.359436	0.4306	NA	NA	0.166635	0.304195	NA	0.977299	0.260697	0.846667	0.182003	0.725338	0.170246	0.726038	NA	0.757621	0.385914	0.691411	0.316233	0.206094	0.987823	0.0883134	0.125412	0.293549	0.0940379
ASV_aa72f5ae888242a955b1b74493f9ea72	ASV	NA	0.550985	NA	0.0118364	NA	0.700311	0.592265	NA	NA	0.442077	0.442077	NA	0.610959	NA	NA	0.509917	0.566259	NA	0.45077	0.216411	0.24176	0.383583	0.4079	NA	NA	NA	0.605577	NA	0.000733102	0.233038	0.627539	0.477968	NA	0.478239	0.575493	0.408044	0.82379	0.77283	0.757621	0.410937	0.343727	0.923436	0.519383	0.518981	NA	0.933202	0.432311	0.425521
ASV_bda093f65588eb706ae5cd949832de30	ASV	0.658877	0.641095	0.329114	0.964727	0.278191	0.331652	0.0679116	0.191112	0.56663	0.697132	0.128464	0.368687	0.704238	0.717988	0.44847	0.895579	0.621121	0.742805	0.707763	0.588025	0.3009	0.252727	0.0620446	0.660843	0.24375	0.700311	0.329114	0.215625	0.964665	0.353593	0.945635	1	0.463063	0.925734	0.26958	0.328131	0.185432	0.388634	0.273825	0.425907	0.561347	0.777951	0.384986	0.393328	0.365738	0.912716	0.766862	0.838409
ASV_63a2d17aa94151f3d4917a9d14ce2ef9	ASV	0.815848	NA	NA	0.728463	0.880505	NA	0.480239	NA	0.520338	0.314342	1	0.339808	0.255894	0.83121	0.314305	0.450426	0.566259	0.429906	0.305403	0.299966	0.694672	0.715156	0.651133	0.550473	0.880505	NA	NA	0.728463	0.815848	NA	0.426092	NA	0.419547	0.298025	0.857667	0.27753	0.688276	NA	0.757621	0.328387	0.912991	0.316233	0.906492	0.451242	0.384502	0.26538	0.24289	0.808721
ASV_3a69c83bdd7db57cc21be8bb069cffcf	ASV	0.000733102	0.233038	0.69627	NA	1.30332e-05	0.123658	0.773745	NA	NA	0.669463	0.669463	NA	0.474512	0.905328	1	0.219415	0.619024	0.750689	0.0261332	0.233042	1	0.529822	0.0279182	0.278361	0.00269392	0.123658	0.3017	0.728463	0.815848	NA	0.742959	NA	NA	0.659102	0.702191	NA	0.0515229	0.172831	0.394003	0.954741	0.263337	0.497437	0.590371	1	0.722485	0.509283	0.208636	0.684283
ASV_fcda86994b462f7d8e41910b8d338047	ASV	NA	NA	NA	NA	NA	NA	NA	NA	NA	NA	NA	NA	0.499468	0.492457	NA	0.784158	0.448107	0.429906	0.86045	0.288106	0.24176	0.0135796	0.26119	0.028966	NA	NA	NA	NA	NA	NA	NA	NA	NA	NA	NA	NA	0.0294122	0.172831	0.0448623	0.766526	0.418251	0.385066	0.27274	0.168181	0.435156	0.403437	0.573996	0.314472
ASV_fbb7878908bd64c38938c37b3160cd1b	ASV	0.473204	0.550985	NA	1	0.58676	0.700311	0.216187	0.220601	0.399859	0.629727	0.836569	0.609869	0.455098	0.286538	0.222376	0.271243	0.13897	0.814517	0.442308	0.141699	0.172416	0.24651	0.298041	0.958335	0.58676	0.700311	NA	0.863776	0.473204	0.550985	0.954862	0.916023	0.846557	0.906754	0.74171	0.690365	0.545139	0.77283	NA	0.513407	0.182011	0.385066	0.933949	0.588107	0.694672	0.461891	0.647965	0.907171
ASV_f6582d68a400ce3ca49f055c688a5572	ASV	NA	NA	NA	NA	NA	NA	NA	NA	NA	NA	NA	NA	0.923141	0.239317	0.870756	0.20413	0.897126	0.292584	0.646085	0.0726012	0.357162	0.108917	0.434079	0.308551	NA	NA	NA	NA	NA	NA	NA	NA	NA	NA	NA	NA	0.545139	0.600074	0.757621	0.993397	0.606314	0.660627	0.50183	0.57407	0.828272	0.111194	0.290446	0.784628
ASV_a6f2c3be5f99a095163c2bbfde01c4a6	ASV	NA	NA	NA	NA	NA	NA	0.592265	NA	NA	0.442077	0.442077	NA	0.347431	0.492371	0.122194	0.921142	0.196249	0.228276	0.180775	0.173995	0.251559	0.94987	0.732766	0.765302	NA	NA	NA	NA	NA	NA	0.226447	0.214327	0.281804	0.521322	0.575493	NA	0.00911161	0.0834899	0.0137998	0.510539	0.517912	0.360498	0.16547	0.344508	0.0346742	0.354005	0.0982588	0.0491615
ASV_2545e58a15df2a821b3f4f639d6d3726	ASV	0.577213	0.139788	0.605577	0.0647854	0.278191	0.148938	0.0610689	0.010512	0.0984454	0.141418	0.812736	0.216364	0.112625	0.171394	0.222376	0.924826	0.655338	0.829963	0.990656	0.900321	0.728134	0.897078	0.61517	0.789418	0.701107	0.693033	1	0.0621146	0.499074	0.476518	0.653076	0.534737	0.857409	0.799609	0.524939	0.449363	0.387256	0.249383	0.273825	0.21495	0.377752	0.718187	0.427649	0.161843	0.770963	0.247939	0.24814	0.0870366
ASV_9b9a624b8a65b9c3ff5fe0ffdb07ecf4	ASV	NA	NA	NA	NA	NA	NA	NA	NA	NA	NA	NA	NA	0.455098	0.722403	0.870756	0.822676	0.639198	0.849126	0.299082	0.550989	0.75067	0.0171727	0.0567859	0.798917	NA	NA	NA	NA	NA	NA	NA	NA	NA	NA	NA	NA	0.688276	0.600074	0.757621	0.336474	0.893759	0.660627	0.581594	1	0.33108	0.495428	0.510699	0.314472
ASV_cffd225468e848474305230d017a8891	ASV	0.278474	0.324872	0.0789826	0.887974	0.0568794	0.226256	0.910036	0.297616	0.520474	0.0491767	0.284935	0.642866	0.170323	0.711624	0.760372	0.40274	0.295872	0.888058	0.626484	0.356873	0.487557	0.423616	0.620421	0.913909	0.600798	0.569672	0.750751	0.682884	0.0527824	0.132813	0.798582	0.866369	0.804247	0.933245	0.968654	0.96112	0.166585	0.53788	0.799557	0.50406	0.122148	0.677294	0.881096	0.206863	0.736944	0.101249	0.518174	0.377859
ASV_995f593392dbad5a393846032f489d35	ASV	0.708811	NA	NA	0.59921	0.788764	NA	0.362537	0.520338	0.332373	0.619834	0.744378	0.536784	0.763548	0.0649105	0.46418	0.000146366	0.312389	0.108226	0.187658	0.164129	0.0450217	0.676853	0.139283	0.470036	0.724181	NA	NA	0.508501	0.632583	NA	0.273822	0.477968	0.419547	0.495155	0.753509	0.853066	0.34025	0.481417	0.273825	0.649181	0.327326	0.285514	0.192895	0.304818	0.056165	0.725703	0.136388	0.195046
ASV_1e3c1f6925d90031d2a34a4480db13de	ASV	NA	NA	NA	NA	NA	NA	NA	NA	NA	NA	NA	NA	NA	NA	NA	NA	NA	NA	0.454751	0.173995	0.435156	0.0674068	0.839798	0.39349	NA	NA	NA	NA	NA	NA	NA	NA	NA	NA	NA	NA	0.90033	NA	NA	0.684196	0.706284	NA	0.425676	0.518981	NA	0.789581	0.332409	0.425521
ASV_89ffbb0e03457e9a291a4a75200f921f	ASV	NA	NA	NA	NA	NA	NA	0.773745	NA	0.520338	0.669463	0.214653	0.339808	0.455098	NA	NA	0.337726	0.401921	NA	0.956305	0.723954	0.857905	0.567906	0.791102	0.510623	NA	NA	NA	NA	NA	NA	6.93266e-05	0.0681266	0.110381	NA	NA	NA	0.654654	0.77283	NA	0.865801	0.313605	0.385066	0.0583655	0.16382	0.0337602	0.977149	0.230857	0.247584
ASV_b511f61fe56fc65034b4d4b21e7ebfe8	ASV	NA	NA	NA	NA	NA	NA	0.773745	0.520338	NA	0.214653	0.669463	0.339808	0.610959	0.492457	NA	0.450426	0.566259	0.429906	0.114792	0.595414	1	0.404472	0.0704846	0.550473	NA	NA	NA	NA	NA	NA	0.742959	NA	NA	0.659102	0.702191	NA	0.82379	0.77283	0.757621	0.410937	0.326769	0.923436	0.324141	0.518981	0.251559	0.504832	0.617802	0.359441
ASV_c7ba0422eb60a10e4d265ba97909fc48	ASV	0.708811	NA	NA	0.59921	0.788764	NA	0.932288	0.611627	0.611627	0.549247	0.540407	1	0.550535	0.492457	NA	0.664131	0.501899	0.429906	0.67783	0.33152	0.384502	0.14271	0.171948	0.980688	0.880505	0.700311	NA	0.122177	0.815848	0.550985	0.290709	1	0.110381	0.255585	0.274341	0.125485	0.726038	0.77283	NA	0.785485	0.418251	0.385066	0.269735	0.171247	0.0747424	0.495079	0.236292	0.536247
ASV_e053e43e198117335817b291009496e7	ASV	NA	NA	NA	NA	NA	NA	NA	NA	NA	NA	NA	NA	NA	NA	NA	NA	NA	NA	0.773029	0.458283	0.435156	0.12629	0.101668	0.980688	NA	NA	NA	NA	NA	NA	NA	NA	NA	NA	NA	NA	NA	NA	NA	NA	NA	NA	0.0531017	0.609372	0.24176	0.256247	0.704489	0.425521
ASV_12ead8febb76cef7d41a0a11584ecb58	ASV	NA	NA	NA	NA	NA	NA	NA	NA	NA	NA	NA	NA	0.686084	NA	NA	0.597295	0.647056	NA	0.674376	0.458283	0.435156	0.301698	0.250966	0.942108	NA	NA	NA	NA	NA	NA	NA	NA	NA	NA	NA	NA	0.90033	0.77283	NA	0.183646	0.706284	0.385066	0.654688	0.518981	NA	0.509398	0.58396	0.425521
ASV_baf15f37987589ce731509a4c3b85695	ASV	NA	NA	NA	NA	NA	NA	NA	NA	NA	NA	NA	NA	NA	NA	NA	NA	NA	NA	0.674376	0.458283	0.435156	0.301698	0.257341	0.980688	NA	NA	NA	NA	NA	NA	NA	NA	NA	NA	NA	NA	NA	NA	NA	NA	NA	NA	0.160008	0.609372	0.24176	0.509398	0.58396	0.425521
ASV_cf7d62bffef5f4bff5f50f29346a603b	ASV	NA	NA	NA	NA	NA	NA	NA	NA	NA	NA	NA	NA	0.686084	NA	NA	0.597295	0.647056	NA	0.545233	NA	0.435156	0.437511	0.583856	0.308551	NA	NA	NA	NA	NA	NA	NA	NA	NA	NA	NA	NA	0.82379	0.77283	NA	0.393177	0.578031	0.385066	0.579509	0.518981	0.435156	0.734661	0.492585	0.817123
ASV_53c05977c680194b3f1efb5b5561f0ee	ASV	NA	NA	NA	NA	NA	NA	NA	NA	NA	NA	NA	NA	0.889944	0.239317	1	0.231121	0.9731	0.292584	0.531491	0.0726012	0.670489	0.135532	0.99728	0.139779	NA	NA	NA	NA	NA	NA	NA	NA	NA	NA	NA	NA	0.296852	0.248727	0.311441	0.596528	0.693835	1	0.581416	0.57407	0.817939	0.154147	0.743068	0.359441
ASV_9eafa9c1ea4372968cfc6ef2ba50a1bf	ASV	NA	NA	NA	NA	NA	NA	NA	NA	NA	NA	NA	NA	0.686084	NA	NA	0.597295	0.647056	NA	0.674376	0.458283	0.435156	0.301698	0.257341	0.942108	NA	NA	NA	NA	NA	NA	NA	NA	NA	NA	NA	NA	0.90033	0.77283	NA	0.183646	0.706284	0.385066	0.654688	0.518981	NA	0.509398	0.58396	0.425521
ASV_43eb60ab71c990e97521507c53f13f0c	ASV	0.000733102	0.233038	0.605577	NA	NA	NA	0.773745	NA	NA	0.669463	0.669463	NA	0.474512	0.905328	1	0.219415	0.619024	0.750689	0.0168007	0.208098	0.924554	0.450682	0.0192805	0.289826	0.880505	NA	NA	0.728463	0.815848	NA	0.742959	NA	NA	0.659102	0.702191	NA	0.0515229	0.172831	0.394003	0.954741	0.263337	0.497437	0.524884	0.987823	0.75067	0.422654	0.169764	0.7005
ASV_39b4e0112ad2f50456cc23fd7f5a36f7	ASV	NA	NA	NA	NA	NA	NA	NA	NA	NA	NA	NA	NA	0.127978	0.961353	0.451932	0.10067	0.906185	0.372667	0.589239	0.908312	1	0.623669	0.512253	0.942328	NA	NA	NA	NA	NA	NA	NA	NA	NA	NA	NA	NA	0.624098	0.600074	0.351833	0.604769	0.017151	0.222649	0.78472	0.463824	0.545428	0.313966	0.509788	0.93868
ASV_7865ef43cd9a0c7d25c76d75a5f8fbfa	ASV	NA	NA	NA	NA	NA	NA	NA	NA	NA	NA	NA	NA	0.686084	NA	NA	0.597295	0.647056	NA	0.674376	0.458283	0.435156	0.294941	0.250966	0.942108	NA	NA	NA	NA	NA	NA	NA	NA	NA	NA	NA	NA	0.82379	NA	NA	0.550265	0.578031	NA	0.0531017	0.609372	0.24176	0.24942	0.704489	0.425521
ASV_cd6f811b04f0e69a77ac9c2ef280db0a	ASV	NA	NA	NA	NA	NA	NA	0.0432975	0.177038	0.611627	0.669463	0.204181	0.339808	0.799982	0.634574	0.314305	0.583568	0.177307	0.124612	0.369111	0.272338	0.23897	0.574875	0.451783	0.880015	NA	NA	NA	NA	NA	NA	0.545324	NA	NA	0.426775	0.486633	NA	0.459088	0.600074	0.757621	0.58317	0.384719	0.71943	0.897205	0.757092	0.779191	0.662452	0.727482	0.976116
ASV_0341ac56e30a28a86fb654d3bc823f3b	ASV	0.518888	0.550985	0.3017	0.825327	0.159486	0.393769	0.436014	0.332373	0.220601	0.501716	0.160197	0.685763	0.415868	0.492457	0.433848	0.930556	0.774893	0.849126	0.180775	0.0711859	0.251559	0.253901	0.746702	0.323888	0.0541341	0.123658	1	0.508501	0.00518582	0.0629419	0.534077	0.599468	0.92292	0.0761589	0.679604	0.501417	0.654654	0.77283	0.573888	0.94947	0.355358	0.497437	0.47106	0.768767	0.780325	0.538407	0.252342	0.516552
ASV_a2b3de4dc451b3d48086ddf739be547b	ASV	NA	NA	NA	NA	NA	NA	NA	NA	NA	NA	NA	NA	NA	NA	NA	NA	NA	NA	0.545233	0.173995	0.435156	0.0196012	0.575706	0.39349	NA	NA	NA	NA	NA	NA	NA	NA	NA	NA	NA	NA	0.90033	NA	NA	0.684196	0.706284	NA	0.425676	0.518981	NA	0.789581	0.332409	0.425521
ASV_91b5fd054544c7310cabb20532b90ba1	ASV	0.518888	0.324872	0.3017	0.216719	0.200929	1	0.361431	0.842503	0.479459	0.285422	0.995115	0.397626	0.616795	0.41145	0.32934	0.0740085	0.0470635	0.490354	0.715868	0.788291	0.36286	0.979327	0.39645	0.515431	0.58676	0.477289	0.605577	0.308291	0.579558	0.852815	0.528399	0.702608	0.747856	0.214769	0.853461	0.425614	0.325687	0.196444	0.273825	0.0981708	0.473455	0.511111	0.374177	0.230309	0.439911	0.423608	0.950236	0.682426
ASV_7f74adf259cbc50ff537beb45343f242	ASV	0.815848	NA	NA	0.728463	0.880505	NA	NA	NA	NA	NA	NA	NA	0.610959	0.492457	NA	0.487476	0.566259	0.429906	0.884887	0.154318	0.857905	0.00159241	0.571885	0.135671	0.880505	NA	NA	0.728463	0.815848	NA	NA	NA	NA	NA	NA	NA	0.726038	NA	0.757621	0.385914	0.730835	0.316233	0.250587	0.238761	0.435156	0.828512	0.505557	0.497239
ASV_8d93409099a5dc7a290aa92efc3f9706	ASV	0.708811	NA	NA	0.59921	0.788764	NA	1	0.611627	0.611627	0.471687	0.471687	1	0.550535	0.492457	NA	0.664131	0.501899	0.429906	0.323105	0.768516	0.828272	0.14271	0.1788	0.980688	0.880505	0.700311	NA	0.122177	0.815848	0.550985	0.363923	1	0.110381	0.3489	0.240067	0.125485	0.726038	0.77283	NA	0.785485	0.418251	0.385066	0.612666	0.607897	0.171938	0.886637	0.270461	0.369645
ASV_fdc389a2a2c1521e46cf5fc0ce5c7e00	ASV	NA	NA	NA	NA	NA	NA	0.479542	0.177038	0.177038	0.314342	0.314342	NA	0.499468	NA	NA	0.385157	0.448107	NA	0.651732	0.307914	0.0883134	0.354598	0.127547	0.359436	NA	NA	NA	NA	NA	NA	0.379961	NA	NA	0.251633	0.314259	NA	0.726038	0.77283	0.757621	0.804572	0.730835	1	0.62952	0.609372	0.780325	0.179184	0.346137	0.817123
ASV_9eafc096e88b4188565cf5d3693e1934	ASV	0.278474	0.324872	0.0789826	0.948946	0.0512904	0.226256	0.896268	0.297616	0.481547	0.0479797	0.251437	0.68935	0.170323	0.711624	0.955163	0.40274	0.0670048	0.606274	0.620931	0.356873	0.487557	0.410494	0.62477	0.935377	0.568121	0.569672	0.750751	0.663006	0.0571564	0.132813	0.810197	0.866369	0.859478	0.933245	0.979099	0.96112	0.152898	0.53788	0.937698	0.516148	0.0265678	0.388366	0.875047	0.206863	0.770963	0.101249	0.534634	0.377859
ASV_5367b4b80ef59850c784b0841108035e	ASV	0.373245	0.534232	0.605577	0.00260094	0.626764	0.226256	0.151391	0.520338	0.332373	0.142827	0.471888	0.536784	0.134956	0.101602	0.115771	0.542582	0.556086	0.87902	0.667686	0.868446	0.61379	0.41351	0.229382	0.745689	0.367584	0.569672	1	0.948423	0.631987	0.66171	0.161556	0.115142	NA	0.562805	0.109652	0.0715989	0.744223	0.651188	0.635824	0.0752049	0.593823	0.128029	0.131941	0.136254	0.0301267	0.656155	0.162183	0.350232
ASV_f7d17611a0f2f9a88be61d3488f986c4	ASV	0.000733102	0.233038	0.605577	NA	NA	NA	NA	NA	NA	NA	NA	NA	0.0230496	0.312047	0.451932	0.6252	0.476383	0.949439	0.687067	0.84601	0.24176	0.404472	0.324382	0.183066	0.880505	NA	NA	0.728463	0.815848	NA	NA	NA	NA	NA	NA	NA	0.116952	0.0303828	0.216037	0.241037	0.890157	0.316233	0.870993	0.609372	0.24176	0.586604	0.260025	0.425521
ASV_9cc745f76924196963f1704d9de67113	ASV	NA	NA	NA	NA	NA	NA	NA	NA	NA	NA	NA	NA	0.686084	NA	NA	0.597295	0.647056	NA	0.602801	NA	0.435156	0.503408	0.437069	0.308551	NA	NA	NA	NA	NA	NA	NA	NA	NA	NA	NA	NA	0.82379	0.77283	NA	0.393177	0.578031	0.385066	0.654688	0.518981	0.435156	0.509398	0.320135	0.817123
ASV_7d6b290843910ceada78bed171b5ec2e	ASV	0.11621	0.233038	0.605577	0.59921	0.788764	NA	0.362537	0.520338	0.220601	0.61001	0.336163	0.279069	0.637432	0.0926075	0.491507	0.000117612	0.102009	0.15785	0.512946	0.710042	0.253394	0.840781	0.391212	0.464456	0.671808	NA	NA	0.437404	0.571121	NA	0.273822	0.477968	0.226487	0.495155	0.684794	0.425614	0.371003	0.481417	0.210185	0.742589	0.109876	0.158554	0.871978	0.850665	0.538198	0.61044	0.421486	0.382947
ASV_87eddfceb286b6a812585d0d15f1b3aa	ASV	0.518888	0.194047	NA	0.0256355	0.626764	0.331652	0.992787	0.177038	0.611627	0.145035	0.456142	0.339808	0.349753	0.722403	0.314305	0.644544	0.501899	0.429906	0.225246	NA	NA	0.121476	0.14102	NA	0.626764	0.700311	0.329114	0.740608	0.0300104	0.353593	0.354501	0.291677	0.110381	0.633083	0.240067	0.408044	0.688276	0.77283	NA	0.93667	0.361262	0.385066	0.262798	0.987823	0.357162	0.166152	0.83364	0.314472
ASV_6de0d387688b065d913b40c899298e98	ASV	NA	NA	NA	NA	NA	NA	NA	NA	NA	NA	NA	NA	0.270061	0.171394	NA	0.409395	0.217144	0.124612	0.378879	0.272338	0.362152	0.552534	0.773	0.855611	NA	NA	NA	NA	NA	NA	NA	NA	NA	NA	NA	NA	0.521943	0.600074	0.757621	0.891929	0.529445	0.660627	0.952018	0.931854	0.779191	0.926996	0.709618	0.842766
ASV_adca4391b1407718a0f4de278a02ee45	ASV	NA	NA	NA	NA	NA	NA	0.592265	NA	NA	0.442077	0.442077	NA	0.428673	0.492371	0.122194	0.791024	0.177307	0.228276	0.194471	0.173995	0.251559	0.888461	0.793805	0.741438	NA	NA	NA	NA	NA	NA	0.226447	0.214327	0.281804	0.521322	0.575493	NA	0.0120743	0.0834899	0.0137998	0.598729	0.431273	0.360498	0.179665	0.344508	0.0569695	0.391899	0.200246	0.0977558
ASV_e47a0db691f1a81ea8e8bfb5f16edbbe	ASV	0.815848	NA	NA	0.728463	0.880505	NA	NA	NA	NA	NA	NA	NA	0.686084	0.492457	NA	0.314516	0.647056	0.429906	0.893058	0.154318	0.857905	0.00155634	0.566366	0.142485	0.880505	NA	NA	0.728463	0.815848	NA	NA	NA	NA	NA	NA	NA	0.76985	NA	0.757621	0.45737	0.565981	0.316233	0.250587	0.238761	0.435156	0.838172	0.505557	0.497239
ASV_366584ec99c2ecd9d92b8493e0c2aea6	ASV	0.518888	0.324872	0.3017	0.216719	0.200929	1	0.37065	0.932139	0.479459	0.285422	1	0.397626	0.483156	0.438169	0.0903936	0.646668	0.0358495	0.180791	0.478351	0.529083	0.528727	0.933918	0.919446	0.990736	0.58676	0.477289	0.605577	0.293186	0.579558	0.852815	0.518627	0.766499	0.747856	0.223382	0.843481	0.425614	0.387256	0.196444	0.448647	0.0368862	0.932826	0.197724	0.207664	0.230309	0.882794	0.707864	0.0399494	0.0899161
ASV_ec9582c73b0255e50f5ad8dd9f3a31f1	ASV	0.000733102	0.233038	0.605577	NA	NA	NA	NA	NA	NA	NA	NA	NA	0.00102335	0.33249	0.222476	0.131945	0.495764	0.750689	0.785699	0.580779	0.24176	0.155052	0.29074	0.0979984	0.880505	NA	NA	0.728463	0.815848	NA	NA	NA	NA	NA	NA	NA	0.14902	0.0303828	0.216037	0.207259	0.778015	0.316233	0.964801	0.609372	0.24176	0.500057	0.230857	0.425521
ASV_1177b47a753d7fed94d3dac7d0faabd8	ASV	0.518888	0.550985	NA	0.85408	0.626764	0.700311	0.00374259	0.0128412	0.0128412	0.314342	0.314342	NA	0.499468	0.286538	0.222376	0.202512	0.0880675	0.742576	0.562723	0.571018	0.429663	0.835445	0.579841	0.765302	0.626764	0.700311	NA	0.740608	0.518888	0.550985	0.379961	0.477968	NA	0.782096	0.314259	0.408044	0.569725	0.77283	NA	0.596528	0.208206	0.385066	0.534381	0.918503	0.429663	0.473786	0.649995	0.422402
ASV_3e569a756b048b3425a741de4dcc3f8c	ASV	NA	NA	NA	NA	NA	NA	NA	NA	NA	NA	NA	NA	0.158248	0.884421	0.451932	0.13646	0.9731	0.425075	0.556336	0.908312	0.967694	0.610713	0.516418	0.942328	NA	NA	NA	NA	NA	NA	NA	NA	NA	NA	NA	NA	0.595939	0.600074	0.351833	0.686375	0.0262071	0.200896	0.78472	0.463824	0.57559	0.330652	0.50048	0.93868
ASV_001829af8149c7707f0efbada036ea6f	ASV	0.400379	0.641095	0.605577	0.00287669	0.626764	0.226256	0.180217	0.220601	0.220601	0.783267	0.948162	0.968617	0.102724	0.101602	0.115771	0.627572	0.686777	1	0.752065	0.868446	0.562294	0.483206	0.28605	0.745689	0.398281	0.569672	0.732678	0.948423	0.1158	0.265635	0.499368	0.354706	0.281804	0.577224	0.109652	0.0715989	0.325687	0.196444	0.757621	0.0766854	0.12187	0.018792	0.127321	0.216917	0.0276988	0.899838	0.168554	0.23812
ASV_6c918b61a90cca17bdb932ae5a3947a6	ASV	0.648937	1	0.605577	0.586812	0.517244	0.477289	0.794966	0.443445	0.560962	0.365353	0.529021	0.907214	0.646155	0.239317	0.870756	0.297081	0.832593	0.292584	0.570227	0.0726012	0.357162	0.135532	0.508952	0.308551	0.486401	NA	0.329114	0.219027	0.223318	0.0629419	0.0431706	0.236655	0.219535	0.506361	0.919351	0.735165	0.654654	0.481417	NA	0.175401	0.313605	0.101746	0.244452	0.84273	0.357162	0.179128	0.848572	0.369645
ASV_8c9cd5a9ae1e7ff6027142855ea55d9a	ASV	0.815848	NA	NA	0.728463	0.880505	NA	0.773745	0.520338	NA	0.214653	0.669463	0.339808	0.550535	0.492457	NA	0.606111	0.501899	0.429906	0.158074	0.595414	0.779191	0.504629	0.0190183	0.332342	0.880505	NA	NA	0.728463	0.815848	NA	0.742959	NA	NA	0.659102	0.702191	NA	0.76985	0.77283	0.757621	0.610598	0.507789	0.923436	0.297146	0.518981	0.152048	0.43507	0.289683	0.160636
ASV_96e2d771bcdf848a632537b54a562cfe	ASV	0.941428	0.66171	0.69627	0.513337	0.505438	0.393769	0.261857	0.943861	0.188231	0.131779	0.444165	0.0863442	0.455543	0.497532	0.237719	0.958171	0.37162	0.584446	0.800479	0.894584	0.38388	0.967839	0.375625	0.496484	0.4466	0.808239	1	0.673062	0.336576	0.802188	0.298976	0.911551	0.228642	0.159459	0.424269	0.122381	0.311631	0.388634	0.573888	0.919158	0.360448	0.532214	0.66098	0.223631	0.0883134	0.103076	0.0332599	0.00536513
ASV_2aef09497c069ceb62214e5b1f92edfe	ASV	0.571121	NA	NA	0.437404	0.671808	NA	0.773745	NA	0.520338	0.669463	0.214653	0.339808	0.380767	NA	NA	0.261866	0.325962	NA	0.573122	0.922642	0.24176	0.518042	0.0855149	0.183066	0.724181	NA	NA	0.508501	0.632583	NA	0.742959	NA	0.419547	0.659102	0.15404	0.27753	0.0339552	0.172831	0.216037	0.804572	0.711027	1	0.518101	0.740843	0.778441	0.656605	0.678798	0.989155
ASV_ed8f1eceac2602dc66f315ced99899bc	ASV	0.815848	NA	NA	0.728463	0.880505	NA	0.773745	0.220601	0.520338	0.00165555	0.204181	0.346587	0.90401	0.239317	0.632173	0.20413	0.378024	0.112903	0.568151	0.723954	0.780325	0.255382	0.303505	0.980688	0.880505	NA	NA	0.728463	0.815848	NA	0.545324	0.477968	0.419547	0.725714	0.513491	0.853066	0.545139	0.600074	0.757621	0.810337	0.658691	0.603848	0.195125	0.238761	0.093052	0.824417	0.270935	0.333121
ASV_4f6ed22a18a3197517a4fc10958479ee	ASV	NA	NA	NA	NA	NA	NA	NA	NA	NA	NA	NA	NA	NA	NA	NA	NA	NA	NA	0.362286	0.216411	0.828272	0.437511	0.59206	0.308551	NA	NA	NA	NA	NA	NA	NA	NA	NA	NA	NA	NA	NA	NA	NA	NA	NA	NA	0.423063	0.151815	0.24176	0.340836	0.432311	NA
ASV_6042de3130684c6af45e555b8e1aff54	ASV	0.708811	NA	NA	0.59921	0.788764	NA	0.592265	0.520338	0.332373	0.651012	0.15786	0.572773	0.609069	0.884421	0.669387	0.592262	0.893177	0.965741	0.371134	0.355608	0.613518	0.814936	0.684387	0.627508	0.880505	0.700311	NA	0.137843	0.815848	0.550985	0.480187	NA	0.226487	0.355006	0.16006	0.111208	0.421706	0.481417	0.448647	0.934768	0.965037	0.811917	0.898593	0.746885	0.458054	0.717726	0.155996	0.185921
ASV_93f8642e655e357a96fd7e42df818d56	ASV	0.571386	1	0.605577	0.460835	0.550519	0.477289	0.741945	0.602916	0.443445	0.737566	0.308706	0.605738	0.751613	0.239317	0.73242	0.261866	0.306381	0.112903	0.759365	0.0726012	0.357162	0.0976816	0.381653	0.308551	0.550519	NA	0.329114	0.28745	0.136257	0.0629419	0.0207518	0.479929	0.197866	0.0474374	0.723202	0.366509	0.595939	0.600074	NA	0.739892	0.238314	0.194481	0.441132	0.84273	0.33108	0.379499	0.608508	0.355317
ASV_7c0a7a652730fa01baf5e9ffb885548c	ASV	0.51804	0.826824	0.605577	0.918009	0.58676	0.700311	0.245559	0.522287	0.250814	0.754468	0.649712	0.572773	0.550535	NA	0.433848	0.441419	0.457425	0.292584	0.355248	NA	0.435156	0.237032	0.868171	0.308551	0.189061	0.123658	0.69627	0.329683	0.579558	0.233038	0.38929	0.260697	0.859478	0.521658	0.630444	0.390889	0.76985	0.600074	NA	0.128078	0.488176	0.194481	0.907654	1	0.24176	0.866111	0.260025	0.247584
ASV_1e907b6f1a95af97e159d12eea49bff9	ASV	0.571121	0.324872	NA	0.136299	0.671808	0.477289	0.214316	0.332373	0.520338	0.718221	0.284935	0.536784	0.692369	0.239317	0.314305	0.261866	0.325962	NA	0.651779	0.228619	0.778441	0.116009	0.894701	0.262017	0.724181	0.700311	0.605577	0.505639	0.189632	0.66171	0.737184	0.687981	0.846557	0.756455	0.494282	0.467813	0.595939	NA	0.757621	0.207259	0.824704	0.316233	0.784844	0.768767	0.111301	0.867292	0.0116598	0.0969287
ASV_eeecc2066a01db816a442a365be2920c	ASV	0.395872	0.112602	NA	0.0325183	0.517244	0.226256	0.403909	0.0486068	0.323081	0.00980507	0.384613	0.342039	0.00969681	0.186893	0.0508856	0.590703	0.848927	0.584446	0.233384	0.430122	0.96985	0.815081	0.138169	0.407315	0.4306	NA	0.605577	0.166635	1	0.233038	0.198331	0.59096	0.747235	0.353124	0.513607	0.951995	0.876931	0.333027	0.69593	0.0493265	0.22954	0.388366	0.198349	0.894513	0.231674	0.183871	0.744538	0.253838
ASV_c9b6abcf8aa1de06bfef2886e6c0ef0e	ASV	0.518888	0.550985	NA	0.85408	0.626764	0.700311	0.0676681	0.0471611	0.0471611	0.314342	0.314342	NA	0.499468	0.286538	0.222376	0.210841	0.0832512	0.742576	0.48203	0.571018	0.406386	0.935663	0.633753	0.765302	0.626764	0.700311	NA	0.740608	0.518888	0.550985	0.426092	0.477968	NA	0.923313	0.361266	0.408044	0.569725	0.77283	NA	0.609033	0.208206	0.385066	0.452187	0.549446	0.429663	0.968928	0.710101	0.792915
ASV_9d3c6a291980aa2461e30dc6b7f2cc03	ASV	0.815848	0.550985	NA	0.122177	0.880505	0.700311	0.592265	0.520338	NA	0.680901	0.442077	0.339808	0.686084	NA	NA	0.597295	0.647056	NA	0.555675	0.922642	0.857905	0.306832	0.257507	0.986106	1.30332e-05	0.569672	0.3017	0.0118364	NA	0.550985	0.627539	0.288888	NA	0.0869631	0.575493	0.221567	NA	NA	0.757621	NA	0.0148902	0.316233	0.405448	0.57407	0.57559	0.933202	0.0205477	0.151827
ASV_29d78d585a5d7b5b3b56b17d2ad7d438	ASV	0.971609	0.66171	1	0.492923	0.64482	0.393769	0.26783	0.943861	0.188231	0.131779	0.444165	0.0804109	0.379546	0.711624	0.285404	0.525847	0.504958	0.424225	0.836197	0.868446	0.38388	0.973859	0.347544	0.496484	0.48928	0.808239	1	0.80776	0.291513	0.676292	0.305644	0.946861	0.228642	0.16557	0.424269	0.122381	0.29806	0.388634	0.573888	0.781754	0.333773	0.532214	0.614609	0.223631	0.0883134	0.15116	0.0296292	0.00536513
ASV_694fa5c1b8f97a394912fdede1b242cf	ASV	0.278474	0.550985	0.0789826	0.460265	0.0210277	0.0521876	0.843769	0.943861	0.539048	0.882618	0.452565	0.506928	0.802056	0.372391	1	0.460068	0.795159	0.49119	0.492834	0.389162	0.281957	0.65488	0.361691	0.754299	0.391869	0.627396	1	0.711975	0.302009	0.676292	0.5068	0.482854	0.628487	0.0955432	0.985185	0.192104	0.44	0.600074	0.351833	0.694725	0.296165	0.326316	0.188632	0.452876	0.619969	0.581587	0.0168221	0.183447
ASV_0236b234080d607edb479e429d741bda	ASV	0.708811	NA	NA	0.59921	0.788764	NA	0.773745	0.220601	0.520338	0.00165555	0.204181	0.346587	0.90401	0.239317	1	0.20413	0.965624	0.292584	0.568151	0.768516	0.780325	0.257778	0.303505	0.980688	0.788764	NA	NA	0.59921	0.708811	NA	0.545324	0.477968	0.419547	0.709822	0.513491	0.853066	0.545139	0.600074	NA	0.810337	0.182011	0.194481	0.195125	0.168181	0.152048	0.743328	0.636419	0.888716
ASV_6321bfbe89e53b34ea423378eb3c7a98	ASV	0.815848	NA	NA	0.728463	0.880505	NA	0.592265	0.520338	0.220601	0.651012	0.0266753	0.346587	0.55795	0.884421	0.669387	0.541312	0.876016	0.829963	0.411686	0.11509	0.476606	0.242311	0.901208	0.362015	0.880505	NA	NA	0.728463	0.815848	NA	0.480187	NA	0.126769	0.355006	0.0237995	0.0463932	0.44	0.481417	0.448647	1	0.863666	0.905294	0.593872	0.963481	0.34542	0.426182	0.384294	0.19111
ASV_787d51febb68cfb90b7baeb399db0fbd	ASV	NA	NA	NA	NA	NA	NA	NA	NA	NA	NA	NA	NA	0.790752	NA	NA	0.721226	0.760268	NA	0.417793	NA	0.435156	0.299602	0.99622	0.308551	NA	NA	NA	NA	NA	NA	NA	NA	NA	NA	NA	NA	0.90033	NA	NA	0.684196	0.706284	NA	0.423063	0.609372	0.24176	0.933202	0.432311	0.425521
ASV_61c62fdf7a18aa5d530f389bfcbd7976	ASV	0.751487	0.66171	1	0.768939	0.41243	0.393769	0.0306032	0.147611	0.0271684	0.109278	0.857437	0.123359	0.186551	0.312047	0.854802	0.85259	0.265809	0.367993	0.906795	0.625177	0.0883134	0.599012	0.0944935	0.183066	0.580151	0.123658	0.69627	0.14509	1	0.233038	0.155561	0.0274761	0.915405	0.251027	0.114962	0.0307415	0.10657	0.172831	0.69593	0.819339	0.0208973	0.132433	0.679249	0.866678	0.638167	0.781396	0.834476	0.735713
ASV_28e80e83f4c6d088a66a8022beb273fd	ASV	NA	NA	NA	NA	NA	NA	NA	NA	NA	NA	NA	NA	0.686084	0.492457	NA	0.282305	0.647056	0.429906	0.417793	NA	NA	0.299602	0.324382	NA	NA	NA	NA	NA	NA	NA	NA	NA	NA	NA	NA	NA	0.76985	NA	NA	0.45737	0.488176	NA	0.563215	0.57407	0.24176	0.893241	0.377976	0.425521
ASV_a9d15ca83a01becdf3207241b805fc0c	ASV	NA	NA	NA	NA	NA	NA	0.773745	NA	NA	0.669463	0.669463	NA	0.790752	NA	NA	0.721226	0.760268	NA	0.226342	0.723954	0.780325	0.479586	0.421558	0.942108	NA	NA	NA	NA	NA	NA	0.00531217	0.214327	0.281804	NA	NA	NA	0.90033	NA	NA	0.684196	0.706284	NA	0.294613	0.609372	0.24176	0.734661	0.498806	0.425521
ASV_7dcc539e308cec936ca4d19a98b9564e	ASV	NA	NA	NA	NA	NA	NA	NA	NA	NA	NA	NA	NA	NA	NA	NA	NA	NA	NA	0.773029	NA	NA	0.706675	0.721559	NA	NA	NA	NA	NA	NA	NA	NA	NA	NA	NA	NA	NA	NA	NA	NA	NA	NA	NA	0.758887	NA	NA	0.64241	0.704489	NA
ASV_72db8cfb5faa49c55c98d8bdf0410033	ASV	NA	NA	NA	NA	NA	NA	0.773745	NA	0.332373	0.669463	0.0186037	0.162098	0.455098	NA	0.222376	0.337726	0.200301	0.112903	0.145334	0.458283	0.152048	0.200004	0.957072	0.288109	NA	NA	NA	NA	NA	NA	NA	NA	0.226487	NA	0.000503913	0.111208	0.654654	NA	0.448647	0.280885	0.0987037	0.0606649	0.700041	1	1	0.61864	0.635075	1
ASV_761b17cfb3516051f2bd2c9083743c62	ASV	NA	NA	NA	NA	NA	NA	0.773745	0.520338	0.520338	0.214653	0.214653	1	NA	NA	NA	NA	NA	NA	0.602801	0.458283	0.435156	0.495416	0.421558	0.942108	NA	NA	NA	NA	NA	NA	0.0876585	0.702608	0.281804	0.238709	0.702191	0.408044	NA	NA	NA	NA	NA	NA	0.00552405	0.178178	0.0883134	0.518078	0.58396	0.425521
ASV_db73db1cea21c032348eb32afff3cdaa	ASV	0.781708	0.233038	0.605577	0.219027	0.486401	NA	0.126956	0.147611	0.0984454	0.945712	0.664888	0.726593	0.0250373	0.492371	0.374024	0.145206	0.495764	0.832247	0.984868	0.216411	0.57559	0.188939	0.256075	0.066646	0.0302003	0.0156802	0.305507	0.219027	0.843104	0.233038	0.615326	0.907638	0.810668	0.449294	0.886983	0.673452	0.688276	0.77283	0.573888	0.990944	0.293374	0.497437	0.297146	0.168181	0.435156	0.359058	0.670686	0.369645
ASV_dd6ac01f3879cb1c3bdbe542eb2e23d5	ASV	NA	NA	NA	NA	NA	NA	NA	NA	NA	NA	NA	NA	NA	NA	NA	NA	NA	NA	0.545233	NA	0.435156	0.437511	0.59206	0.308551	NA	NA	NA	NA	NA	NA	NA	NA	NA	NA	NA	NA	NA	NA	NA	NA	NA	NA	0.294613	0.151815	0.24176	0.411445	0.498806	NA
ASV_e4ce00705328775ff5d8293b7b1164b7	ASV	0.307091	0.826824	0.605577	0.660011	0.671808	0.700311	0.0616588	0.232702	0.0859022	0.873485	0.567138	0.572773	0.550535	NA	0.433848	0.441419	0.457425	0.292584	0.384858	NA	0.435156	0.26617	0.957161	0.308551	0.0954606	0.123658	0.69627	0.437404	0.360804	0.233038	0.461207	0.260697	0.859478	0.444146	0.723202	0.390889	0.76985	0.600074	NA	0.128078	0.488176	0.194481	0.806111	1	0.24176	0.75259	0.293549	0.247584
ASV_c71c6f3fbed610a3cc9be479d2d6ca65	ASV	NA	NA	NA	NA	NA	NA	0.773745	NA	NA	0.669463	0.669463	NA	0.686084	NA	NA	0.597295	0.647056	NA	0.555675	0.640295	0.780325	0.0648972	0.847707	0.374469	NA	NA	NA	NA	NA	NA	0.00531217	0.214327	0.281804	NA	NA	NA	0.82379	NA	NA	0.550265	0.578031	NA	0.129613	0.429473	0.33108	0.643472	0.948462	0.808721
ASV_e43483c271becc15408b1ddc0bcac056	ASV	0.432526	0.550985	NA	0.897062	0.550519	0.700311	0.233694	0.332373	0.520338	0.743755	0.348844	0.572773	0.687846	0.438169	0.870756	0.462874	0.426006	0.264124	0.864925	0.132349	0.441336	0.109245	0.398721	0.571647	0.626764	0.477289	NA	0.216719	0.518888	0.324872	0.273822	0.288888	0.226487	0.86901	0.763652	0.893045	0.387256	0.600074	0.448647	0.359892	0.977585	0.50142	0.683681	0.442848	0.344697	0.504173	0.358077	0.81748
ASV_c6415be63e5e23b012f0af05d8f62718	ASV	0.815848	NA	NA	0.728463	0.880505	NA	0.66817	NA	NA	0.534971	0.534971	NA	0.686084	NA	NA	0.597295	0.647056	NA	0.563939	0.216411	0.780325	0.338289	0.871525	0.308551	NA	NA	NA	NA	NA	NA	0.627539	NA	NA	0.521322	0.575493	NA	0.90033	NA	0.757621	0.684196	0.155154	0.316233	0.535014	0.151815	0.780325	0.285218	0.829963	0.237776
ASV_162c9020ae9822958e068148ffef7294	ASV	0.815848	NA	NA	0.728463	0.880505	NA	NA	0.220601	NA	9.9931e-05	NA	0.0808757	0.248003	0.492457	0.433848	0.465068	0.763509	0.849126	0.727991	0.356873	0.429663	0.339551	0.449898	0.875458	0.880505	NA	NA	0.728463	0.815848	NA	0.627539	0.477968	NA	0.478239	0.575493	0.408044	0.521943	0.481417	0.757621	0.561518	0.601275	0.439086	0.456671	0.595825	0.184476	0.791198	0.185056	0.250812
ASV_2bc7357be5c5ace6ffa7efea59bfcab1	ASV	0.815848	NA	NA	0.728463	0.880505	NA	0.592265	0.520338	NA	0.680901	0.442077	0.339808	0.686084	NA	NA	0.597295	0.647056	NA	0.555675	0.922642	0.780325	0.324193	0.871525	0.604235	1.30332e-05	0.123658	0.3017	NA	NA	NA	0.627539	0.288888	NA	0.0869631	0.575493	0.221567	NA	NA	0.757621	NA	0.0148902	0.316233	0.405448	0.151815	0.57559	0.340836	0.019967	0.0348997
ASV_39894cad6a0f695d176cb1ba6e3a2488	ASV	NA	NA	NA	NA	NA	NA	0.773745	NA	0.520338	0.669463	0.214653	0.339808	NA	NA	NA	NA	NA	NA	0.602801	0.458283	0.435156	0.487466	0.421558	0.942108	NA	NA	NA	NA	NA	NA	0.0876585	0.214327	0.281804	0.659102	0.702191	NA	NA	NA	NA	NA	NA	NA	0.00552405	0.178178	0.0883134	0.509398	0.58396	0.425521
ASV_cc3b277acd6dc4d5e07bea01ecc9add4	ASV	0.473204	NA	NA	0.329683	0.58676	NA	0.963949	0.711066	0.177038	0.474925	0.145035	0.0808757	0.499468	NA	NA	0.385157	0.448107	NA	0.802473	0.216411	0.24176	0.26617	0.29074	NA	0.58676	NA	NA	0.329683	0.473204	NA	0.273822	0.477968	0.226487	0.512743	0.729499	0.462076	0.654654	NA	NA	0.280885	0.313605	NA	0.258125	0.0385057	0.0883134	0.172715	0.260025	NA
ASV_4b3253e5b9cf613e2b93c79b6bc56e94	ASV	0.815848	NA	NA	0.728463	0.880505	NA	0.288017	0.611627	0.969465	0.680901	0.174806	0.609869	0.0332828	0.239317	0.314305	0.721226	0.760268	NA	0.384858	0.276167	0.435156	0.515015	0.928662	0.632331	0.880505	NA	NA	0.728463	0.815848	NA	0.375637	0.971961	0.281804	0.184475	0.486633	0.221567	0.82379	NA	NA	0.550265	0.578031	NA	0.544335	0.796994	0.828272	0.161196	0.802917	0.536247
ASV_f6d01e52f9edd9023af3ebc19da71803	ASV	0.571121	NA	NA	0.437404	0.671808	NA	0.773745	NA	0.520338	0.669463	0.204181	0.339808	0.380767	NA	NA	0.261866	0.325962	NA	0.573122	0.922642	0.24176	0.50009	0.0855149	0.183066	0.724181	NA	NA	0.508501	0.632583	NA	0.742959	NA	0.419547	0.659102	0.144471	0.27753	0.0339552	0.172831	0.216037	0.804572	0.711027	1	0.534536	0.768767	0.817939	0.63713	0.668963	1
ASV_69839190b51c80bd52ad3c2b9ee3bba4	ASV	0.571121	0.324872	NA	0.136299	0.671808	0.477289	0.214316	0.332373	0.520338	0.710184	0.279973	0.536784	0.71193	0.239317	0.314305	0.261866	0.325962	NA	0.645982	0.228619	0.778441	0.121409	0.89981	0.285709	0.724181	0.700311	0.605577	0.505639	0.189632	0.66171	0.737184	0.687981	0.846557	0.739049	0.494282	0.435495	0.595939	NA	0.757621	0.207259	0.824704	0.316233	0.799874	0.768767	0.119381	0.872164	0.0109911	0.0969287
ASV_916af97af6e7f0e793d4d6941aa6e3aa	ASV	NA	NA	NA	NA	NA	NA	NA	NA	NA	NA	NA	NA	0.790752	NA	NA	0.721226	0.760268	NA	0.670212	0.216411	0.780325	0.299602	0.958438	0.308551	NA	NA	NA	NA	NA	NA	NA	NA	NA	NA	NA	NA	0.90033	NA	NA	0.684196	0.706284	NA	0.469012	0.344508	0.435156	0.482232	0.802917	0.808721
ASV_15bc4e3ec2aacbee760239837303d50b	ASV	0.815848	NA	NA	0.728463	0.880505	NA	0.66817	NA	NA	0.534971	0.534971	NA	0.686084	NA	NA	0.597295	0.647056	NA	0.458753	0.216411	0.780325	0.383583	0.747931	0.308551	NA	NA	NA	NA	NA	NA	0.627539	NA	NA	0.521322	0.575493	NA	0.90033	NA	0.757621	0.684196	0.155154	0.316233	0.4142	0.151815	0.780325	0.340836	0.684793	0.237776
ASV_e4d5b62e8e2e3aa2c1721b5181e614cf	ASV	NA	NA	NA	NA	NA	NA	0.773745	0.520338	NA	0.214653	0.669463	0.339808	0.386597	0.286413	0.870756	0.00152492	0.515558	0.197573	0.10787	0.249455	0.562294	0.973375	0.359125	0.509319	NA	NA	NA	NA	NA	NA	NA	0.288888	NA	0.00223262	NA	0.221567	0.624098	NA	0.448647	0.241037	0.158127	0.0606649	0.358884	0.716536	0.638167	0.0348234	0.692964	0.361685
ASV_b81862536ed92a0cc4b55d23dd477eaf	ASV	NA	NA	NA	NA	NA	NA	NA	NA	NA	NA	NA	NA	0.0380083	0.239317	0.314305	0.721226	0.760268	NA	0.545233	NA	NA	0.437511	0.460941	NA	NA	NA	NA	NA	NA	NA	NA	NA	NA	NA	NA	NA	0.90033	NA	NA	0.684196	0.706284	NA	0.654688	0.518981	0.435156	0.500794	0.304525	0.784628
ASV_8fca52df2d6071bdc08df57b52ca2005	ASV	NA	NA	NA	NA	NA	NA	NA	NA	NA	NA	NA	NA	0.455098	NA	0.433848	0.337726	0.750989	0.292584	0.976349	0.84601	0.516072	0.691597	0.21781	0.593201	NA	NA	NA	NA	NA	NA	NA	NA	NA	NA	NA	NA	0.688276	NA	0.573888	0.328387	0.244533	0.136316	0.932765	0.740843	0.780325	0.629045	0.645575	0.497239
ASV_2029b9fb5281945f69188bed831d2a8b	ASV	0.815848	NA	NA	0.728463	0.880505	NA	NA	0.147611	NA	6.38296e-06	NA	0.040641	0.227708	0.492457	0.433848	0.478036	0.650896	0.949439	0.307115	0.107151	0.224385	0.321782	0.492919	0.875458	0.880505	NA	NA	0.728463	0.815848	NA	0.545324	0.477968	NA	0.694055	0.486633	0.408044	0.479044	0.481417	0.757621	0.687372	0.450781	0.360498	0.466441	0.299364	0.753139	0.581237	0.170023	0.1628
ASV_1c1ad3c310523fbc714c480608890f59	ASV	NA	NA	NA	NA	NA	NA	0.773745	NA	NA	0.669463	0.669463	NA	0.686084	NA	NA	0.597295	0.647056	NA	0.496727	0.173995	0.435156	0.0367257	0.707037	0.39349	NA	NA	NA	NA	NA	NA	0.742959	NA	NA	0.659102	0.702191	NA	NA	NA	0.757621	NA	0.0148902	0.316233	0.469012	0.344508	0.251559	0.482232	0.225527	0.706075
ASV_e0fbfcef45390f0502101a7db2dd7b80	ASV	0.815848	NA	NA	0.728463	0.880505	NA	0.773745	NA	NA	0.669463	0.669463	NA	0.610959	NA	NA	0.509917	0.566259	NA	0.417793	0.458283	0.251559	0.978451	0.3635	0.536578	0.880505	NA	NA	0.728463	0.815848	NA	0.00531217	0.214327	0.281804	NA	NA	NA	0.76985	NA	NA	0.45737	0.488176	NA	0.0508483	1	0.0883134	0.0206541	0.432311	0.0940379
ASV_38f52918797b816cf483f9a95ec97025	ASV	0.473204	0.550985	NA	1	0.58676	0.700311	0.278027	0.332373	0.520338	0.845502	0.412017	0.572773	0.659229	0.711624	0.870756	0.883357	0.396142	0.425075	0.899566	0.304456	0.441336	0.280279	0.349843	0.942328	0.671808	0.477289	NA	0.136299	0.571121	0.324872	0.30486	0.288888	0.226487	0.79877	0.665907	0.893045	0.404142	0.600074	0.448647	0.457212	0.948627	0.543033	0.823019	0.276031	0.327124	0.189487	0.268391	0.962798
ASV_af47df987e3eccd83df2898ed4256620	ASV	0.874189	0.233038	0.605577	0.219027	0.486401	NA	0.873397	0.761833	0.969465	0.786022	0.877425	0.749401	0.895235	0.961353	0.122194	0.646734	0.0764886	0.124612	0.474767	0.790569	0.703433	0.673557	0.179429	0.40953	0.457612	NA	NA	0.19113	0.332132	NA	0.689521	0.643091	0.92292	0.872241	0.512071	0.501417	0.905247	0.69516	0.0448623	0.432042	0.0341516	0.101746	0.978596	0.883223	0.429663	0.760291	0.329573	0.29169
ASV_107860ca05ad322143a2b9cca4e00c63	ASV	0.892793	0.66171	0.171857	0.356136	0.0347685	0.0521876	0.758145	0.661351	0.842503	0.79025	0.543378	0.46823	0.688294	0.811984	0.632173	0.90413	0.847168	0.814517	0.431427	0.377263	0.111301	0.722045	0.0849284	0.371273	0.512497	0.627396	1	0.89351	0.500039	0.558858	0.140665	0.448914	0.16836	0.304396	0.833316	0.347275	0.44	NA	0.273825	0.0723837	0.116925	0.0114399	0.889263	0.506003	0.506084	0.150203	0.192991	0.933653
ASV_c9a629b36bed252231878e5c69c06b04	ASV	0.815848	NA	NA	0.728463	0.880505	NA	0.66817	NA	NA	0.534971	0.534971	NA	0.610959	NA	NA	0.509917	0.566259	NA	0.417793	0.458283	0.251559	0.935417	0.3635	0.485341	0.880505	NA	NA	0.728463	0.815848	NA	0.0806901	0.214327	0.281804	0.659102	0.702191	NA	0.76985	NA	NA	0.45737	0.488176	NA	0.0508483	0.69077	0.33108	0.103564	0.684793	0.516552
ASV_3778dcf1b1dc7506744eeb4cd7c0efa1	ASV	NA	NA	NA	NA	NA	NA	NA	NA	NA	NA	NA	NA	0.0380083	0.239317	0.314305	0.721226	0.760268	NA	0.602801	NA	NA	0.503408	0.525279	NA	NA	NA	NA	NA	NA	NA	NA	NA	NA	NA	NA	NA	0.90033	NA	NA	0.684196	0.706284	NA	0.758887	0.518981	0.435156	0.24942	0.127671	0.784628
ASV_5e71d6167405f9458c55d60856b5cbe8	ASV	0.815848	NA	NA	0.728463	0.880505	NA	NA	NA	0.520338	NA	0.0267093	0.339808	0.790752	NA	NA	0.721226	0.760268	NA	0.281777	NA	0.435156	0.168997	0.619926	0.308551	0.880505	NA	NA	0.728463	0.815848	NA	NA	NA	0.419547	NA	0.0147864	0.27753	0.90033	NA	0.757621	0.684196	0.143532	0.316233	0.354156	0.168181	0.435156	0.190506	0.826197	0.341345
ASV_35a3680705bb9d09a6ad3873186ede9e	ASV	0.849094	1	1	0.7749	0.459965	0.808239	0.0374939	0.147611	0.0271684	0.150472	0.723558	0.130812	0.186551	0.258531	0.95136	0.804325	0.256272	0.367993	0.654563	0.884191	0.24176	0.715156	0.115394	0.183066	0.69434	0.123658	0.69627	0.109428	0.892793	0.233038	0.199326	0.0303634	0.915405	0.166768	0.159416	0.028224	0.116952	0.172831	0.814603	0.819339	0.0230247	0.132433	0.623041	0.666496	0.33108	0.976704	0.400652	0.497239
ASV_fa1940d9ca381ce3ee32ba5e28606ecc	ASV	NA	NA	NA	NA	NA	NA	NA	NA	NA	NA	NA	NA	0.790752	NA	NA	0.721226	0.760268	NA	0.417793	NA	NA	0.299602	0.324382	NA	NA	NA	NA	NA	NA	NA	NA	NA	NA	NA	NA	NA	0.90033	NA	NA	0.684196	0.706284	NA	0.432036	0.609372	0.24176	0.933202	0.432311	0.425521
ASV_8827e40b35700ef463f207ff3d2f2cad	ASV	NA	NA	NA	NA	NA	NA	NA	0.520338	0.520338	0.0267093	0.0267093	1	0.415868	0.492457	NA	0.982618	0.361589	0.429906	0.121183	0.299966	0.321064	0.984023	0.902139	0.930614	NA	NA	NA	NA	NA	NA	NA	NA	0.226487	NA	0.000503913	0.111208	0.624098	0.77283	NA	0.78861	0.273105	0.385066	0.590371	0.178178	0.93544	0.252601	0.473104	0.143392
ASV_511df022c381e0c2908941470c63651a	ASV	NA	NA	NA	NA	NA	NA	NA	NA	NA	NA	NA	NA	0.790752	0.492457	NA	0.128137	0.760268	0.429906	0.454751	NA	NA	0.338289	0.363014	NA	NA	NA	NA	NA	NA	NA	NA	NA	NA	NA	NA	NA	0.82379	NA	NA	0.550265	0.578031	NA	0.423063	0.57407	0.24176	0.949876	0.432311	0.425521
ASV_364a2293dfcab0d9e146bb2b91fc622f	ASV	NA	NA	NA	NA	NA	NA	NA	NA	NA	NA	NA	NA	0.111279	0.239317	0.314305	0.597295	0.647056	NA	0.545233	0.173995	0.251559	0.0206301	0.101104	0.813683	NA	NA	NA	NA	NA	NA	NA	NA	NA	NA	NA	NA	0.76985	NA	NA	0.45737	0.488176	NA	0.469012	0.344508	0.435156	0.482232	0.839025	0.782042
ASV_8eb30630eabe81b89d69b71f439763ea	ASV	0.571121	0.550985	NA	0.689225	0.671808	0.700311	0.494562	0.611627	0.177038	1	0.314342	0.339808	0.610959	0.492457	0.222376	0.487476	0.0247833	0.427004	0.494187	0.501087	0.341212	0.857414	0.565216	0.717821	0.671808	0.700311	NA	0.603147	0.571121	0.550985	0.480187	0.288888	NA	0.340151	0.417529	0.221567	0.654654	0.77283	NA	0.882445	0.313605	0.385066	0.552372	0.530597	0.38388	0.843564	0.55981	0.735713
ASV_03b06997e54c84b8f19d6f5cff3f284a	ASV	NA	NA	NA	NA	NA	NA	NA	0.520338	0.520338	0.0267093	0.0267093	1	0.415868	0.492457	NA	0.982618	0.361589	0.429906	0.125214	0.501087	0.321064	0.517173	0.913276	0.741438	NA	NA	NA	NA	NA	NA	NA	NA	0.226487	NA	0.000503913	0.111208	0.624098	0.77283	NA	0.803937	0.273105	0.385066	0.622239	0.192127	0.694672	0.247339	0.19366	0.062569
ASV_5fbd4cd2516c4c63184911ccd7d2005e	ASV	0.473204	NA	NA	0.329683	0.58676	NA	0.963949	1	0.177038	0.975581	0.145035	0.162098	0.550535	NA	NA	0.441419	0.501899	NA	0.712643	0.216411	0.24176	0.299602	0.324382	NA	0.58676	NA	NA	0.329683	0.473204	NA	0.30486	0.477968	0.226487	0.592471	0.609858	0.462076	0.726038	NA	NA	0.385914	0.418251	NA	0.843674	0.151815	0.24176	0.172715	0.260025	NA
ASV_48daa610530e09996b82f97c9cbdb064	ASV	NA	NA	NA	NA	NA	NA	NA	NA	NA	NA	NA	NA	0.121566	0.239317	0.314305	0.597295	0.647056	NA	0.674376	0.458283	0.435156	0.308558	0.250966	0.942108	NA	NA	NA	NA	NA	NA	NA	NA	NA	NA	NA	NA	0.90033	NA	0.757621	0.684196	0.143532	0.316233	0.654688	NA	0.251559	0.505171	0.0309551	0.0886014
ASV_53e5d2adb51d8ee8be6cc4cad0346edd	ASV	0.797054	0.437189	1	0.0686727	0.418708	0.836647	0.878465	0.355086	0.399859	0.12997	0.164882	0.0405584	0.564633	0.791738	1	0.966122	0.606971	0.672817	0.533003	0.307914	0.770963	0.477628	0.813914	0.485341	0.788058	0.825863	0.3017	0.380922	0.254742	0.194047	0.888726	0.549999	0.40206	0.344171	0.261863	0.807433	0.296886	0.333027	0.394003	0.870861	0.993388	0.971944	0.686964	0.429473	0.357162	0.550097	0.404871	0.782042
ASV_bc8b06dbc650b5df08a630eb707bbe60	ASV	0.815848	NA	NA	0.728463	0.880505	NA	0.773745	NA	NA	0.669463	0.669463	NA	0.686084	NA	NA	0.597295	0.647056	NA	0.65352	0.922642	0.857905	0.414129	0.331356	0.902978	0.880505	NA	NA	0.728463	0.815848	NA	0.00531217	0.214327	0.281804	NA	NA	NA	0.82379	NA	NA	0.550265	0.578031	NA	0.777742	0.57407	0.857905	0.652465	0.43652	0.341598
ASV_6351f1b829f8e3f3904d76f501daaf5f	ASV	NA	NA	NA	NA	NA	NA	0.773745	0.520338	NA	0.214653	0.669463	0.339808	0.386597	0.286413	1	0.00131141	0.515558	0.197573	0.109698	0.249455	0.61379	0.962732	0.366314	0.509319	NA	NA	NA	NA	NA	NA	NA	0.288888	NA	0.00223262	NA	0.221567	0.624098	NA	0.448647	0.241037	0.152544	0.0606649	0.353387	0.736722	0.670489	0.0353595	0.692964	0.373369
ASV_65be5a4c3529a4830c29413d8f372d60	ASV	NA	NA	NA	NA	NA	NA	NA	NA	0.520338	NA	0.0267093	0.339808	NA	NA	NA	NA	NA	NA	0.545233	NA	NA	0.437511	0.460941	NA	NA	NA	NA	NA	NA	NA	0.742959	NA	NA	0.659102	0.702191	NA	NA	NA	NA	NA	NA	NA	0.579509	0.518981	NA	0.743483	0.498806	0.425521
ASV_1c7605418cd4d51a2c092551fd34c09b	ASV	0.815848	NA	NA	0.728463	0.880505	NA	0.262416	0.611627	0.969465	0.680901	0.174806	0.572773	0.0332828	0.239317	0.314305	0.721226	0.760268	NA	0.384858	0.276167	0.435156	0.499478	0.935779	0.632331	0.880505	NA	NA	0.728463	0.815848	NA	0.390739	0.916023	0.281804	0.197429	0.486633	0.221567	0.82379	NA	NA	0.550265	0.578031	NA	0.525774	0.796994	0.780325	0.163705	0.811908	0.536247
ASV_e49625b6b820dca63bfe0dc4e0c98ec3	ASV	NA	NA	NA	NA	NA	NA	NA	NA	NA	NA	NA	NA	0.455098	0.492457	0.433848	0.963037	0.771134	0.849126	0.794075	0.884191	0.516072	0.515015	0.118375	0.571647	NA	NA	NA	NA	NA	NA	NA	NA	NA	NA	NA	NA	0.654654	NA	0.573888	0.280885	0.344407	0.136316	0.889294	0.768767	0.780325	0.430868	0.818769	0.516552
ASV_4717168afa0f17a51ab5850fe7d66e5e	ASV	0.815848	NA	NA	0.728463	0.880505	NA	NA	NA	NA	NA	NA	NA	NA	NA	NA	NA	NA	NA	0.602801	NA	0.435156	0.503408	0.429273	0.308551	1.30332e-05	0.123658	0.3017	NA	NA	NA	0.742959	NA	NA	0.659102	0.702191	NA	NA	NA	NA	NA	NA	NA	0.00613627	0.0385057	0.0883134	0.505171	0.58396	NA
ASV_3e38e106b0badaad1df2f5a78b24e49e	ASV	0.90547	0.233038	0.605577	0.219027	0.486401	NA	0.899891	0.761833	1	0.786022	0.859442	0.685763	0.869445	0.961353	0.122194	0.604255	0.0685039	0.124612	0.516313	0.710042	0.736944	0.826783	0.228263	0.40953	0.457612	NA	NA	0.19113	0.332132	NA	0.713212	0.643091	0.92292	0.863202	0.512071	0.501417	0.883476	0.69516	0.0448623	0.407079	0.0294079	0.101746	0.967436	0.863936	0.429663	0.698547	0.35669	0.29169
ASV_1f3d3fdbe919e7b1b5387eff90479c4a	ASV	0.571121	0.550985	NA	0.660011	0.671808	0.700311	0.494562	0.611627	0.177038	1	0.314342	0.339808	0.550535	0.492457	0.222376	0.644544	0.0516168	0.427004	0.485677	0.59532	0.38388	0.89908	0.608102	0.717821	0.671808	0.700311	NA	0.603147	0.571121	0.550985	0.480187	0.288888	NA	0.331364	0.417529	0.221567	0.624098	0.77283	NA	0.773365	0.273105	0.385066	0.593316	0.568619	0.406386	0.855308	0.58989	0.754636
ASV_087b7baba6906525afdcaf333f1aca2b	ASV	0.815848	0.550985	NA	0.137843	0.880505	0.700311	0.397131	NA	0.332373	0.229041	0.639687	0.162098	0.499468	0.492457	0.433848	0.822676	0.579537	0.849126	0.675174	0.216411	0.516072	0.108917	0.5623	0.066646	1.30332e-05	0.123658	0.69627	NA	0.000733102	0.233038	0.815558	0.214327	0.687806	0.251633	0.360849	0.111208	0.76985	0.77283	0.448647	0.591443	0.009047	0.291381	0.855419	0.966439	0.341212	0.770924	0.121239	0.189305
ASV_2d4632f3e50c71bdf29c9c8336f6059e	ASV	0.0309488	0.233038	0.605577	0.728463	0.880505	NA	NA	0.520338	NA	0.0267093	NA	0.339808	0.210683	0.711624	0.314305	0.00616169	0.566259	0.124612	0.417793	0.276167	0.435156	0.39495	0.965989	0.604235	0.880505	0.700311	NA	0.122177	0.815848	0.550985	NA	NA	NA	NA	NA	NA	0.654654	0.77283	NA	0.899142	0.313605	0.385066	0.354156	0.518981	0.435156	0.586604	0.848572	0.817123
ASV_0db5fa2c1d73a1709f5696039a87355a	ASV	NA	NA	NA	NA	NA	NA	NA	NA	0.520338	NA	0.0267093	0.339808	NA	NA	NA	NA	NA	NA	0.545233	NA	NA	0.437511	0.460941	NA	NA	NA	NA	NA	NA	NA	0.742959	NA	NA	0.659102	0.702191	NA	NA	NA	NA	NA	NA	NA	0.579509	0.518981	NA	0.752339	0.498806	0.425521
ASV_740d9dd31a45d880dee1509b1146e98c	ASV	0.815848	NA	NA	0.728463	0.880505	NA	NA	NA	0.520338	NA	0.0267093	0.339808	0.610959	NA	NA	0.509917	0.566259	NA	0.836147	0.723954	0.780325	0.746315	0.834806	0.942108	0.880505	NA	NA	0.728463	0.815848	NA	NA	NA	0.419547	NA	0.0147864	0.27753	0.76985	NA	0.757621	0.45737	0.526832	0.316233	0.354156	0.344508	0.251559	0.937287	0.558141	0.683785
ASV_3f07cabf8751bd3f7bf3c1688d46252f	ASV	NA	NA	NA	NA	NA	NA	0.773745	NA	0.332373	0.669463	0.0186037	0.162098	0.499468	NA	0.433848	0.385157	0.659642	0.292584	0.225246	NA	0.093052	0.121476	0.250387	0.0321958	NA	NA	NA	NA	NA	NA	NA	NA	0.226487	NA	0.000503913	0.111208	0.726038	NA	0.573888	0.385914	0.170091	0.136316	0.847483	0.528782	0.487557	0.362947	0.400511	0.962798
ASV_6eb9b51063342d9f22b37f0a99493c98	ASV	0.797054	0.437189	1	0.0686727	0.4466	0.836647	1	0.330334	0.399859	0.0814	0.231611	0.0405584	0.479823	0.791738	1	0.860777	0.554482	0.672817	0.326344	0.307914	0.770963	0.665192	0.571525	0.485341	0.788058	1	0.3017	0.436072	0.254742	0.194047	0.810515	0.549999	0.366841	0.434581	0.318948	0.807433	0.297995	0.333027	0.394003	0.942659	0.911451	0.915971	0.78472	0.932938	0.780325	0.616161	0.459313	0.782042
ASV_94e11d862d6bf6fd460bdf5b1696f2f4	ASV	0.854259	0.66171	1	0.531043	0.536318	0.393769	0.24014	0.943861	0.0742984	0.10499	0.233762	0.030495	0.445008	1	0.138431	0.338543	0.140097	0.0800427	0.828817	0.372151	0.967694	0.256808	0.880308	0.39579	0.47552	0.808239	0.69627	0.711975	0.970694	0.852815	0.267182	0.946861	0.228642	0.131035	0.465999	0.122381	0.325687	0.388634	0.448647	0.918063	0.742185	0.800805	0.610481	0.46684	0.0337602	0.0353193	0.0588791	0.00536513
ASV_054c1be4551340b98665de4d42781e34	ASV	NA	NA	NA	NA	NA	NA	NA	NA	NA	NA	NA	NA	0.121566	0.239317	0.314305	0.597295	0.647056	NA	0.545233	0.173995	0.251559	0.0196012	0.101104	0.813683	NA	NA	NA	NA	NA	NA	NA	NA	NA	NA	NA	NA	0.76985	NA	NA	0.45737	0.488176	NA	0.469012	0.344508	0.435156	0.49339	0.829963	0.782042
ASV_769e9279c4e63457343cb52d0f6e0493	ASV	0.000733102	0.66171	0.605577	0.0118364	NA	0.700311	0.992787	0.761833	0.611627	0.504613	0.495542	0.32301	0.248003	0.492457	0.433848	0.465068	0.719512	0.849126	0.564719	0.0459083	0.172416	0.0631032	0.237799	0.510623	0.788764	NA	0.605577	0.59921	0.101176	0.233038	0.060549	0.274055	0.0445191	0.79877	0.240067	0.221567	0.459088	0.77283	0.757621	0.285749	0.40257	0.923436	0.54716	0.276031	0.327124	0.413505	0.517577	0.981394
ASV_5b906e76df459347daf111fd272424c2	ASV	0.708811	0.550985	NA	0.285498	0.788764	0.700311	0.592265	NA	0.520338	0.442077	0.66589	0.339808	0.00404029	0.244856	0.0473601	0.300741	0.401921	0.228276	0.356363	0.33152	0.357162	0.640408	0.716682	0.980688	0.788764	0.700311	NA	0.285498	0.708811	0.550985	0.390739	0.214327	0.281804	0.426775	0.486633	NA	0.595939	NA	0.573888	0.207259	0.610842	0.136316	0.784844	0.550697	0.24176	0.526308	0.163007	0.0940379
ASV_1d42dccfb7abe08e85ceb60016c97c07	ASV	0.304195	0.194047	NA	0.317852	0.4306	0.331652	0.14341	0.348915	0.66155	0.376447	0.156374	0.553017	0.990737	0.492371	0.314305	0.292195	0.240233	0.124612	0.156286	0.0711859	0.251559	0.315368	0.593883	0.250695	0.622293	0.569672	0.732678	0.77774	0.192173	0.353593	0.280684	0.955269	0.804247	0.149513	0.127059	0.769914	0.181776	0.61369	0.553529	0.130921	0.224969	0.977635	0.267904	0.768933	0.362152	0.0637141	0.856658	0.206511
ASV_c7bcfb48f98f44ef3a6a4a57f65d476a	ASV	0.632583	0.550985	NA	0.450611	0.724181	0.700311	0.592265	NA	0.520338	0.442077	0.680901	0.339808	0.0397618	0.492371	0.122194	0.210841	0.448107	0.228276	0.984868	0.768516	0.780325	0.640408	0.659257	0.980688	0.724181	0.700311	NA	0.450611	0.632583	0.550985	0.406205	0.214327	0.281804	0.426775	0.486633	NA	0.624098	NA	0.573888	0.241037	0.499953	0.136316	0.230411	0.344508	0.435156	0.560732	0.449964	0.782042
ASV_4fd46579c9632198e9651d5f76e6fd1b	ASV	0.571121	NA	NA	0.437404	0.671808	NA	0.0381553	0.0471611	0.0471611	0.37109	0.37109	NA	0.686084	0.492457	0.222376	0.29812	0.00842953	0.427004	0.860057	1	0.770963	0.763165	0.531252	0.765302	0.724181	0.700311	NA	0.450611	0.632583	0.550985	0.426092	0.477968	NA	0.951154	0.361266	0.408044	0.688276	0.77283	NA	1	0.361262	0.385066	0.9127	0.753865	0.770963	0.696774	0.654635	0.583653
ASV_0858fbb1368cb58250a86b391e32774e	ASV	0.304195	0.550985	NA	0.513337	0.4306	0.700311	0.261857	0.94557	0.0859022	0.0499431	0.204356	0.0157642	0.702327	1	0.285404	0.610699	0.154335	0.213398	0.574237	0.900321	0.429663	0.349983	0.640174	0.323888	0.402354	0.569672	1	0.756187	0.348859	0.353593	0.292405	0.948795	0.228642	0.0585601	0.424269	0.0740997	0.459088	0.388634	0.448647	0.43087	0.614042	0.888526	0.180618	0.964826	0.0129304	0.0555948	0.0738215	0.00878289
ASV_27ea002d84f45f6ca0a51cf5dd4882ca	ASV	NA	NA	NA	NA	NA	NA	NA	0.520338	NA	0.0267093	NA	0.339808	0.550535	0.492457	NA	0.644544	0.501899	0.429906	0.458753	0.216411	0.24176	0.383583	0.4079	NA	NA	NA	NA	NA	NA	NA	0.742959	NA	NA	0.659102	0.702191	NA	0.726038	NA	0.757621	0.385914	0.672001	0.316233	0.469012	NA	0.435156	0.285218	0.839025	0.237776
ASV_e720d9350490edc0eef0355266883a1d	ASV	1	0.66171	1	0.476441	0.580151	0.393769	0.24014	0.981273	0.0859022	0.0954516	0.233762	0.030495	0.884684	0.561294	0.390324	0.296843	0.163913	0.0800427	0.813295	0.550989	0.736944	0.479063	0.492559	0.310809	0.48928	0.808239	0.69627	0.768344	0.914969	0.852815	0.254797	0.982275	0.228642	0.111147	0.474297	0.122381	0.29806	0.388634	0.448647	0.827358	0.599687	0.800805	0.610481	0.585126	0.0337602	0.0818278	0.0588791	0.00878289
ASV_4ce2705aa5d53c065f28d2149634bb39	ASV	0.278474	0.550985	NA	0.460265	0.405156	0.700311	0.22347	0.909409	0.0859022	0.0317777	0.233762	0.0157642	0.659055	1	0.285404	0.542611	0.171626	0.18532	0.208021	0.788291	0.224385	0.296572	0.675436	0.323888	0.4466	0.569672	1	0.702984	0.433628	0.353593	0.248757	0.914763	0.228642	0.0368442	0.474297	0.0740997	0.44	0.388634	0.448647	0.517012	0.725676	0.888526	0.0393096	0.830249	0.00488052	0.0328026	0.0826389	0.00878289
ASV_a3aab9dc2c1112ee56ff4a829b016735	ASV	NA	NA	NA	NA	NA	NA	NA	NA	NA	NA	NA	NA	NA	NA	NA	NA	NA	NA	0.674376	NA	0.435156	0.587664	0.257341	0.308551	NA	NA	NA	NA	NA	NA	NA	NA	NA	NA	NA	NA	NA	NA	NA	NA	NA	NA	0.000767678	0.0385057	0.0883134	0.64241	0.704489	NA
ASV_f272d535f5eb5705a87be42ebbff04e4	ASV	NA	NA	NA	NA	NA	NA	NA	NA	NA	NA	NA	NA	NA	NA	NA	NA	NA	NA	NA	0.458283	0.251559	0.010497	0.000130516	0.510623	NA	NA	NA	NA	NA	NA	NA	NA	NA	NA	NA	NA	NA	NA	NA	NA	NA	NA	0.00214474	0.57407	0.24176	0.0366632	NA	0.425521
ASV_59aea9767c2f083e583617a1e62523ce	ASV	0.571121	NA	NA	0.437404	0.671808	NA	0.0381553	0.0471611	0.0471611	0.37109	0.37109	NA	0.686084	0.492457	0.222376	0.282305	0.00842953	0.427004	0.886963	0.969377	0.770963	0.799139	0.564701	0.789391	0.724181	0.700311	NA	0.450611	0.632583	0.550985	0.426092	0.477968	NA	0.951154	0.361266	0.408044	0.688276	0.77283	NA	1	0.361262	0.385066	0.977652	0.753865	0.770963	0.599987	0.719923	0.567743
ASV_08ca8cf29bc89a877e3b5852565e56ca	ASV	0.815848	NA	NA	0.728463	0.880505	NA	NA	NA	NA	NA	NA	NA	0.610959	0.492457	NA	0.487476	0.566259	0.429906	0.626484	0.580779	0.321064	0.788071	0.27743	0.59817	NA	0.700311	NA	0.0118364	NA	0.550985	NA	NA	NA	NA	NA	NA	0.726038	NA	0.757621	0.385914	0.750825	0.316233	0.540073	0.740843	0.341212	0.724515	0.40819	0.356945
ASV_0494573436d76b2cd6d3673bf5445a5c	ASV	NA	NA	NA	NA	NA	NA	NA	0.520338	NA	0.0267093	NA	0.339808	0.550535	0.492457	NA	0.644544	0.501899	0.429906	0.347249	0.723954	0.24176	0.658986	0.460941	0.359436	NA	NA	NA	NA	NA	NA	0.742959	NA	NA	0.659102	0.702191	NA	0.726038	NA	0.757621	0.385914	0.672001	0.316233	0.425676	NA	NA	0.240279	0.332409	NA
ASV_c779992d4953380739d44dd47afbd9ba	ASV	NA	NA	NA	NA	NA	NA	NA	NA	NA	NA	NA	NA	NA	NA	NA	NA	NA	NA	0.773029	NA	NA	0.706675	0.721559	NA	NA	NA	NA	NA	NA	NA	NA	NA	NA	NA	NA	NA	NA	NA	NA	NA	NA	NA	0.00214474	0.151815	0.24176	NA	NA	NA
ASV_3af29951f4f3cf12e99dfc3024de6c05	ASV	NA	NA	NA	NA	NA	NA	0.480239	NA	0.520338	0.314342	1	0.339808	0.686084	NA	0.433848	0.597295	0.205582	0.292584	0.709184	0.216411	0.778441	0.121476	0.944508	0.139779	NA	NA	NA	NA	NA	NA	0.545324	NA	0.226487	0.426775	0.0899825	0.111208	0.90033	NA	0.757621	0.684196	0.155154	0.316233	0.721972	0.609372	0.857905	0.242123	0.921671	0.377859
ASV_4b296917acfe61b441f8784b54d3596c	ASV	NA	NA	NA	NA	NA	NA	0.773745	NA	NA	0.669463	0.669463	NA	0.790752	NA	NA	0.721226	0.760268	NA	0.232593	0.723954	0.780325	0.479586	0.421558	0.942108	NA	NA	NA	NA	NA	NA	0.00531217	0.214327	0.281804	NA	NA	NA	0.90033	NA	NA	0.684196	0.706284	NA	0.294613	0.609372	0.24176	0.725874	0.498806	0.425521
ASV_4b5b388e52e34b0d911cd11cf51e74c8	ASV	NA	NA	NA	NA	NA	NA	NA	NA	NA	NA	NA	NA	NA	NA	NA	NA	NA	NA	0.602801	NA	NA	0.503408	0.525279	NA	NA	NA	NA	NA	NA	NA	NA	NA	NA	NA	NA	NA	NA	NA	NA	NA	NA	NA	0.579509	NA	NA	0.411445	0.498806	NA
ASV_f96da0f6dac039726a2c3ac4d8a79971	ASV	0.815848	NA	NA	0.728463	0.880505	NA	NA	0.520338	0.520338	0.0267093	0.0267093	1	0.111279	0.711624	0.314305	0.00136312	0.647056	0.124612	0.384858	0.276167	0.435156	0.494355	0.942902	0.604235	NA	0.700311	NA	0.0118364	NA	0.550985	0.742959	NA	NA	0.659102	0.702191	NA	0.688276	0.77283	NA	0.990944	0.361262	0.385066	0.324141	0.518981	0.435156	0.500057	0.761013	0.817123
ASV_d847d618cff8931ca0ec5a19389ecd5e	ASV	0.11621	0.233038	0.605577	0.59921	0.788764	NA	0.165205	0.147611	0.332373	0.676554	0.468348	0.376043	0.248003	0.492457	0.222376	0.496783	0.604102	0.367993	0.42838	0.304479	0.857905	0.56251	0.485689	0.337321	0.724181	NA	0.605577	0.508501	0.233095	0.233038	0.210238	0.944503	0.228642	0.106567	0.582769	0.168944	0.499958	0.600074	0.573888	0.969125	0.914209	1	0.339376	0.619003	0.24176	0.476003	0.0373164	0.0940379
ASV_9caa9d32a912322572cbe4edf2532ca6	ASV	NA	NA	NA	NA	NA	NA	NA	NA	NA	NA	NA	NA	NA	NA	NA	NA	NA	NA	NA	0.458283	0.435156	0.010497	0.00708941	0.942108	NA	NA	NA	NA	NA	NA	NA	NA	NA	NA	NA	NA	NA	NA	NA	NA	NA	NA	0.00214474	0.57407	0.24176	0.0366632	NA	0.425521
ASV_1edf0cbf840e51bb948ed42f51d36ad7	ASV	NA	NA	NA	NA	NA	NA	NA	0.520338	0.520338	0.0267093	0.0267093	1	0.367888	0.83121	0.314305	0.644544	0.501899	0.429906	0.474954	0.580779	0.24176	0.0400933	0.4079	0.0979984	NA	NA	NA	NA	NA	NA	0.742959	0.477968	NA	0.227029	0.702191	0.408044	0.688276	NA	0.757621	0.328387	0.836483	0.316233	0.665848	0.609372	0.24176	0.789581	0.332409	0.425521
ASV_f92aad7199418719cbdb65118a3f09b8	ASV	NA	NA	NA	NA	NA	NA	NA	NA	0.520338	NA	0.0267093	0.339808	NA	NA	NA	NA	NA	NA	0.496727	0.458283	NA	0.795792	0.4079	0.359436	NA	NA	NA	NA	NA	NA	0.742959	NA	NA	0.659102	0.702191	NA	NA	NA	NA	NA	NA	NA	0.519383	0.344508	NA	0.349974	0.432311	0.247584
ASV_8f273e0c89eaeb152810c50e4c299456	ASV	NA	NA	NA	NA	NA	NA	0.773745	NA	NA	0.669463	0.669463	NA	0.790752	NA	NA	0.721226	0.760268	NA	0.602801	NA	NA	0.503408	0.525279	NA	NA	NA	NA	NA	NA	NA	NA	0.477968	NA	0.0321337	NA	0.408044	0.90033	NA	NA	0.684196	0.706284	NA	0.654688	0.518981	NA	0.509398	0.58396	0.425521
ASV_3eb4929af14a382e4654c354978a1e0a	ASV	0.815848	NA	NA	0.728463	0.880505	NA	NA	NA	NA	NA	NA	NA	0.790752	NA	NA	0.721226	0.760268	NA	0.355248	NA	NA	0.237032	0.26119	NA	0.880505	NA	NA	0.728463	0.815848	NA	NA	NA	NA	NA	NA	NA	0.90033	NA	NA	0.684196	0.706284	NA	0.387749	0.344508	NA	0.770605	0.293549	0.247584
ASV_7c3a91f4deef8ed445d61075fb3a2b7f	ASV	NA	NA	NA	NA	NA	NA	0.0432975	0.177038	0.677824	0.669463	0.204181	0.339808	0.87051	0.634574	0.314305	0.54169	0.196249	0.124612	0.44806	0.377263	0.23897	0.710409	0.277336	0.662319	NA	NA	NA	NA	NA	NA	0.545324	NA	NA	0.426775	0.486633	NA	0.479044	0.600074	0.757621	0.657378	0.375238	0.660627	0.863376	0.757092	0.779191	0.397106	0.458861	0.992038
ASV_11e7136a8f6142867b2dfbe46f7cad6f	ASV	0.632583	NA	NA	0.508501	0.724181	NA	0.14538	0.611627	0.611627	0.456248	0.456248	1	0.0390477	0.0813755	0.879507	0.623712	0.021434	0.0532674	0.145334	0.276167	0.251559	0.524591	0.662818	0.930614	0.788764	0.700311	NA	0.309063	0.708811	0.550985	0.545324	0.477968	NA	0.725714	0.486633	0.408044	0.37126	0.828716	0.507354	0.352767	0.980166	0.4939	0.587334	0.932938	0.516072	0.382529	0.751646	0.355317
ASV_1b1f5054907691cc667b7107b1518425	ASV	0.00385619	0.0158709	0.171857	0.28745	0.550519	NA	0.331495	0.520338	0.220601	0.540407	0.455133	0.300504	0.60672	0.722403	0.314305	0.982618	0.361589	0.429906	0.782791	0.817966	0.967694	0.450585	0.709737	0.828817	0.457612	NA	NA	0.19113	0.332132	NA	0.30486	0.288888	0.419547	0.906754	0.80476	0.782711	0.16173	0.0303828	0.0448623	0.207259	0.238314	NA	0.179665	0.168181	0.251559	0.88575	0.737856	0.71695
ASV_6f77f14311d2da8480fe18294908e6fe	ASV	0.00494611	0.0158709	0.171857	0.28745	0.550519	NA	0.303463	0.520338	0.220601	0.471687	0.543054	0.300504	0.692369	0.722403	0.314305	0.91778	0.325962	0.429906	0.900999	0.790569	0.93544	0.549915	0.829725	0.807815	0.457612	NA	NA	0.19113	0.332132	NA	0.273822	0.288888	0.419547	0.984211	0.741614	0.782711	0.181776	0.0303828	0.216037	0.178418	0.665697	0.316233	0.152419	0.168181	0.251559	0.939968	0.633372	0.735713
ASV_45f94fe21e97c912411f32c3218daa53	ASV	0.815848	NA	NA	0.728463	0.880505	NA	0.592265	0.520338	NA	0.636271	0.442077	0.339808	0.24013	0.239317	0.314305	0.509917	0.566259	NA	0.226342	0.723954	0.857905	0.495416	0.0544655	0.510623	0.880505	NA	NA	0.728463	0.815848	NA	0.545324	NA	0.419547	0.426775	0.513491	0.27753	0.726038	NA	NA	0.385914	0.418251	NA	0.519383	NA	0.152048	0.340836	0.0230201	0.0348997
ASV_3af9b5fe87369f9153183fa3bb6fb915	ASV	NA	NA	NA	NA	NA	NA	NA	NA	NA	NA	NA	NA	NA	NA	NA	NA	NA	NA	NA	0.458283	NA	0.010497	NA	0.359436	NA	NA	NA	NA	NA	NA	NA	NA	NA	NA	NA	NA	NA	NA	NA	NA	NA	NA	NA	0.518981	NA	0.0366632	NA	0.425521
ASV_b11d20d3d69d1f7e72dbc72e520f992f	ASV	0.304195	0.324872	NA	0.915989	0.4306	0.477289	0.179332	0.348915	0.969465	0.472311	0.0969513	0.310736	0.95371	0.492371	1	0.308041	0.827591	0.541884	0.629489	0.640295	0.857905	0.87736	0.723524	0.671405	0.587913	0.569672	1	0.756187	0.939332	0.826824	0.138666	0.643091	0.747856	0.183989	0.182568	0.883729	0.195811	0.718413	0.672149	0.115391	0.205311	0.977635	0.0485318	0.522501	0.224385	0.252844	0.991019	0.476893
ASV_6da30a5c3d89e23d0896627bd4dff58a	ASV	NA	NA	NA	NA	NA	NA	NA	NA	NA	NA	NA	NA	NA	NA	NA	NA	NA	NA	0.674376	0.276167	NA	0.0303806	0.606952	0.183066	NA	NA	NA	NA	NA	NA	NA	NA	NA	NA	NA	NA	NA	NA	NA	NA	NA	NA	0.0501984	0.57407	0.780325	0.256247	0.132726	0.817123
ASV_cc5bf7da7bfc2faeb33b2b8c00d64da3	ASV	0.708811	NA	NA	0.59921	0.788764	NA	NA	NA	NA	NA	NA	NA	0.0602854	0.258531	0.122194	0.842103	0.448107	0.429906	0.686993	0.377263	0.857905	0.313424	0.889597	0.426158	0.880505	NA	NA	0.728463	0.815848	NA	NA	NA	NA	NA	NA	NA	0.654654	0.77283	NA	0.865801	0.313605	0.385066	0.581416	0.550697	0.817939	0.890034	0.737856	0.698356
ASV_133196b6f1cbc6fec6a4c15e23e22ea2	ASV	NA	NA	NA	NA	NA	NA	NA	NA	0.520338	NA	0.0267093	0.339808	NA	NA	NA	NA	NA	NA	0.545233	0.458283	NA	0.658986	0.460941	0.359436	NA	NA	NA	NA	NA	NA	0.742959	NA	NA	0.659102	0.702191	NA	NA	NA	NA	NA	NA	NA	0.579509	0.344508	NA	0.216345	0.498806	0.247584
ASV_9432a742e650e1e1c2aa949ef2af4dd5	ASV	NA	NA	NA	NA	NA	NA	0.773745	0.520338	NA	0.214653	0.669463	0.339808	0.132582	0.239317	0.314305	0.597295	0.647056	NA	0.384858	0.276167	0.435156	0.536115	0.92155	0.632331	NA	NA	NA	NA	NA	NA	0.627539	NA	NA	0.521322	0.575493	NA	0.76985	NA	NA	0.45737	0.488176	NA	0.324141	0.518981	0.435156	0.476548	0.740351	0.784628
ASV_a3dac50bc4ebbab5ec4f9e48bdbba87f	ASV	NA	NA	NA	NA	NA	NA	NA	NA	NA	NA	NA	NA	NA	NA	NA	NA	NA	NA	0.563939	0.723954	0.24176	0.938754	0.363014	0.359436	NA	NA	NA	NA	NA	NA	NA	NA	NA	NA	NA	NA	NA	NA	NA	NA	NA	NA	0.354156	NA	NA	0.172715	0.260025	NA
ASV_822b1f66a8cd75b69d4b0851a3e3ff16	ASV	0.815848	NA	NA	0.728463	0.880505	NA	NA	NA	NA	NA	NA	NA	0.790752	NA	NA	0.721226	0.760268	NA	0.328447	NA	NA	0.211472	0.235065	NA	0.880505	NA	NA	0.728463	0.815848	NA	NA	NA	NA	NA	NA	NA	0.90033	NA	NA	0.684196	0.706284	NA	0.354156	0.344508	NA	0.854338	0.260025	0.247584
ASV_b10405830108e404e8c046985cb34137	ASV	0.815848	NA	NA	0.728463	0.880505	NA	NA	NA	NA	NA	NA	NA	0.646155	1	0.837459	0.457324	0.273069	0.814517	0.534643	0.377263	0.487557	0.54626	0.788637	0.849943	0.880505	NA	NA	0.728463	0.815848	NA	NA	NA	NA	NA	NA	NA	0.595939	0.600074	0.757621	0.794699	0.747317	0.660627	0.44749	0.796994	0.780325	0.454193	0.216534	0.536247
ASV_12df4e22e3987b8d8c9d271980979c88	ASV	NA	NA	NA	NA	NA	NA	0.773745	0.520338	NA	0.214653	0.669463	0.339808	0.132582	0.239317	0.314305	0.597295	0.647056	NA	0.417793	0.276167	0.435156	0.428869	0.973544	0.632331	NA	NA	NA	NA	NA	NA	0.627539	NA	NA	0.521322	0.575493	NA	0.76985	NA	NA	0.45737	0.488176	NA	0.354156	0.518981	0.435156	0.559781	0.841099	0.784628
ASV_f71f3b16ecf58d03bde24c2d91c27942	ASV	0.815848	NA	0.3017	0.728463	0.00269392	0.123658	NA	NA	0.520338	NA	0.0267093	0.339808	0.790752	NA	NA	0.721226	0.760268	NA	0.70408	0.552026	0.321064	0.116651	0.012963	0.59817	0.00269392	0.123658	0.3017	0.728463	0.815848	NA	NA	0.477968	NA	0.0321337	NA	0.408044	0.90033	NA	NA	0.684196	0.706284	NA	0.982396	0.609372	0.778441	0.49058	0.642464	0.377859
ASV_f10582c95fd00b8f36e67d9913f57d92	ASV	NA	NA	NA	NA	NA	NA	NA	NA	NA	NA	NA	NA	NA	NA	NA	NA	NA	NA	0.563939	0.723954	0.24176	0.946397	0.363014	0.359436	NA	NA	NA	NA	NA	NA	NA	NA	NA	NA	NA	NA	NA	NA	NA	NA	NA	NA	0.354156	NA	NA	0.172715	0.260025	NA
ASV_64f7191b3c115f946bae26b5c8cfde43	ASV	0.632583	NA	NA	0.508501	0.724181	NA	0.14538	0.611627	0.969465	0.456248	0.0719953	0.536784	0.0129805	0.0813755	0.915715	0.804325	0.0498867	0.145798	0.156286	0.276167	0.152048	0.585318	0.848854	0.593201	0.788764	0.700311	NA	0.309063	0.708811	0.550985	0.545324	0.477968	0.419547	0.694055	0.52921	0.911517	0.335221	0.828716	0.0448623	0.237898	0.159135	0.053071	0.529029	1	0.516072	0.33698	0.871945	0.355317
ASV_ec831400111972d8e27d6579ee17033c	ASV	NA	NA	NA	NA	NA	NA	NA	0.520338	0.520338	0.0267093	0.0267093	1	0.0380083	0.83121	0.314305	0.128137	0.760268	0.429906	0.474954	0.610215	0.24176	0.0383781	0.4079	0.0979984	NA	NA	NA	NA	NA	NA	0.742959	0.477968	NA	0.227029	0.702191	0.408044	0.82379	NA	0.757621	0.550265	0.326769	0.316233	0.656363	0.609372	0.24176	0.796438	0.332409	0.425521
ASV_6c404389d4c4f076d640f1e9e812de8d	ASV	0.815848	NA	NA	0.728463	0.880505	NA	0.275013	0.177038	0.177038	0.442077	0.442077	NA	0.610959	0.492457	NA	0.487476	0.566259	0.429906	0.944849	0.768516	0.817939	0.693495	0.609227	0.510623	NA	0.700311	NA	0.0118364	NA	0.550985	0.226447	0.766499	0.281804	0.478239	0.575493	0.408044	0.90033	0.600074	0.757621	0.0155504	0.155154	0.660627	0.0993896	0.0609061	0.171938	0.406159	0.670686	0.784628
ASV_38612a7c332e83ac0fb5265a22028d67	ASV	NA	NA	NA	NA	NA	NA	NA	NA	NA	NA	NA	NA	NA	NA	NA	NA	NA	NA	0.674376	0.276167	NA	0.0303806	0.606952	0.183066	NA	NA	NA	NA	NA	NA	NA	NA	NA	NA	NA	NA	NA	NA	NA	NA	NA	NA	0.0501984	0.57407	0.780325	0.256247	0.132726	0.817123
ASV_825c870c233adfcac49ee1439d8a2fa5	ASV	NA	NA	NA	NA	NA	NA	NA	NA	NA	NA	NA	NA	0.550535	NA	0.433848	0.441419	0.438898	0.292584	0.555421	0.84601	0.24176	0.642228	0.104417	0.183066	NA	NA	NA	NA	NA	NA	NA	NA	NA	NA	NA	NA	0.726038	NA	NA	0.385914	0.418251	NA	0.211987	0.344508	0.251559	0.538137	0.881306	0.728619
ASV_7ece0ada497fe0e0b0b852a993b0b6ee	ASV	0.0309488	0.233038	0.605577	0.728463	0.880505	NA	0.250223	0.969465	0.969465	0.15786	0.163364	1	0.610959	NA	0.433848	0.509917	0.309693	0.292584	0.752456	0.216411	0.780325	0.26617	0.942902	0.308551	0.788764	NA	NA	0.59921	0.708811	NA	0.545324	0.288888	0.226487	0.190871	0.0899825	0.767387	0.82379	0.77283	0.757621	0.410937	0.326769	0.923436	0.387749	0.344508	0.435156	0.782685	0.923548	0.782042
ASV_a83e70571873f84903ff66845db9ee41	ASV	NA	NA	NA	NA	NA	NA	0.66817	0.220601	NA	0.00851925	0.534971	0.0808757	0.332195	0.711624	0.314305	0.020496	0.501899	0.124612	0.0762676	0.12619	0.0337602	0.635113	0.211851	0.359436	NA	NA	NA	NA	NA	NA	0.480187	0.477968	NA	0.863552	0.417529	0.408044	0.688276	0.600074	0.757621	0.347202	0.912991	0.603848	0.983172	0.609372	0.24176	0.422536	0.20532	0.425521
ASV_82d76eac795520708e56d77ab5cc842d	ASV	NA	NA	NA	NA	NA	NA	NA	NA	NA	NA	NA	NA	0.790752	0.492457	NA	0.128137	0.760268	0.429906	NA	NA	NA	NA	NA	NA	NA	NA	NA	NA	NA	NA	NA	NA	NA	NA	NA	NA	0.90033	0.77283	NA	0.196678	0.706284	0.385066	NA	NA	NA	NA	NA	NA
ASV_35d17df3e5ce6980e458e3ae44057428	ASV	NA	NA	NA	NA	NA	NA	NA	NA	NA	NA	NA	NA	NA	NA	NA	NA	NA	NA	NA	NA	NA	NA	NA	NA	NA	NA	NA	NA	NA	NA	NA	NA	NA	NA	NA	NA	NA	NA	NA	NA	NA	NA	NA	NA	NA	NA	NA	NA
ASV_71909dba72332a1e6da01c8112ffc8b0	ASV	NA	NA	NA	NA	NA	NA	0.436014	NA	0.520338	0.267811	0.86887	0.339808	0.686084	NA	0.433848	0.597295	0.205582	0.292584	0.703025	0.723954	0.817939	0.378381	0.923424	0.510623	NA	NA	NA	NA	NA	NA	0.390739	0.214327	0.687806	0.426775	0.0899825	0.111208	0.90033	NA	0.757621	0.684196	0.155154	0.316233	0.721972	0.609372	0.57559	0.242123	0.640133	0.169825
ASV_d15865716a89a7420f2835d79f6cb8d1	ASV	0.11621	0.233038	0.605577	0.59921	0.788764	NA	0.479542	0.969465	0.969465	0.382858	0.382858	1	0.550535	NA	0.433848	0.441419	0.438898	0.292584	0.760726	0.216411	0.780325	0.26617	0.942902	0.308551	0.724181	NA	NA	0.508501	0.632583	NA	0.550559	0.916023	0.687806	0.322726	0.16006	0.726657	0.82379	0.600074	0.757621	0.0671842	0.326769	0.71943	0.387749	0.344508	0.435156	0.782685	0.923548	0.782042
ASV_c429db5bc2ec301e0d9ae17f9ed172f2	ASV	NA	NA	NA	NA	NA	NA	0.773745	NA	NA	0.669463	0.669463	NA	0.790752	NA	NA	0.721226	0.760268	NA	0.545233	NA	NA	0.437511	0.460941	NA	NA	NA	NA	NA	NA	NA	NA	0.477968	NA	0.0321337	NA	0.408044	0.90033	NA	NA	0.684196	0.706284	NA	0.579509	0.518981	NA	0.734661	0.498806	0.425521
ASV_4f88e217d6899508faf40b728a5e0f9d	ASV	NA	NA	NA	NA	NA	NA	NA	NA	NA	NA	NA	NA	0.455098	NA	0.433848	0.337726	0.672212	0.292584	0.598937	0.768516	0.24176	0.311548	0.115394	0.359436	NA	NA	NA	NA	NA	NA	NA	NA	NA	NA	NA	NA	0.654654	NA	NA	0.280885	0.313605	NA	0.230411	0.518981	0.251559	0.277243	0.967079	0.377859
ASV_a5e42a8033828ea956141f6dc409884d	ASV	NA	NA	NA	NA	NA	NA	NA	NA	NA	NA	NA	NA	NA	NA	NA	NA	NA	NA	0.238967	0.216411	0.24176	0.503408	0.525279	NA	NA	NA	NA	NA	NA	NA	NA	NA	NA	NA	NA	NA	NA	NA	NA	NA	NA	NA	0.519383	NA	NA	0.340836	0.432311	NA
ASV_0f0a3129ed24a21c553bb6f96b7857d1	ASV	NA	NA	NA	NA	NA	NA	NA	NA	NA	NA	NA	NA	0.790752	NA	0.433848	0.721226	0.0635216	0.292584	0.245462	0.768516	0.828272	0.487466	0.429273	0.942108	NA	NA	NA	NA	NA	NA	NA	NA	NA	NA	NA	NA	0.90033	NA	0.757621	0.684196	0.143532	0.316233	0.654688	0.344508	0.435156	0.100576	0.304525	0.835624
ASV_81af6356e59fce98eed090d402b8d915	ASV	0.815848	NA	NA	0.728463	0.880505	NA	0.288017	0.677824	0.969465	0.680901	0.174806	0.536784	0.0443813	0.545872	0.179607	0.113212	0.811466	0.302636	0.64327	0.884191	0.780325	0.746649	0.354183	0.604235	NA	0.700311	NA	0.0118364	NA	0.550985	0.480187	0.477968	0.419547	0.908786	0.727996	0.853066	0.44	0.481417	NA	0.949976	0.0925436	0.101746	0.638781	0.966439	0.780325	0.45121	0.356853	0.782042
ASV_09e4afe5a9a3acb4ca52d8489859d852	ASV	0.815848	NA	NA	0.728463	0.880505	NA	0.410184	0.611627	0.969465	0.875306	0.267811	0.536784	0.0467303	0.545872	0.179607	0.109506	0.795421	0.264124	0.665935	0.884191	0.780325	0.746649	0.354183	0.604235	NA	0.700311	NA	0.0118364	NA	0.550985	0.480187	0.288888	0.419547	0.331364	0.6956	0.782711	0.44	0.481417	NA	0.927794	0.0925436	0.101746	0.179665	0.344508	0.435156	0.382529	0.317903	0.782042
ASV_9fbecdc0a89e7c45bd46b4f15cef610a	ASV	0.815848	NA	NA	0.728463	0.880505	NA	0.592265	0.520338	NA	0.636271	0.442077	0.339808	0.24013	0.239317	0.314305	0.509917	0.566259	NA	0.45077	0.723954	0.780325	0.819847	0.715153	0.942108	0.880505	NA	NA	0.728463	0.815848	NA	0.545324	NA	0.419547	0.426775	0.513491	0.27753	0.726038	NA	NA	0.385914	0.418251	NA	0.535014	0.151815	0.857905	0.285218	0.238142	0.0886014
ASV_5b25d0cab6772f44020074beb4e53eea	ASV	NA	NA	NA	NA	NA	NA	NA	NA	NA	NA	NA	NA	NA	NA	NA	NA	NA	NA	0.773029	NA	NA	0.706675	0.721559	NA	NA	NA	NA	NA	NA	NA	NA	NA	NA	NA	NA	NA	NA	NA	NA	NA	NA	NA	0.00214474	0.151815	0.24176	NA	NA	NA
ASV_999b75f90c3df4173dadce9ac1e21324	ASV	0.815848	NA	NA	0.728463	0.880505	NA	0.592265	NA	NA	0.442077	0.442077	NA	0.686084	NA	NA	0.597295	0.647056	NA	0.744213	0.922642	0.780325	0.479155	0.935779	0.604235	1.30332e-05	0.123658	0.3017	NA	NA	NA	0.627539	0.477968	NA	0.463198	0.575493	0.408044	1.43833e-07	0.0303828	0.311441	NA	0.0148902	0.316233	0.279067	0.825488	0.57559	0.0482993	0.0085579	0.625868
ASV_06cdaa8e24983d51c81d7862ec2f3f7c	ASV	NA	NA	NA	NA	NA	NA	NA	NA	NA	NA	NA	NA	0.790752	0.492457	NA	0.128137	0.760268	0.429906	NA	NA	NA	NA	NA	NA	NA	NA	NA	NA	NA	NA	NA	NA	NA	NA	NA	NA	0.90033	0.77283	NA	0.196678	0.706284	0.385066	NA	NA	NA	NA	NA	NA
ASV_4ea6dcd4a5bb96172ff8de3de6329729	ASV	0.815848	NA	0.3017	0.728463	0.00269392	0.123658	NA	NA	0.520338	NA	0.0267093	0.339808	0.790752	NA	NA	0.721226	0.760268	NA	0.70408	0.420144	0.341212	0.0235593	0.012101	0.808542	0.00269392	0.123658	0.3017	0.728463	0.815848	NA	NA	0.477968	NA	0.0321337	NA	0.408044	0.90033	NA	NA	0.684196	0.706284	NA	0.973597	0.966439	0.817939	0.971438	0.63626	0.706075
ASV_324789503ba12ee8b28a0b8c5f7c82c9	ASV	NA	NA	NA	NA	NA	NA	0.773745	NA	NA	0.669463	0.669463	NA	0.790752	NA	NA	0.721226	0.760268	NA	0.602801	NA	0.435156	0.503408	0.429273	0.308551	NA	NA	NA	NA	NA	NA	0.00531217	0.214327	0.281804	NA	NA	NA	0.90033	NA	NA	0.684196	0.706284	NA	0.000767678	0.0385057	0.384502	0.64241	0.127671	0.237776
ASV_d674c75cf04c41296c2838f8fc1ac2d3	ASV	0.815848	NA	NA	0.728463	0.880505	NA	NA	NA	NA	NA	NA	NA	0.830663	1	0.837459	0.664296	0.40675	0.742576	0.168074	0.111156	0.0569695	0.513924	0.167678	0.644817	0.880505	NA	NA	0.728463	0.815848	NA	NA	NA	NA	NA	NA	NA	0.595939	0.481417	0.757621	0.353036	0.747317	0.398626	0.50183	0.595825	0.57559	0.906971	1	0.944222
ASV_2b07e2da1c6ed5360b5b282873796202	ASV	0.333249	0.233038	0.605577	0.437404	0.671808	NA	0.425204	0.481547	0.177038	0.00956421	0.37109	0.040641	0.916783	0.239317	1	0.180341	0.909173	0.292584	0.791207	0.216411	0.828272	0.135532	0.51347	0.308551	0.626764	NA	NA	0.378969	0.518888	NA	0.30486	0.288888	NA	0.79877	0.240067	0.221567	0.545139	0.77283	0.757621	0.582079	0.606314	1	0.982396	0.740843	0.516072	0.573101	0.248705	0.698356
ASV_5386dff44f03ce04ac358e8fd87a2c81	ASV	NA	NA	NA	NA	NA	NA	0.773745	NA	NA	0.669463	0.669463	NA	0.594349	0.905328	0.314305	0.321552	0.401921	0.228276	0.454751	0.173995	NA	0.0768263	0.363014	0.0979984	NA	NA	NA	NA	NA	NA	0.742959	NA	NA	0.659102	0.702191	NA	0.624098	0.77283	0.757621	0.834811	0.923829	1	0.469012	0.518981	0.251559	0.908419	0.242456	0.377859
ASV_c68e6d14212066c60691d6d4bacc1a26	ASV	0.087733	0.66171	0.605577	0.309063	0.788764	0.700311	0.66817	0.332373	NA	0.0657285	0.534971	0.162098	0.147996	0.258531	0.122194	0.83643	0.325962	0.429906	0.82428	0.420144	0.857905	0.240191	0.959217	0.478343	0.724181	0.700311	NA	0.505639	0.632583	0.550985	0.545324	0.477968	NA	0.67842	0.486633	0.408044	0.14902	0.172831	0.216037	0.665114	0.824704	0.923436	0.911339	0.550697	0.545428	0.366221	0.374971	1
ASV_e0cc18115dbc17a72d979afdb0e1bdd3	ASV	0.815848	NA	NA	0.728463	0.880505	NA	0.275013	0.177038	0.177038	0.442077	0.442077	NA	0.610959	0.492457	NA	0.487476	0.566259	0.429906	0.952718	0.768516	0.817939	0.699208	0.603774	0.510623	NA	0.700311	NA	0.0118364	NA	0.550985	0.226447	0.766499	0.281804	0.478239	0.575493	0.408044	0.90033	0.600074	0.757621	0.0155504	0.155154	0.660627	0.101407	0.0560142	0.171938	0.402124	0.677023	0.784628
ASV_7dd25e4babeb1a4ba51fe73b271410de	ASV	NA	NA	NA	NA	NA	NA	NA	NA	NA	NA	NA	NA	0.320329	0.171394	NA	0.343599	0.265809	0.124612	0.519606	0.272338	0.341212	0.310301	0.491179	0.855611	NA	NA	NA	NA	NA	NA	NA	NA	NA	NA	NA	NA	0.569725	0.600074	0.757621	0.924639	0.638022	0.603848	0.837759	0.909224	0.75067	0.589092	0.40819	0.810241
ASV_4d85019dd6a4c5409e120a39b0a055d3	ASV	NA	NA	NA	NA	NA	NA	NA	NA	0.520338	NA	0.0267093	0.339808	0.380767	NA	0.433848	0.261866	0.962401	0.292584	0.232593	0.768516	0.780325	0.479586	0.437069	0.980688	NA	NA	NA	NA	NA	NA	NA	NA	0.419547	NA	0.0147864	0.27753	0.595939	NA	NA	0.207259	0.238314	NA	0.154205	0.151815	0.780325	0.505171	0.320135	0.237776
ASV_816c31948a5515b8cdf69e7265a6f5d4	ASV	0.278474	0.112602	0.0789826	0.184685	0.0767572	0.489692	0.179578	0.093116	0.969465	0.338144	0.0409786	0.0204236	0.106579	0.33249	0.339168	0.934252	0.813676	0.962577	0.819289	0.260036	0.87459	0.0691543	0.586599	0.326108	0.590807	0.393769	1	0.412447	0.122044	0.0948973	0.902713	0.748135	0.156684	0.730352	0.0434731	0.0426823	0.421706	0.600074	0.573888	0.5168	0.659596	0.915971	0.0371956	0.0312299	0.202932	0.7003	0.808559	0.632427
ASV_b42daea454f8c878d672dd82baf9ad7f	ASV	NA	NA	NA	NA	NA	NA	NA	NA	NA	NA	NA	NA	0.790752	0.492457	NA	0.128137	0.760268	0.429906	0.118493	0.723954	0.24176	0.308558	0.606952	0.359436	NA	NA	NA	NA	NA	NA	NA	NA	NA	NA	NA	NA	0.90033	0.77283	NA	0.196678	0.706284	0.385066	0.519383	NA	NA	0.340836	0.432311	NA
ASV_031fc0b28b4057fff025b56f151c44f5	ASV	0.708811	NA	NA	0.59921	0.788764	NA	NA	NA	NA	NA	NA	NA	0.0491305	0.258531	0.122194	0.842103	0.448107	0.429906	0.839249	0.356873	0.857905	0.177778	0.907705	0.40953	0.880505	NA	NA	0.728463	0.815848	NA	NA	NA	NA	NA	NA	NA	0.654654	0.77283	NA	0.865801	0.313605	0.385066	0.741632	0.550697	0.857905	0.61548	0.949142	0.679941
ASV_4c7ba348ba4213e9e3094ace4d2cb264	ASV	0.815848	NA	NA	0.728463	0.880505	NA	NA	0.520338	NA	0.0267093	NA	0.339808	0.610959	NA	NA	0.509917	0.566259	NA	0.417793	NA	NA	0.299602	0.324382	NA	0.880505	NA	NA	0.728463	0.815848	NA	NA	0.477968	NA	0.0321337	NA	0.408044	0.82379	NA	0.757621	0.550265	0.326769	0.316233	0.0208373	0.192127	0.357162	0.743483	0.501549	0.784628
ASV_180c6113587793ab05cd3089e0d5fb63	ASV	NA	NA	NA	NA	NA	NA	0.773745	NA	NA	0.669463	0.669463	NA	0.0644413	0.312047	0.122194	0.842103	0.448107	0.429906	0.454751	0.173995	0.435156	0.0726656	0.863572	0.356026	NA	NA	NA	NA	NA	NA	0.742959	NA	NA	0.659102	0.702191	NA	0.654654	0.77283	0.757621	0.94947	0.981972	1	0.469012	0.518981	0.152048	0.923631	0.0418026	0.169825
ASV_5314571c9dbfd32bc3de2567f8313455	ASV	NA	0.550985	NA	0.0118364	NA	0.700311	NA	0.520338	NA	0.0267093	NA	0.339808	0.686084	NA	NA	0.597295	0.647056	NA	0.0733889	0.249455	0.158306	0.84156	0.676293	0.660967	NA	NA	0.605577	NA	0.000733102	0.233038	0.742959	NA	NA	0.659102	0.702191	NA	0.82379	NA	NA	0.550265	0.578031	NA	0.784844	1	0.828272	0.661525	0.563577	0.835624
ASV_53ac0d6d7d3d239e9efbe6b5c8d8b8d8	ASV	0.304195	0.550985	NA	0.531043	0.4306	0.700311	0.856382	0.526237	0.193091	0.0416172	0.114663	0.00811047	0.286655	0.258531	0.374024	0.623911	0.779463	0.949439	1	0.571018	0.958134	0.413772	0.854828	0.636228	0.457612	0.700311	0.605577	0.71366	0.969644	0.826824	0.071075	0.493865	0.00678498	0.296475	0.0565441	0.022748	0.499958	0.77283	0.573888	0.345654	0.953742	0.448239	0.0037488	0.00630284	0.164977	0.538653	0.269943	0.153564
ASV_6673a23b71df697b8872b951f420cc3a	ASV	0.708811	NA	NA	0.59921	0.788764	NA	0.592265	0.520338	0.332373	0.651012	0.15786	0.609869	0.623181	0.884421	0.669387	0.624378	0.907351	0.897477	0.116661	0.110261	0.439911	0.588247	0.563961	0.392854	0.880505	0.700311	NA	0.137843	0.815848	0.550985	0.480187	NA	0.226487	0.355006	0.16006	0.111208	0.421706	0.481417	0.448647	0.9131	1	0.905294	0.819714	0.746885	0.422188	0.834871	0.0971901	0.162491
ASV_b78a40e87932815a1db2cdbb6f099f40	ASV	0.815848	0.550985	NA	0.137843	0.880505	0.700311	0.977405	0.481547	0.969465	0.200069	0.923886	0.466712	0.610959	0.492457	NA	0.468748	0.566259	0.429906	0.369955	0.84601	0.828272	0.134693	0.575706	0.660967	0.880505	NA	0.605577	0.728463	0.0309488	0.233038	0.273822	0.288888	0.0709501	0.994737	0.0941475	0.250104	0.726038	NA	NA	0.385914	0.418251	NA	0.425676	0.344508	NA	0.596412	0.332409	0.247584
ASV_3b0d7ee2d652b48ca9130333387b7668	ASV	0.233095	0.233038	0.605577	0.508501	0.724181	NA	0.557068	0.611627	0.677824	0.973008	1	1	0.294088	0.0756925	0.122194	0.231121	0.294233	NA	0.844264	0.285447	0.357162	0.119303	0.171948	0.942108	0.671808	NA	NA	0.437404	0.571121	NA	0.379961	0.477968	0.226487	0.819818	0.388944	0.425614	0.545139	0.77283	NA	0.582079	0.182011	0.385066	0.485829	0.741645	0.0337602	0.100587	0.0826389	0.0142562
ASV_49a3cf9ac7fd438c084e35aa40f8d919	ASV	NA	NA	NA	NA	NA	NA	NA	NA	NA	NA	NA	NA	0.790752	NA	NA	0.721226	0.760268	NA	0.674376	0.458283	0.435156	0.308558	0.257341	0.942108	NA	NA	NA	NA	NA	NA	NA	NA	NA	NA	NA	NA	0.90033	NA	NA	0.684196	0.706284	NA	0.654688	0.518981	NA	0.500794	0.58396	0.425521
ASV_b79d095714a2df4f05ff87ee23452f19	ASV	NA	NA	0.3017	NA	1.30332e-05	0.123658	NA	0.520338	NA	0.0267093	NA	0.339808	0.0526389	0.791738	0.122194	0.186578	0.448107	0.228276	0.648906	0.580779	0.778441	0.792571	0.892288	0.789391	1.30332e-05	0.123658	0.3017	NA	NA	NA	0.742959	NA	NA	0.659102	0.702191	NA	0.624098	0.600074	NA	0.528384	0.273105	0.194481	0.16547	0.168181	0.251559	0.970385	0.71867	0.754636
ASV_f333fc39f3bf6b989eab72095b4823a0	ASV	0.571121	0.194047	0.3017	0.0134886	0.12643	0.825863	0.992787	0.813646	1	0.615728	0.995115	0.654729	0.19246	0.748194	0.649267	0.0276393	0.0540705	0.75796	0.493268	0.765423	0.0624561	0.786609	0.0947298	0.102055	0.626764	0.331652	0.605577	0.0278533	0.458082	0.504105	0.179486	0.477968	0.226487	0.263171	0.937356	0.425614	0.387256	0.249383	0.573888	0.0843247	0.621329	0.141963	0.152787	0.170397	0.388024	0.717726	0.646809	0.556006
ASV_eab321f926b57627f3546b9c54de1a9f	ASV	0.333249	0.233038	0.605577	0.437404	0.671808	NA	0.557068	0.611627	0.677824	0.973008	1	1	0.316847	0.0756925	0.122194	0.231121	0.294233	NA	0.804603	0.285447	0.357162	0.111088	0.152235	0.942108	0.626764	NA	NA	0.378969	0.518888	NA	0.379961	0.477968	0.226487	0.819818	0.388944	0.462076	0.545139	0.77283	NA	0.582079	0.182011	0.385066	0.524337	0.723921	0.0337602	0.126675	0.0738215	0.0142562
ASV_136cc60d8eeea5e9603c235217516a20	ASV	NA	NA	NA	NA	NA	NA	0.66817	NA	NA	0.534971	0.534971	NA	0.790752	NA	NA	0.721226	0.760268	NA	0.661845	0.216411	0.24176	0.299602	0.324382	NA	NA	NA	NA	NA	NA	NA	0.0806901	0.214327	0.281804	0.659102	0.702191	NA	0.90033	NA	NA	0.684196	0.706284	NA	0.796624	0.151815	0.24176	0.20337	0.293549	NA
ASV_77c309779bc625e6ce201bb20a9e4ec8	ASV	NA	NA	NA	NA	NA	NA	0.00172717	0.177038	0.177038	NA	NA	NA	NA	NA	NA	NA	NA	NA	0.0346773	0.723954	0.24176	0.12629	0.721559	0.359436	NA	NA	NA	NA	NA	NA	0.742959	NA	NA	0.659102	0.702191	NA	NA	NA	NA	NA	NA	NA	0.654688	0.518981	NA	0.518078	0.58396	0.425521
ASV_efe1b78ac220443b66140074841a0a14	ASV	0.304195	0.194047	0.3017	0.282054	0.418708	1	0.296826	0.750032	0.347475	0.368189	0.761699	0.379025	0.0140251	0.046958	0.0813425	0.562745	0.70344	0.949439	0.101018	0.173995	0.093052	0.63114	0.895798	0.636228	0.457612	0.331652	0.605577	0.268028	1	0.504105	0.431266	0.443842	0.6533	0.842538	0.901536	0.868113	0.459088	0.77283	0.448647	0.321042	0.842522	0.291381	0.115481	0.500805	0.562354	0.330819	0.422937	0.992038
ASV_f79deead67732fbdfb2a8ef18922a861	ASV	NA	NA	NA	NA	NA	NA	NA	NA	NA	NA	NA	NA	0.686084	0.492457	NA	0.314516	0.647056	0.429906	0.602801	NA	0.435156	0.503408	0.421558	0.308551	NA	NA	NA	NA	NA	NA	NA	NA	NA	NA	NA	NA	0.82379	0.77283	NA	0.429165	0.578031	0.385066	NA	0.344508	0.435156	0.002979	0.0114568	0.835624
ASV_78d68b90bec2d2a7d96808e4079f055b	ASV	NA	NA	NA	NA	NA	NA	0.773745	0.520338	NA	0.204181	0.669463	0.339808	0.000241469	0.438169	0.272216	0.0574727	0.309693	0.750689	0.917244	0.817966	0.34542	0.559293	0.0610932	0.4097	NA	NA	NA	NA	NA	NA	0.742959	NA	NA	0.659102	0.702191	NA	0.624098	NA	0.757621	0.241037	0.94072	0.316233	0.425009	0.778421	0.512981	0.444036	0.987426	0.645982
ASV_2ca443a1dbae2a3f3750c5d098757e25	ASV	0.518888	NA	NA	0.378969	0.626764	NA	0.480239	0.520338	0.520338	0.986502	1	1	0.550535	0.492457	NA	0.68395	0.501899	0.429906	0.634453	0.0726012	0.93544	0.121476	0.499864	0.066646	0.724181	0.700311	NA	0.450611	0.632583	0.550985	0.664809	0.702608	0.281804	0.937224	0.361266	0.408044	0.726038	0.77283	NA	0.766526	0.418251	0.385066	0.0495222	0.0203105	0.0569695	0.274427	0.464028	0.817123
ASV_6d4e63136504249847a3b00f815ea466	ASV	NA	NA	NA	NA	NA	NA	NA	NA	NA	NA	NA	NA	0.790752	0.492457	NA	0.128137	0.760268	0.429906	0.118493	0.723954	0.24176	0.308558	0.606952	0.359436	NA	NA	NA	NA	NA	NA	NA	NA	NA	NA	NA	NA	0.90033	0.77283	NA	0.196678	0.706284	0.385066	0.519383	NA	NA	0.340836	0.432311	NA
ASV_bf8b628b194c659b504c194a660d07bb	ASV	NA	NA	NA	NA	NA	NA	NA	NA	NA	NA	NA	NA	NA	NA	NA	NA	NA	NA	0.773029	0.276167	0.435156	0.00597265	0.0978176	0.632331	NA	NA	NA	NA	NA	NA	NA	NA	NA	NA	NA	NA	NA	NA	NA	NA	NA	NA	NA	0.344508	0.435156	0.002979	0.0114568	0.782042
ASV_b143a19bebbe02d1d5e3597f919f2398	ASV	0.087733	0.66171	0.605577	0.285498	0.788764	0.700311	0.66817	0.332373	NA	0.0657285	0.534971	0.162098	0.751613	0.722403	0.314305	0.83643	0.325962	0.429906	0.853061	0.174403	0.817939	0.0139381	0.88547	0.172386	0.724181	0.700311	NA	0.477692	0.632583	0.550985	0.545324	0.477968	NA	0.67842	0.486633	0.408044	0.116952	0.172831	0.216037	0.773365	0.94072	0.923436	0.777488	0.550697	0.545428	0.528202	0.523918	0.981394
ASV_2ecfa1a162823cf5e36bc2ec498da7b4	ASV	NA	NA	NA	NA	NA	NA	NA	NA	NA	NA	NA	NA	0.790752	0.492457	NA	0.117876	0.760268	0.429906	0.674376	NA	0.435156	0.587664	0.263827	0.308551	NA	NA	NA	NA	NA	NA	NA	NA	NA	NA	NA	NA	0.82379	NA	NA	0.550265	0.578031	NA	0.758887	0.518981	NA	0.24942	0.704489	0.425521
ASV_2e4771e26aa8edeeb3e9d469ca040ebf	ASV	0.232813	0.112602	NA	0.310493	0.35835	0.226256	0.162944	0.47086	0.168503	0.522344	0.694208	0.49114	0.514667	0.722403	0.314305	0.842103	0.448107	0.429906	0.328447	0.458283	0.435156	0.693495	0.769671	0.980688	0.35835	0.477289	0.329114	0.798292	0.564797	0.558858	0.409698	0.971961	0.281804	0.321911	0.0565441	0.221567	0.0294122	0.172831	0.394003	0.843086	0.177778	0.497437	0.297146	0.518981	0.435156	0.394128	0.670686	0.784628
ASV_28d5edfb7a3055b12ccf50f982068715	ASV	NA	NA	NA	NA	NA	NA	NA	NA	NA	NA	NA	NA	NA	NA	NA	NA	NA	NA	NA	NA	NA	NA	NA	NA	NA	NA	NA	NA	NA	NA	NA	NA	NA	NA	NA	NA	NA	NA	NA	NA	NA	NA	NA	NA	NA	NA	NA	NA
ASV_88b4a0748472a3303db2dfc6d027ee57	ASV	NA	NA	0.3017	NA	1.30332e-05	0.123658	NA	0.520338	NA	0.0267093	NA	0.339808	0.0602854	0.791738	0.122194	0.194425	0.448107	0.228276	0.607897	0.580779	0.516072	0.841449	0.691266	0.896393	1.30332e-05	0.123658	0.3017	NA	NA	NA	0.742959	NA	NA	0.659102	0.702191	NA	0.624098	0.600074	NA	0.540766	0.273105	0.194481	0.16547	0.119212	0.251559	0.61806	0.749092	0.552044
ASV_36b8bf5f1c2379cacb8fff0a0a6c8634	ASV	0.341576	1	1	0.41051	0.48928	1	0.148808	0.589286	0.0939932	0.344513	0.359042	0.168073	0.0509944	0.0238374	0.0473601	0.20413	0.265809	NA	0.156286	0.173995	0.251559	0.964999	0.622738	0.741438	0.590807	0.808239	0.69627	0.980103	0.835617	0.852815	0.744224	0.471947	0.897425	0.429227	0.921453	0.578033	0.521943	0.77283	0.757621	0.502654	0.484109	1	0.661431	0.618786	0.667265	0.142867	0.213809	0.992038
ASV_f08caeec6a8c2f7472d549d62d4badf2	ASV	NA	0.550985	NA	0.0118364	NA	0.700311	NA	0.520338	NA	0.0267093	NA	0.339808	0.686084	NA	NA	0.597295	0.647056	NA	0.294691	0.566315	0.357162	0.758302	0.751087	0.660967	NA	NA	0.605577	NA	0.000733102	0.233038	0.742959	NA	NA	0.659102	0.702191	NA	0.82379	NA	NA	0.550265	0.578031	NA	0.924384	1	0.828272	0.860897	0.683382	0.835624
ASV_2d74939150475faf9eac77c36e6bcef9	ASV	0.332132	0.324872	NA	0.754123	0.457612	0.477289	0.743256	0.526237	0.193091	0.026397	0.140119	0.00734602	0.0631225	0.244856	0.399026	0.847019	0.567985	0.814517	0.73333	0.625177	0.75067	0.282178	0.938283	0.346976	0.457612	0.700311	0.605577	0.692717	0.939332	0.826824	0.183625	0.813842	0.0176767	0.214112	0.0738875	0.022748	0.44	0.77283	0.573888	0.25675	0.742483	0.497437	0.00272288	4.57942e-05	0.109963	0.022574	0.434287	0.00555467
ASV_55996b20e487cb92a10063a6f55b1e7f	ASV	0.815848	0.550985	NA	0.137843	0.880505	0.700311	0.992468	0.481547	0.969465	0.212791	0.923886	0.466712	0.610959	0.492457	NA	0.468748	0.566259	0.429906	0.545233	0.276167	0.435156	0.145824	0.59206	0.660967	0.880505	NA	0.605577	0.728463	0.0309488	0.233038	0.246206	0.288888	0.0709501	0.914145	0.122162	0.269162	0.726038	NA	NA	0.385914	0.418251	NA	0.469012	0.344508	NA	0.471212	0.377976	0.247584
ASV_d792f4548f95758c099ebec3f8d0cab3	ASV	NA	NA	NA	NA	NA	NA	NA	0.520338	NA	0.0267093	NA	0.339808	0.00102335	0.438169	0.272216	0.125676	0.438898	0.832247	0.657597	0.356873	0.30171	0.302335	0.197436	0.848294	NA	NA	NA	NA	NA	NA	0.742959	NA	NA	0.659102	0.702191	NA	0.595939	NA	0.757621	0.207259	0.85619	0.316233	0.679249	0.97726	0.638167	0.403723	0.878954	0.536561
ASV_352ce4f47b9124053a08fc76eafab6aa	ASV	0.373245	0.66171	0.605577	0.825327	0.626764	0.700311	0.616112	0.761833	0.761833	0.160197	0.164397	1	0.925931	0.748194	0.959699	0.49951	0.99454	0.607531	0.888207	0.614414	0.895773	0.767452	0.974131	0.813373	0.671808	0.331652	NA	0.01963	0.571121	0.194047	0.928373	0.214327	0.30239	0.154173	0.0697691	0.0193112	0.743081	0.755695	0.539295	0.919129	0.995423	1	0.260515	0.562126	0.528747	0.540598	0.575587	0.928274
ASV_8d47ea5d9e55e29ce9778b99c3413bf7	ASV	NA	NA	0.3017	NA	1.30332e-05	0.123658	0.773745	0.520338	NA	0.214653	0.669463	0.339808	0.24013	0.722403	0.314305	0.5066	0.566259	0.429906	0.417793	0.173995	0.435156	0.109302	0.98866	0.338168	NA	NA	0.605577	NA	0.000733102	0.233038	0.742959	NA	0.419547	0.659102	0.15404	0.27753	0.726038	0.77283	NA	0.766526	0.418251	0.385066	0.302599	0.740843	0.487557	0.0451254	0.00772056	0.608263
ASV_3457c1efaaf671ed7c74463c96640632	ASV	0.815848	NA	NA	0.728463	0.880505	NA	0.436014	0.520338	0.520338	0.856511	0.856511	1	0.415868	0.00904002	0.222376	4.07877e-07	0.215922	0.0596728	0.209258	0.458283	0.093052	0.38483	0.226697	0.14396	0.788764	NA	NA	0.59921	0.708811	NA	0.339955	0.477968	NA	0.708112	0.274341	0.408044	0.499958	0.600074	0.448647	0.870861	0.420908	0.461559	0.211987	0.168181	0.093052	0.614636	0.212907	0.560254
ASV_a6b4ae7e71268eae623cba0cbfca6eb2	ASV	NA	NA	NA	NA	NA	NA	NA	NA	NA	NA	NA	NA	0.790752	NA	NA	0.721226	0.760268	NA	0.661845	0.216411	0.24176	0.299602	0.324382	NA	NA	NA	NA	NA	NA	NA	NA	NA	NA	NA	NA	NA	0.90033	NA	NA	0.684196	0.706284	NA	0.354156	NA	NA	0.172715	0.260025	NA
ASV_158c617f38c8ccb2b0acea2a41fff91a	ASV	NA	NA	NA	NA	NA	NA	NA	NA	NA	NA	NA	NA	0.550535	NA	0.433848	0.441419	0.495764	0.292584	0.232593	0.723954	0.24176	0.479586	0.525279	0.359436	NA	NA	NA	NA	NA	NA	NA	NA	NA	NA	NA	NA	0.726038	NA	NA	0.385914	0.418251	NA	0.154205	0.151815	0.24176	0.505171	0.58396	NA
ASV_72e68ee3e279ad6c4c1592af5d91ce2c	ASV	NA	NA	NA	NA	NA	NA	0.773745	0.520338	NA	0.214653	0.669463	0.339808	0.332195	0.722403	0.314305	0.664131	0.501899	0.429906	0.417793	0.173995	0.435156	0.107523	0.973544	0.338168	NA	NA	NA	NA	NA	NA	0.742959	NA	0.419547	0.659102	0.15404	0.27753	0.688276	0.77283	NA	0.918631	0.361262	0.385066	0.302599	0.740843	0.487557	0.0461632	0.00827018	0.590883
ASV_96545c84da8e55939815b0cc76076e19	ASV	0.571121	0.194047	0.3017	0.0148389	0.12643	0.825863	0.963949	0.813646	1	0.615728	1	0.654729	0.748301	0.438169	0.138431	0.274381	0.0211461	0.359827	0.569634	0.50763	0.808013	0.735463	0.79828	0.688921	0.626764	0.331652	0.605577	0.0302346	0.458082	0.504105	0.179486	0.477968	0.226487	0.263171	0.926942	0.425614	0.44	0.249383	0.448647	0.0469658	0.782374	0.248665	0.110624	0.220936	0.882794	0.973929	0.0160006	0.0899161
ASV_728ba089bd0cd377514a9ceb3db5f87f	ASV	NA	NA	NA	NA	NA	NA	NA	NA	NA	NA	NA	NA	0.686084	0.492457	NA	0.314516	0.647056	0.429906	0.602801	NA	0.435156	0.503408	0.421558	0.308551	NA	NA	NA	NA	NA	NA	NA	NA	NA	NA	NA	NA	0.82379	0.77283	NA	0.429165	0.578031	0.385066	NA	0.344508	0.435156	0.002979	0.0114568	0.835624
ASV_432c5aca8ab0ac1af346d637767c7a65	ASV	NA	NA	NA	NA	NA	NA	NA	NA	NA	NA	NA	NA	0.790752	NA	NA	0.721226	0.760268	NA	NA	NA	NA	NA	NA	NA	NA	NA	NA	NA	NA	NA	NA	NA	NA	NA	NA	NA	0.90033	NA	NA	0.684196	0.706284	NA	NA	NA	NA	NA	NA	NA
ASV_7356d17ec9bae127f25a4184a6b4af9c	ASV	NA	NA	NA	NA	NA	NA	0.66817	NA	NA	0.534971	0.534971	NA	0.686084	NA	NA	0.597295	0.647056	NA	0.339882	0.216411	0.24176	0.437511	0.460941	NA	NA	NA	NA	NA	NA	NA	0.627539	NA	NA	0.521322	0.575493	NA	0.90033	0.77283	NA	0.196678	0.706284	0.385066	0.519383	0.518981	NA	0.933202	0.432311	0.425521
ASV_e6fcd750430640ef62d7381c77fa98db	ASV	NA	NA	NA	NA	NA	NA	NA	NA	NA	NA	NA	NA	NA	NA	NA	NA	NA	NA	NA	NA	NA	NA	NA	NA	NA	NA	NA	NA	NA	NA	NA	NA	NA	NA	NA	NA	NA	NA	NA	NA	NA	NA	NA	NA	NA	NA	NA	NA
ASV_43a89ab02c3661a1580f446eec70df15	ASV	0.232813	0.194047	NA	0.536044	0.35835	0.331652	0.305625	0.168503	0.320483	0.398	0.746695	0.654729	0.610959	NA	NA	0.509917	0.566259	NA	0.384858	0.458283	0.152048	0.871599	0.109089	0.257661	0.381116	0.477289	0.605577	1	0.808713	1	0.89313	0.779129	0.110381	0.425888	0.0493833	0.125485	0.82379	NA	0.573888	0.550265	0.0379718	0.136316	0.354156	0.168181	0.435156	0.181362	0.818769	0.314472
ASV_930bf2ec2e88d057620b08df2d7fa81c	ASV	0.815848	NA	NA	0.728463	0.880505	NA	NA	NA	NA	NA	NA	NA	0.610959	NA	NA	0.509917	0.566259	NA	0.454751	NA	NA	0.338289	0.363014	NA	0.880505	NA	NA	0.728463	0.815848	NA	NA	NA	NA	NA	NA	NA	0.82379	NA	0.757621	0.550265	0.326769	0.316233	0.294613	0.57407	0.828272	0.743483	0.501549	0.784628
ASV_de5120a732159e1d09d24901b48f5002	ASV	0.678981	0.233038	0.605577	0.250891	0.517244	NA	0.425204	0.711066	0.711066	0.0693642	0.0560843	0.937283	0.845114	0.748194	0.750865	0.470332	0.796736	0.481196	0.829455	0.781342	0.827287	0.383254	0.993011	0.534635	0.550519	0.477289	NA	0.406733	0.432526	0.324872	0.969899	0.214327	0.395444	0.181184	0.140649	0.0463932	0.791411	0.755695	0.41748	0.918497	0.65937	0.785257	0.990325	0.779587	0.941626	0.713038	0.984391	0.823687
ASV_6046eb6fa8d774ae6699559ded0e8315	ASV	NA	NA	NA	NA	NA	NA	0.773745	NA	NA	0.669463	0.669463	NA	0.790752	NA	NA	0.721226	0.760268	NA	0.602801	NA	NA	0.503408	0.525279	NA	NA	NA	NA	NA	NA	NA	0.00531217	0.214327	0.281804	NA	NA	NA	0.90033	NA	NA	0.684196	0.706284	NA	0.0531017	0.151815	0.828272	0.64241	0.127671	0.237776
ASV_7166cc1ffd669e9ea342abfdba545030	ASV	0.815848	NA	NA	0.728463	0.880505	NA	NA	NA	0.520338	NA	0.0267093	0.339808	0.790752	0.492457	NA	0.128137	0.760268	0.429906	0.30406	0.0711859	0.435156	0.0276506	0.705055	0.128707	0.880505	NA	NA	0.728463	0.815848	NA	NA	NA	0.419547	NA	0.0147864	0.27753	0.90033	NA	0.757621	0.684196	0.155154	0.316233	0.784844	1	0.817939	0.675483	0.935157	0.706075
ASV_6afa72a5799c8c7282a482f28cbfce0c	ASV	NA	NA	NA	NA	NA	NA	NA	NA	NA	NA	NA	NA	0.0380083	0.239317	0.314305	0.721226	0.760268	NA	NA	NA	NA	NA	NA	NA	NA	NA	NA	NA	NA	NA	NA	NA	NA	NA	NA	NA	0.82379	NA	NA	0.550265	0.578031	NA	NA	NA	NA	NA	NA	NA
ASV_5b04ae32b89512128230bfd72ea416f6	ASV	NA	NA	NA	NA	NA	NA	NA	NA	NA	NA	NA	NA	NA	NA	NA	NA	NA	NA	0.0346773	0.723954	0.24176	0.12629	0.721559	0.359436	NA	NA	NA	NA	NA	NA	NA	NA	NA	NA	NA	NA	NA	NA	NA	NA	NA	NA	0.654688	0.518981	NA	0.518078	0.58396	0.425521
ASV_4053fe46b38f046605894b83acb624ff	ASV	0.278474	0.324872	NA	0.710355	0.405156	0.477289	0.7764	0.559212	0.567001	0.148742	0.605221	0.179102	0.494371	0.83121	1	0.765088	0.579537	0.849126	0.177166	0.307914	0.0883134	0.864904	0.29074	0.359436	0.405156	0.700311	0.329114	0.544149	0.275981	0.265635	0.539753	0.336242	0.395444	0.374093	0.585634	0.951995	0.654654	0.77283	NA	0.966301	0.313605	0.385066	0.324141	0.518981	NA	0.471919	0.230857	0.425521
ASV_323d2b87af7d449f4841287f417d5b40	ASV	NA	NA	NA	NA	NA	NA	0.66817	NA	NA	0.534971	0.534971	NA	0.686084	NA	NA	0.597295	0.647056	NA	0.232593	0.216411	0.24176	0.503408	0.525279	NA	NA	NA	NA	NA	NA	NA	0.627539	NA	NA	0.521322	0.575493	NA	0.90033	0.77283	NA	0.196678	0.706284	0.385066	0.579509	0.518981	NA	0.743483	0.498806	0.425521
ASV_b6cb2f4ce0ebebdb91e8332a539a77b2	ASV	NA	NA	NA	NA	NA	NA	NA	NA	NA	NA	NA	NA	NA	NA	NA	NA	NA	NA	0.773029	0.276167	0.435156	0.00597265	0.0978176	0.660967	NA	NA	NA	NA	NA	NA	NA	NA	NA	NA	NA	NA	NA	NA	NA	NA	NA	NA	NA	0.344508	0.435156	0.002979	0.0114568	0.782042
[truncated: 798 more rows]
[truncated: 120 more columns]
